# Supplementary material for: Atmospheric carbon monoxide oxidation is a widespread mechanism supporting microbial survival
Source: ISME J. 2019 Jul 29;13(11):2868–81. doi: 10.1038/s41396-019-0479-8 (PMC6794299; doi:10.1038/s41396-019-0479-8)
Supplement: Supplementary file 2 — Table S2 [file 41396_2019_479_MOESM2_ESM.xlsx]

## Sheet: Un-imputed
LFQ intensity E1	LFQ intensity E2	LFQ intensity E3	LFQ intensity S1	LFQ intensity S2	LFQ intensity S3	C: Only identified by site	C: Reverse	C: Potential contaminant	N: Peptides	N: Razor + unique peptides	N: Unique peptides	N: Sequence coverage [%]	N: Unique + razor sequence coverage [%]	N: Unique sequence coverage [%]	N: Mol. weight [kDa]	N: Q-value	N: Score	N: Intensity	N: MS/MS count	T: Protein IDs	T: Majority protein IDs
27.8494	27.6869	27.6615	28.4971	28.3538	28.6221				12	12	12	49.4	49.4	49.4	37.029	0	89.489	2067300000	63	lcl|NC_008596.1_prot_YP_004191801.1_2286[locus_tag=MSMEG_2366][db_xref=GeneID:4536564][protein=6-phosphofructokinase][partial=3'][protein_id=YP_004191801.1][location=2447932..>2448964][gbkey=CDS]	lcl|NC_008596.1_prot_YP_004191801.1_2286[locus_tag=MSMEG_2366][db_xref=GeneID:4536564][protein=6-phosphofructokinase][partial=3'][protein_id=YP_004191801.1][location=2447932..>2448964][gbkey=CDS]
31.587	31.6681	31.4364	31.8134	31.7637	31.7918				20	20	20	81.6	81.6	81.6	41.324	0	323.31	23654000000	286	lcl|NC_008596.1_prot_YP_884424.1_1[gene=dnaN][locus_tag=MSMEG_0001][db_xref=GeneID:4535615][protein=DNApolymeraseIIIsubunitbeta][protein_id=YP_884424.1][location=499..1692][gbkey=CDS]	lcl|NC_008596.1_prot_YP_884424.1_1[gene=dnaN][locus_tag=MSMEG_0001][db_xref=GeneID:4535615][protein=DNApolymeraseIIIsubunitbeta][protein_id=YP_884424.1][location=499..1692][gbkey=CDS]
30.188	30.2677	30.1069	30.6239	30.6238	30.7348				11	11	11	70.7	70.7	70.7	31.536	0	175.61	10035000000	122	lcl|NC_008596.1_prot_YP_884425.1_2[locus_tag=MSMEG_0002][db_xref=GeneID:4536178][protein=6-phosphogluconatedehydrogenase][protein_id=YP_884425.1][location=1721..2614][gbkey=CDS]	lcl|NC_008596.1_prot_YP_884425.1_2[locus_tag=MSMEG_0002][db_xref=GeneID:4536178][protein=6-phosphogluconatedehydrogenase][protein_id=YP_884425.1][location=1721..2614][gbkey=CDS]
26.445	26.3502	26.3342	23.9501	23.8013	23.832				8	8	8	21.9	21.9	21.9	41.919	0	35.183	337990000	19	lcl|NC_008596.1_prot_YP_884426.1_3[gene=recF][locus_tag=MSMEG_0003][db_xref=GeneID:4532650][protein=recombinationproteinF][protein_id=YP_884426.1][location=2624..3778][gbkey=CDS]	lcl|NC_008596.1_prot_YP_884426.1_3[gene=recF][locus_tag=MSMEG_0003][db_xref=GeneID:4532650][protein=recombinationproteinF][protein_id=YP_884426.1][location=2624..3778][gbkey=CDS]
23.7019	23.6157	23.5823	NaN	NaN	NaN				3	3	3	27.8	27.8	27.8	20.511	0	8.5737	42884000	6	lcl|NC_008596.1_prot_YP_884427.1_4[locus_tag=MSMEG_0004][db_xref=GeneID:4537198][protein=hypotheticalprotein][protein_id=YP_884427.1][location=3775..4359][gbkey=CDS]	lcl|NC_008596.1_prot_YP_884427.1_4[locus_tag=MSMEG_0004][db_xref=GeneID:4537198][protein=hypotheticalprotein][protein_id=YP_884427.1][location=3775..4359][gbkey=CDS]
31.6886	31.8833	31.7578	31.7998	31.676	31.7019				36	36	36	61.2	61.2	61.2	74.511	0	323.31	24831000000	382	lcl|NC_008596.1_prot_YP_884428.1_5[gene=gyrB][locus_tag=MSMEG_0005][db_xref=GeneID:4531510][protein=DNAgyrasesubunitB][protein_id=YP_884428.1][location=4591..6618][gbkey=CDS];lcl|NC_008596.1_prot_YP_885621.1_1198[gene=gyrB][locus_tag=MSMEG_1229][db_xref=GeneID:4534526][protein=DNAgyrasesubunitB][protein_id=YP_885621.1][location=1299255..1301174][gbkey=CDS]	lcl|NC_008596.1_prot_YP_884428.1_5[gene=gyrB][locus_tag=MSMEG_0005][db_xref=GeneID:4531510][protein=DNAgyrasesubunitB][protein_id=YP_884428.1][location=4591..6618][gbkey=CDS];lcl|NC_008596.1_prot_YP_885621.1_1198[gene=gyrB][locus_tag=MSMEG_1229][db_xref=GeneID:4534526][protein=DNAgyrasesubunitB][protein_id=YP_885621.1][location=1299255..1301174][gbkey=CDS]
32.444	32.4385	32.4231	32.4584	32.3905	32.3628				44	44	44	64.4	64.4	64.4	93.182	0	323.31	39134000000	572	lcl|NC_008596.1_prot_YP_884429.1_6[gene=gyrA][locus_tag=MSMEG_0006][db_xref=GeneID:4535988][protein=DNAgyrasesubunitA][protein_id=YP_884429.1][location=6648..9176][gbkey=CDS]	lcl|NC_008596.1_prot_YP_884429.1_6[gene=gyrA][locus_tag=MSMEG_0006][db_xref=GeneID:4535988][protein=DNAgyrasesubunitA][protein_id=YP_884429.1][location=6648..9176][gbkey=CDS]
27.523	27.5979	27.6801	27.8774	27.4432	27.8303				5	5	5	28.5	28.5	28.5	27.228	0	81.067	1461600000	55	lcl|NC_008596.1_prot_YP_884430.1_7[locus_tag=MSMEG_0007][db_xref=GeneID:4533293][protein=hypotheticalprotein][protein_id=YP_884430.1][location=9229..10011][gbkey=CDS]	lcl|NC_008596.1_prot_YP_884430.1_7[locus_tag=MSMEG_0007][db_xref=GeneID:4533293][protein=hypotheticalprotein][protein_id=YP_884430.1][location=9229..10011][gbkey=CDS]
24.2127	24.7996	24.3945	24.1536	25.3294	25.7251				4	4	4	22.8	22.8	22.8	30.149	0	29.213	208380000	6	lcl|NC_008596.1_prot_YP_884434.1_11[locus_tag=MSMEG_0015][db_xref=GeneID:4532202][protein=ferricenterobactintransportATP-bindingproteinFepC][protein_id=YP_884434.1][location=13310..14140][gbkey=CDS]	lcl|NC_008596.1_prot_YP_884434.1_11[locus_tag=MSMEG_0015][db_xref=GeneID:4532202][protein=ferricenterobactintransportATP-bindingproteinFepC][protein_id=YP_884434.1][location=13310..14140][gbkey=CDS]
23.8025	24.2403	NaN	NaN	23.8616	NaN				2	2	2	13.4	13.4	13.4	35.617	0	9.6097	65828000	3	lcl|NC_008596.1_prot_YP_884435.1_12[locus_tag=MSMEG_0014][db_xref=GeneID:4532530][protein=Formyltransferase][protein_id=YP_884435.1][location=complement(14130..15098)][gbkey=CDS]	lcl|NC_008596.1_prot_YP_884435.1_12[locus_tag=MSMEG_0014][db_xref=GeneID:4532530][protein=Formyltransferase][protein_id=YP_884435.1][location=complement(14130..15098)][gbkey=CDS]
28.3295	28.547	28.4241	29.6644	29.6671	29.2762				11	11	11	52.4	52.4	52.4	34.008	0	148.07	3908600000	78	lcl|NC_008596.1_prot_YP_884440.1_17[locus_tag=MSMEG_0020][db_xref=GeneID:4537245][protein=periplasmicbindingprotein][protein_id=YP_884440.1][location=complement(41689..42636)][gbkey=CDS]	lcl|NC_008596.1_prot_YP_884440.1_17[locus_tag=MSMEG_0020][db_xref=GeneID:4537245][protein=periplasmicbindingprotein][protein_id=YP_884440.1][location=complement(41689..42636)][gbkey=CDS]
29.1994	29.2541	29.1865	30.658	30.2876	30.5987				5	5	5	56.6	56.6	56.6	14.401	0	104.91	7593600000	78	lcl|NC_008596.1_prot_YP_884443.1_20[locus_tag=MSMEG_0023][db_xref=GeneID:4531759][protein=hypotheticalprotein][protein_id=YP_884443.1][location=complement(44692..45102)][gbkey=CDS]	lcl|NC_008596.1_prot_YP_884443.1_20[locus_tag=MSMEG_0023][db_xref=GeneID:4531759][protein=hypotheticalprotein][protein_id=YP_884443.1][location=complement(44692..45102)][gbkey=CDS]
33.5988	33.6599	33.7419	33.4576	33.2791	33.1783				11	11	11	90.3	90.3	90.3	18.726	0	323.31	84264000000	319	lcl|NC_008596.1_prot_YP_884444.1_21[locus_tag=MSMEG_0024][db_xref=GeneID:4535580][protein=peptidyl-prolylcis-transisomeraseB][protein_id=YP_884444.1][location=45223..45750][gbkey=CDS]	lcl|NC_008596.1_prot_YP_884444.1_21[locus_tag=MSMEG_0024][db_xref=GeneID:4535580][protein=peptidyl-prolylcis-transisomeraseB][protein_id=YP_884444.1][location=45223..45750][gbkey=CDS]
NaN	NaN	NaN	24.6387	25.0033	24.7361				4	4	4	20.1	20.1	20.1	26.562	0	12.725	129480000	3	lcl|NC_008596.1_prot_YP_884447.1_24[locus_tag=MSMEG_0027][db_xref=GeneID:4535791][protein=hypotheticalprotein][protein_id=YP_884447.1][location=46797..47546][gbkey=CDS]	lcl|NC_008596.1_prot_YP_884447.1_24[locus_tag=MSMEG_0027][db_xref=GeneID:4535791][protein=hypotheticalprotein][protein_id=YP_884447.1][location=46797..47546][gbkey=CDS]
28.0701	28.2411	28.4077	28.2733	27.6692	28.2805				9	9	9	66.1	66.1	66.1	23.578	0	122.54	2132500000	63	lcl|NC_008596.1_prot_YP_884448.1_25[locus_tag=MSMEG_0029][db_xref=GeneID:4532866][protein=para-aminobenzoatesynthasecomponentII][protein_id=YP_884448.1][location=47564..48238][gbkey=CDS]	lcl|NC_008596.1_prot_YP_884448.1_25[locus_tag=MSMEG_0029][db_xref=GeneID:4532866][protein=para-aminobenzoatesynthasecomponentII][protein_id=YP_884448.1][location=47564..48238][gbkey=CDS]
29.2768	29.2393	29.1972	29.2669	29.2628	29.1187				17	17	17	34.9	34.9	34.9	66.317	0	179.75	4254100000	168	lcl|NC_008596.1_prot_YP_884449.1_26[locus_tag=MSMEG_0028][db_xref=GeneID:4536298][protein=serine-threonineproteinkinase][protein_id=YP_884449.1][location=complement(48216..50093)][gbkey=CDS]	lcl|NC_008596.1_prot_YP_884449.1_26[locus_tag=MSMEG_0028][db_xref=GeneID:4536298][protein=serine-threonineproteinkinase][protein_id=YP_884449.1][location=complement(48216..50093)][gbkey=CDS]
29.0558	29.2315	29.1794	29.8047	29.5678	29.7709				17	17	17	51.8	51.8	51.8	44.616	0	193.87	5212100000	162	lcl|NC_008596.1_prot_YP_884450.1_27[gene=pknA][locus_tag=MSMEG_0030][db_xref=GeneID:4531207][protein=serine/threonineproteinkinase][protein_id=YP_884450.1][location=complement(50090..51349)][gbkey=CDS]	lcl|NC_008596.1_prot_YP_884450.1_27[gene=pknA][locus_tag=MSMEG_0030][db_xref=GeneID:4531207][protein=serine/threonineproteinkinase][protein_id=YP_884450.1][location=complement(50090..51349)][gbkey=CDS]
27.5828	27.6862	27.6039	28.0433	27.7855	27.9246				20	20	20	61.7	61.7	61.7	51.331	0	122.43	1575100000	68	lcl|NC_008596.1_prot_YP_884451.1_28[locus_tag=MSMEG_0031][db_xref=GeneID:4530882][protein=penicillinbindingproteintranspeptidasedomain-containingprotein][protein_id=YP_884451.1][location=complement(51381..52856)][gbkey=CDS]	lcl|NC_008596.1_prot_YP_884451.1_28[locus_tag=MSMEG_0031][db_xref=GeneID:4530882][protein=penicillinbindingproteintranspeptidasedomain-containingprotein][protein_id=YP_884451.1][location=complement(51381..52856)][gbkey=CDS]
29.6425	29.6208	29.5702	29.9249	30.0096	30.0405				17	17	17	53.9	53.9	53.9	53.329	0	274.95	6435900000	141	lcl|NC_008596.1_prot_YP_884453.1_30[locus_tag=MSMEG_0033][db_xref=GeneID:4534494][protein=proteinphosphatase2C][protein_id=YP_884453.1][location=complement(54265..55803)][gbkey=CDS]	lcl|NC_008596.1_prot_YP_884453.1_30[locus_tag=MSMEG_0033][db_xref=GeneID:4534494][protein=proteinphosphatase2C][protein_id=YP_884453.1][location=complement(54265..55803)][gbkey=CDS]
27.2545	27.2946	27.2464	27.7015	27.6844	27.4329				6	6	6	44.5	44.5	44.5	17.125	0	24.602	1241200000	24	lcl|NC_008596.1_prot_YP_884454.1_31[locus_tag=MSMEG_0034][db_xref=GeneID:4531676][protein=FHAdomain-containingprotein][protein_id=YP_884454.1][location=complement(55826..56293)][gbkey=CDS]	lcl|NC_008596.1_prot_YP_884454.1_31[locus_tag=MSMEG_0034][db_xref=GeneID:4531676][protein=FHAdomain-containingprotein][protein_id=YP_884454.1][location=complement(55826..56293)][gbkey=CDS]
30.0467	30.0972	30.4617	30.9917	30.7513	30.881				20	20	20	72.3	72.3	72.3	52.025	0	289.24	11602000000	334	lcl|NC_008596.1_prot_YP_884455.1_32[locus_tag=MSMEG_0035][db_xref=GeneID:4536357][protein=FHAdomain-containingprotein][protein_id=YP_884455.1][location=complement(56429..57892)][gbkey=CDS]	lcl|NC_008596.1_prot_YP_884455.1_32[locus_tag=MSMEG_0035][db_xref=GeneID:4536357][protein=FHAdomain-containingprotein][protein_id=YP_884455.1][location=complement(56429..57892)][gbkey=CDS]
26.4282	26.5785	26.5516	27.1125	27.0091	26.683				11	11	11	69	69	69	21.122	0	50.94	814100000	25	lcl|NC_008596.1_prot_YP_884460.1_37[locus_tag=MSMEG_0042][db_xref=GeneID:4535514][protein=TetRfamilytranscriptionalregulator][protein_id=YP_884460.1][location=59900..60463][gbkey=CDS]	lcl|NC_008596.1_prot_YP_884460.1_37[locus_tag=MSMEG_0042][db_xref=GeneID:4535514][protein=TetRfamilytranscriptionalregulator][protein_id=YP_884460.1][location=59900..60463][gbkey=CDS]
26.5872	26.7699	26.8511	27.6454	27.7659	27.5246				18	18	18	48.6	48.6	48.6	74.977	0	72.013	1105000000	56	lcl|NC_008596.1_prot_YP_884462.1_39[locus_tag=MSMEG_0044][db_xref=GeneID:4531639][protein=hypotheticalprotein][protein_id=YP_884462.1][location=61470..63548][gbkey=CDS]	lcl|NC_008596.1_prot_YP_884462.1_39[locus_tag=MSMEG_0044][db_xref=GeneID:4531639][protein=hypotheticalprotein][protein_id=YP_884462.1][location=61470..63548][gbkey=CDS]
26.5048	26.1056	26.6871	26.8978	26.8738	27.0428				14	14	14	26.8	26.8	26.8	86.6	0	76.995	760280000	48	lcl|NC_008596.1_prot_YP_884463.1_40[locus_tag=MSMEG_0045][db_xref=GeneID:4534323][protein=hypotheticalprotein][protein_id=YP_884463.1][location=63545..66013][gbkey=CDS]	lcl|NC_008596.1_prot_YP_884463.1_40[locus_tag=MSMEG_0045][db_xref=GeneID:4534323][protein=hypotheticalprotein][protein_id=YP_884463.1][location=63545..66013][gbkey=CDS]
25.9249	25.7274	25.7773	26.8326	26.7106	26.5932				7	7	7	32.2	32.2	32.2	42.111	0	62.895	589070000	26	lcl|NC_008596.1_prot_YP_884464.1_41[locus_tag=MSMEG_0046][db_xref=GeneID:4534000][protein=hypotheticalprotein][protein_id=YP_884464.1][location=66010..67167][gbkey=CDS]	lcl|NC_008596.1_prot_YP_884464.1_41[locus_tag=MSMEG_0046][db_xref=GeneID:4534000][protein=hypotheticalprotein][protein_id=YP_884464.1][location=66010..67167][gbkey=CDS]
24.6357	25.0402	24.7775	24.2204	NaN	24.1815				3	3	3	11.6	11.6	11.6	32.258	0.001822	3.2414	158520000	5	lcl|NC_008596.1_prot_YP_884465.1_42[locus_tag=MSMEG_0047][db_xref=GeneID:4536994][protein=hypotheticalprotein][protein_id=YP_884465.1][location=complement(67182..68117)][gbkey=CDS]	lcl|NC_008596.1_prot_YP_884465.1_42[locus_tag=MSMEG_0047][db_xref=GeneID:4536994][protein=hypotheticalprotein][protein_id=YP_884465.1][location=complement(67182..68117)][gbkey=CDS]
29.7631	29.5945	29.6848	29.3907	29.4388	29.4059				11	11	11	66.5	66.5	66.5	18.885	0	183.71	5336600000	92	lcl|NC_008596.1_prot_YP_884466.1_43[locus_tag=MSMEG_0048][db_xref=GeneID:4536420][protein=pyridoxamine5'-phosphateoxidase][protein_id=YP_884466.1][location=68264..68767][gbkey=CDS]	lcl|NC_008596.1_prot_YP_884466.1_43[locus_tag=MSMEG_0048][db_xref=GeneID:4536420][protein=pyridoxamine5'-phosphateoxidase][protein_id=YP_884466.1][location=68264..68767][gbkey=CDS]
25.7798	25.9512	25.6963	26.1665	26.3734	26.4169				9	9	9	31.2	31.2	31.2	34.245	0	35.739	483680000	32	lcl|NC_008596.1_prot_YP_884467.1_44[locus_tag=MSMEG_0049][db_xref=GeneID:4537070][protein=pirin][protein_id=YP_884467.1][location=complement(68769..69734)][gbkey=CDS]	lcl|NC_008596.1_prot_YP_884467.1_44[locus_tag=MSMEG_0049][db_xref=GeneID:4537070][protein=pirin][protein_id=YP_884467.1][location=complement(68769..69734)][gbkey=CDS]
25.7389	25.6724	25.5884	24.8021	24.7418	24.6079				5	5	5	58	58	58	9.834	0	15.413	276370000	12	lcl|NC_008596.1_prot_YP_884468.1_45[locus_tag=MSMEG_0050][db_xref=GeneID:4534274][protein=hypotheticalprotein][protein_id=YP_884468.1][location=69779..70045][gbkey=CDS]	lcl|NC_008596.1_prot_YP_884468.1_45[locus_tag=MSMEG_0050][db_xref=GeneID:4534274][protein=hypotheticalprotein][protein_id=YP_884468.1][location=69779..70045][gbkey=CDS]
24.7286	24.8973	24.7359	25.024	24.5512	24.1606				6	6	6	29	29	29	27.243	0	14.694	180670000	15	lcl|NC_008596.1_prot_YP_884470.1_47[locus_tag=MSMEG_0052][db_xref=GeneID:4536937][protein=hypotheticalprotein][protein_id=YP_884470.1][location=70911..71690][gbkey=CDS]	lcl|NC_008596.1_prot_YP_884470.1_47[locus_tag=MSMEG_0052][db_xref=GeneID:4536937][protein=hypotheticalprotein][protein_id=YP_884470.1][location=70911..71690][gbkey=CDS]
25.6563	26.1895	25.5575	NaN	NaN	24.9815				9	9	9	31.9	31.9	31.9	40.422	0	20.814	259110000	13	lcl|NC_008596.1_prot_YP_889901.1_5479[locus_tag=MSMEG_5669][db_xref=GeneID:4535835][protein=ISMsm2,transposase][protein_id=YP_889901.1][location=5759843..5760928][gbkey=CDS];lcl|NC_008596.1_prot_YP_888795.1_4373[locus_tag=MSMEG_4522][db_xref=GeneID:4533216][protein=ISMsm2,transposase][protein_id=YP_888795.1][location=complement(4610407..4611492)][gbkey=CDS];lcl|NC_008596.1_prot_YP_887815.1_3393[l…	lcl|NC_008596.1_prot_YP_889901.1_5479[locus_tag=MSMEG_5669][db_xref=GeneID:4535835][protein=ISMsm2,transposase][protein_id=YP_889901.1][location=5759843..5760928][gbkey=CDS];lcl|NC_008596.1_prot_YP_888795.1_4373[locus_tag=MSMEG_4522][db_xref=GeneID:4533216][protein=ISMsm2,transposase][protein_id=YP_888795.1][location=complement(4610407..4611492)][gbkey=CDS];lcl|NC_008596.1_prot_YP_887815.1_3393[l…
27.9307	28.1089	28.0739	28.4101	28.3085	28.4873				14	14	14	48.5	48.5	48.5	50.043	0	81.437	2153500000	52	lcl|NC_008596.1_prot_YP_884472.1_49[locus_tag=MSMEG_0053][db_xref=GeneID:4536441][protein=hypotheticalprotein][protein_id=YP_884472.1][location=complement(72820..74208)][gbkey=CDS]	lcl|NC_008596.1_prot_YP_884472.1_49[locus_tag=MSMEG_0053][db_xref=GeneID:4536441][protein=hypotheticalprotein][protein_id=YP_884472.1][location=complement(72820..74208)][gbkey=CDS]
28.1209	28.0942	27.9662	26.4053	26.6804	26.8072				11	11	11	52.5	52.5	52.5	30.581	0	105.45	1335400000	60	lcl|NC_008596.1_prot_YP_884475.1_52[locus_tag=MSMEG_0057][db_xref=GeneID:4531357][protein=hypotheticalprotein][protein_id=YP_884475.1][location=76535..77383][gbkey=CDS]	lcl|NC_008596.1_prot_YP_884475.1_52[locus_tag=MSMEG_0057][db_xref=GeneID:4531357][protein=hypotheticalprotein][protein_id=YP_884475.1][location=76535..77383][gbkey=CDS]
24.4748	24.4115	24.8371	24.5546	24.5339	24.464				3	3	3	23.4	23.4	23.4	18.859	0	13.751	165900000	10	lcl|NC_008596.1_prot_YP_884476.1_53[locus_tag=MSMEG_0058][db_xref=GeneID:4532540][protein=hypotheticalprotein][protein_id=YP_884476.1][location=77398..77925][gbkey=CDS]	lcl|NC_008596.1_prot_YP_884476.1_53[locus_tag=MSMEG_0058][db_xref=GeneID:4532540][protein=hypotheticalprotein][protein_id=YP_884476.1][location=77398..77925][gbkey=CDS]
29.8173	29.5905	29.8039	29.2381	29.0276	29.1953				24	24	24	51.2	51.2	51.2	62.147	0	215.91	5110700000	145	lcl|NC_008596.1_prot_YP_884477.1_54[locus_tag=MSMEG_0059][db_xref=GeneID:4532911][protein=ATPaseAAA][protein_id=YP_884477.1][location=77918..79642][gbkey=CDS]	lcl|NC_008596.1_prot_YP_884477.1_54[locus_tag=MSMEG_0059][db_xref=GeneID:4532911][protein=ATPaseAAA][protein_id=YP_884477.1][location=77918..79642][gbkey=CDS]
27.8493	28.0844	27.7935	26.4466	26.4056	26.4407				17	17	17	55.7	55.7	55.7	51.022	0	92.664	1140400000	55	lcl|NC_008596.1_prot_YP_884478.1_55[locus_tag=MSMEG_0060][db_xref=GeneID:4537565][protein=hypotheticalprotein][protein_id=YP_884478.1][location=79650..81089][gbkey=CDS]	lcl|NC_008596.1_prot_YP_884478.1_55[locus_tag=MSMEG_0060][db_xref=GeneID:4537565][protein=hypotheticalprotein][protein_id=YP_884478.1][location=79650..81089][gbkey=CDS]
27.9394	27.9289	27.8612	26.673	26.8726	26.7619				18	18	18	30.7	30.7	30.7	81.027	0	87.336	1220700000	48	lcl|NC_008596.1_prot_YP_884479.1_56[locus_tag=MSMEG_0061][db_xref=GeneID:4532900][protein=ftsk/SpoIIIEfamilyprotein][protein_id=YP_884479.1][location=81089..83317][gbkey=CDS]	lcl|NC_008596.1_prot_YP_884479.1_56[locus_tag=MSMEG_0061][db_xref=GeneID:4532900][protein=ftsk/SpoIIIEfamilyprotein][protein_id=YP_884479.1][location=81089..83317][gbkey=CDS]
28.1762	28.1606	28.1526	26.9072	26.9502	26.9162				16	16	16	35.4	35.4	35.4	65.056	0	76.256	1435300000	52	lcl|NC_008596.1_prot_YP_884480.1_57[locus_tag=MSMEG_0062][db_xref=GeneID:4534286][protein=ftsk/SpoIIIEfamilyprotein][protein_id=YP_884480.1][location=83318..85099][gbkey=CDS]	lcl|NC_008596.1_prot_YP_884480.1_57[locus_tag=MSMEG_0062][db_xref=GeneID:4534286][protein=ftsk/SpoIIIEfamilyprotein][protein_id=YP_884480.1][location=83318..85099][gbkey=CDS]
25.4774	25.3139	25.2007	NaN	NaN	NaN				3	3	3	11.4	11.4	11.4	43.631	0	21.495	137860000	7	lcl|NC_008596.1_prot_YP_884482.1_59[locus_tag=MSMEG_0064][db_xref=GeneID:4532706][protein=PPEfamilyprotein][protein_id=YP_884482.1][location=85616..86911][gbkey=CDS]	lcl|NC_008596.1_prot_YP_884482.1_59[locus_tag=MSMEG_0064][db_xref=GeneID:4532706][protein=PPEfamilyprotein][protein_id=YP_884482.1][location=85616..86911][gbkey=CDS]
31.5249	31.3517	30.7716	25.8638	26.3112	26.1033				4	4	4	86	86	86	10.225	0	68.221	8508700000	41	lcl|NC_008596.1_prot_YP_884483.1_60[locus_tag=MSMEG_0065][db_xref=GeneID:4537352][protein=hypotheticalprotein][protein_id=YP_884483.1][location=86997..87299][gbkey=CDS]	lcl|NC_008596.1_prot_YP_884483.1_60[locus_tag=MSMEG_0065][db_xref=GeneID:4537352][protein=hypotheticalprotein][protein_id=YP_884483.1][location=86997..87299][gbkey=CDS]
32.098	32.293	32.0709	27.073	26.9021	27.0201				3	3	3	98.9	98.9	98.9	9.7375	0	181.77	16914000000	71	lcl|NC_008596.1_prot_YP_884484.1_61[locus_tag=MSMEG_0066][db_xref=GeneID:4536621][protein=earlysecretoryantigenictarget,6kDa][protein_id=YP_884484.1][location=87331..87618][gbkey=CDS]	lcl|NC_008596.1_prot_YP_884484.1_61[locus_tag=MSMEG_0066][db_xref=GeneID:4536621][protein=earlysecretoryantigenictarget,6kDa][protein_id=YP_884484.1][location=87331..87618][gbkey=CDS]
31.3309	31.2919	31.3987	29.4273	29.4404	29.5168				24	24	24	72.6	72.6	72.6	50.938	0	323.31	11762000000	241	lcl|NC_008596.1_prot_YP_884485.1_62[locus_tag=MSMEG_0067][db_xref=GeneID:4534233][protein=hypotheticalprotein][protein_id=YP_884485.1][location=87738..89162][gbkey=CDS]	lcl|NC_008596.1_prot_YP_884485.1_62[locus_tag=MSMEG_0067][db_xref=GeneID:4534233][protein=hypotheticalprotein][protein_id=YP_884485.1][location=87738..89162][gbkey=CDS]
25.5545	25.976	25.4278	24.8293	25.2797	24.7612				5	5	5	14.9	14.9	14.9	53.542	0	38.044	286110000	13	lcl|NC_008596.1_prot_YP_884486.1_63[locus_tag=MSMEG_0068][db_xref=GeneID:4536592][protein=transmembraneprotein][protein_id=YP_884486.1][location=89159..90691][gbkey=CDS]	lcl|NC_008596.1_prot_YP_884486.1_63[locus_tag=MSMEG_0068][db_xref=GeneID:4536592][protein=transmembraneprotein][protein_id=YP_884486.1][location=89159..90691][gbkey=CDS]
26.0884	26.2509	26.481	NaN	NaN	NaN				5	5	5	25.3	25.3	25.3	24.403	0	21.693	285120000	8	lcl|NC_008596.1_prot_YP_884487.1_64[locus_tag=MSMEG_0069][db_xref=GeneID:4534696][protein=translationinitiationfactorIF-2][protein_id=YP_884487.1][location=91173..91874][gbkey=CDS]	lcl|NC_008596.1_prot_YP_884487.1_64[locus_tag=MSMEG_0069][db_xref=GeneID:4534696][protein=translationinitiationfactorIF-2][protein_id=YP_884487.1][location=91173..91874][gbkey=CDS]
27.9563	28.0007	27.9047	27.9859	27.9571	28.0406				4	4	4	51.4	51.4	51.4	11.927	0	77.405	1788000000	42	lcl|NC_008596.1_prot_YP_884488.1_65[locus_tag=MSMEG_0070][db_xref=GeneID:4535602][protein=hypotheticalprotein][protein_id=YP_884488.1][location=92737..93072][gbkey=CDS]	lcl|NC_008596.1_prot_YP_884488.1_65[locus_tag=MSMEG_0070][db_xref=GeneID:4535602][protein=hypotheticalprotein][protein_id=YP_884488.1][location=92737..93072][gbkey=CDS]
29.1288	29.3112	29.3504	26.5942	26.7294	26.9412				22	22	22	43.2	43.2	43.2	78.244	0	190.02	2513900000	89	lcl|NC_008596.1_prot_YP_884489.1_66[locus_tag=MSMEG_0071][db_xref=GeneID:4534998][protein=hypotheticalprotein][protein_id=YP_884489.1][location=93072..95339][gbkey=CDS];lcl|NC_008596.1_prot_YP_884491.1_68[locus_tag=MSMEG_0075][db_xref=GeneID:4536501][protein=hypotheticalprotein][protein_id=YP_884491.1][location=99229..99585][gbkey=CDS]	lcl|NC_008596.1_prot_YP_884489.1_66[locus_tag=MSMEG_0071][db_xref=GeneID:4534998][protein=hypotheticalprotein][protein_id=YP_884489.1][location=93072..95339][gbkey=CDS]
24.2088	24.6657	24.2185	25.7028	25.559	25.8537				7	7	7	19.1	19.1	19.1	53.625	0	25.969	268810000	16	lcl|NC_008596.1_prot_YP_889427.1_5005[locus_tag=MSMEG_5181][db_xref=GeneID:4532003][protein=IS1549,transposase][protein_id=YP_889427.1][location=complement(5280066..5281532)][gbkey=CDS];lcl|NC_008596.1_prot_YP_887736.1_3314[locus_tag=MSMEG_3433][db_xref=GeneID:4531457][protein=IS1549,transposase][protein_id=YP_887736.1][location=3502304..3503770][gbkey=CDS];lcl|NC_008596.1_prot_YP_887149.1_2727[l…	lcl|NC_008596.1_prot_YP_889427.1_5005[locus_tag=MSMEG_5181][db_xref=GeneID:4532003][protein=IS1549,transposase][protein_id=YP_889427.1][location=complement(5280066..5281532)][gbkey=CDS];lcl|NC_008596.1_prot_YP_887736.1_3314[locus_tag=MSMEG_3433][db_xref=GeneID:4531457][protein=IS1549,transposase][protein_id=YP_887736.1][location=3502304..3503770][gbkey=CDS];lcl|NC_008596.1_prot_YP_887149.1_2727[l…
29.1087	29.2387	29.3633	29.2759	29.0604	29.5144				12	12	12	34	34	34	52.119	0	92.373	4437500000	72	lcl|NC_008596.1_prot_YP_884492.1_69[locus_tag=MSMEG_0076][db_xref=GeneID:4533442][protein=antigenMTB48][protein_id=YP_884492.1][location=99798..101360][gbkey=CDS]	lcl|NC_008596.1_prot_YP_884492.1_69[locus_tag=MSMEG_0076][db_xref=GeneID:4533442][protein=antigenMTB48][protein_id=YP_884492.1][location=99798..101360][gbkey=CDS]
25.5721	25.8057	25.7807	NaN	NaN	NaN				3	3	3	36.2	36.2	36.2	10.717	0	31.475	199040000	9	lcl|NC_008596.1_prot_YP_884493.1_70[locus_tag=MSMEG_0077][db_xref=GeneID:4534935][protein=hypotheticalprotein][protein_id=YP_884493.1][location=complement(101776..102093)][gbkey=CDS]	lcl|NC_008596.1_prot_YP_884493.1_70[locus_tag=MSMEG_0077][db_xref=GeneID:4534935][protein=hypotheticalprotein][protein_id=YP_884493.1][location=complement(101776..102093)][gbkey=CDS]
25.9399	25.9794	26.0598	24.9795	25.1331	25.3301				7	7	7	59.7	59.7	59.7	20.589	0	37.023	354130000	20	lcl|NC_008596.1_prot_YP_884494.1_71[locus_tag=MSMEG_0078][db_xref=GeneID:4534871][protein=hypotheticalprotein][protein_id=YP_884494.1][location=complement(102127..102702)][gbkey=CDS]	lcl|NC_008596.1_prot_YP_884494.1_71[locus_tag=MSMEG_0078][db_xref=GeneID:4534871][protein=hypotheticalprotein][protein_id=YP_884494.1][location=complement(102127..102702)][gbkey=CDS]
25.0027	NaN	25.1689	NaN	NaN	NaN				2	2	2	15.9	15.9	15.9	18.619	0	10.3	168810000	8	lcl|NC_008596.1_prot_YP_884496.1_73[locus_tag=MSMEG_0080][db_xref=GeneID:4534290][protein=hypotheticalprotein][protein_id=YP_884496.1][location=complement(103713..104243)][gbkey=CDS]	lcl|NC_008596.1_prot_YP_884496.1_73[locus_tag=MSMEG_0080][db_xref=GeneID:4534290][protein=hypotheticalprotein][protein_id=YP_884496.1][location=complement(103713..104243)][gbkey=CDS]
25.9909	25.731	25.9139	25.6535	25.3685	25.6771				7	7	7	62.7	62.7	62.7	12.09	0	34.87	387270000	22	lcl|NC_008596.1_prot_YP_884497.1_74[locus_tag=MSMEG_0081][db_xref=GeneID:4537282][protein=hypotheticalprotein][protein_id=YP_884497.1][location=complement(104251..104583)][gbkey=CDS]	lcl|NC_008596.1_prot_YP_884497.1_74[locus_tag=MSMEG_0081][db_xref=GeneID:4537282][protein=hypotheticalprotein][protein_id=YP_884497.1][location=complement(104251..104583)][gbkey=CDS]
27.2116	27.2744	26.9982	26.8348	27.0128	26.953				12	12	12	34.9	34.9	34.9	51.022	0	51.482	943080000	42	lcl|NC_008596.1_prot_YP_884498.1_75[locus_tag=MSMEG_0082][db_xref=GeneID:4535596][protein=hypotheticalprotein][protein_id=YP_884498.1][location=complement(104594..105988)][gbkey=CDS]	lcl|NC_008596.1_prot_YP_884498.1_75[locus_tag=MSMEG_0082][db_xref=GeneID:4535596][protein=hypotheticalprotein][protein_id=YP_884498.1][location=complement(104594..105988)][gbkey=CDS]
26.8744	27.0594	26.942	26.2478	26.0409	26.1764				5	5	5	18.5	18.5	18.5	46.453	0	33.073	682490000	29	lcl|NC_008596.1_prot_YP_884499.1_76[locus_tag=MSMEG_0083][db_xref=GeneID:4531254][protein=membrane-anchoredmycosinmycp1][protein_id=YP_884499.1][location=complement(105985..107334)][gbkey=CDS]	lcl|NC_008596.1_prot_YP_884499.1_76[locus_tag=MSMEG_0083][db_xref=GeneID:4531254][protein=membrane-anchoredmycosinmycp1][protein_id=YP_884499.1][location=complement(105985..107334)][gbkey=CDS]
28.5329	28.7464	28.9682	28.8449	28.6727	28.5106				4	4	4	95.3	95.3	95.3	8.3875	0	24.052	3005700000	39	lcl|NC_008596.1_prot_YP_884500.1_77[locus_tag=MSMEG_0084][db_xref=GeneID:4532872][protein=phosphocarrierproteinHPr][protein_id=YP_884500.1][location=complement(107565..107822)][gbkey=CDS]	lcl|NC_008596.1_prot_YP_884500.1_77[locus_tag=MSMEG_0084][db_xref=GeneID:4532872][protein=phosphocarrierproteinHPr][protein_id=YP_884500.1][location=complement(107565..107822)][gbkey=CDS]
27.3976	27.4184	27.4369	27.7244	27.5647	27.8168				12	12	12	27.9	27.9	27.9	67.396	0	63.392	1387100000	49	lcl|NC_008596.1_prot_YP_884501.1_78[locus_tag=MSMEG_0085][db_xref=GeneID:4533992][protein=PTSsystem,Frufamilyprotein,IIABCcomponents][protein_id=YP_884501.1][location=complement(107834..109849)][gbkey=CDS]	lcl|NC_008596.1_prot_YP_884501.1_78[locus_tag=MSMEG_0085][db_xref=GeneID:4533992][protein=PTSsystem,Frufamilyprotein,IIABCcomponents][protein_id=YP_884501.1][location=complement(107834..109849)][gbkey=CDS]
26.3112	26.4459	26.0737	26.2784	26.0047	26.236				7	7	7	32.1	32.1	32.1	32.878	0	73.301	541130000	22	lcl|NC_008596.1_prot_YP_884502.1_79[locus_tag=MSMEG_0086][db_xref=GeneID:4537655][protein=1-phosphofructokinase][protein_id=YP_884502.1][location=complement(109846..110829)][gbkey=CDS]	lcl|NC_008596.1_prot_YP_884502.1_79[locus_tag=MSMEG_0086][db_xref=GeneID:4537655][protein=1-phosphofructokinase][protein_id=YP_884502.1][location=complement(109846..110829)][gbkey=CDS]
26.7259	26.8397	26.6477	26.3085	26.3195	26.4663				9	9	9	53.3	53.3	53.3	26.855	0	73.836	673160000	47	lcl|NC_008596.1_prot_YP_884503.1_80[locus_tag=MSMEG_0087][db_xref=GeneID:4535307][protein=glucitoloperonrepressor][protein_id=YP_884503.1][location=complement(110826..111593)][gbkey=CDS]	lcl|NC_008596.1_prot_YP_884503.1_80[locus_tag=MSMEG_0087][db_xref=GeneID:4535307][protein=glucitoloperonrepressor][protein_id=YP_884503.1][location=complement(110826..111593)][gbkey=CDS]
28.5031	28.3839	28.4018	28.2874	28.1286	28.5248				15	15	15	40.6	40.6	40.6	55.471	0	121.47	2453300000	80	lcl|NC_008596.1_prot_YP_884504.1_81[gene=ptsI][locus_tag=MSMEG_0088][db_xref=GeneID:4533147][protein=phosphoenolpyruvate-proteinphosphotransferase][protein_id=YP_884504.1][location=111735..113369][gbkey=CDS]	lcl|NC_008596.1_prot_YP_884504.1_81[gene=ptsI][locus_tag=MSMEG_0088][db_xref=GeneID:4533147][protein=phosphoenolpyruvate-proteinphosphotransferase][protein_id=YP_884504.1][location=111735..113369][gbkey=CDS]
NaN	NaN	NaN	24.803	24.7891	24.6585				4	4	4	6.6	6.6	6.6	75.85	0	7.5861	109080000	6	lcl|NC_008596.1_prot_YP_884506.1_83[locus_tag=MSMEG_0090][db_xref=GeneID:4531487][protein=hypotheticalprotein][protein_id=YP_884506.1][location=complement(114447..116594)][gbkey=CDS]	lcl|NC_008596.1_prot_YP_884506.1_83[locus_tag=MSMEG_0090][db_xref=GeneID:4531487][protein=hypotheticalprotein][protein_id=YP_884506.1][location=complement(114447..116594)][gbkey=CDS]
27.841	27.9142	27.6186	28.3957	28.664	28.6173				9	9	9	61.9	61.9	61.9	22.077	0	106.08	2150800000	62	lcl|NC_008596.1_prot_YP_884507.1_84[locus_tag=MSMEG_0091][db_xref=GeneID:4536176][protein=transcriptionalregulator][protein_id=YP_884507.1][location=complement(116600..117193)][gbkey=CDS]	lcl|NC_008596.1_prot_YP_884507.1_84[locus_tag=MSMEG_0091][db_xref=GeneID:4536176][protein=transcriptionalregulator][protein_id=YP_884507.1][location=complement(116600..117193)][gbkey=CDS]
29.8397	29.8089	29.7157	28.7289	29.0147	28.8926				14	14	14	68.7	68.7	68.7	23.067	0	294.31	4868700000	140	lcl|NC_008596.1_prot_YP_884508.1_85[locus_tag=MSMEG_0092][db_xref=GeneID:4533383][protein=transcriptionalregulatoryprotein][protein_id=YP_884508.1][location=117306..117941][gbkey=CDS]	lcl|NC_008596.1_prot_YP_884508.1_85[locus_tag=MSMEG_0092][db_xref=GeneID:4533383][protein=transcriptionalregulatoryprotein][protein_id=YP_884508.1][location=117306..117941][gbkey=CDS]
26.3838	26.4774	26.5151	NaN	NaN	NaN				6	6	6	29.7	29.7	29.7	35.147	0	53.69	306090000	9	lcl|NC_008596.1_prot_YP_884509.1_86[locus_tag=MSMEG_0093][db_xref=GeneID:4531398][protein=methyltransferase][protein_id=YP_884509.1][location=118003..118965][gbkey=CDS]	lcl|NC_008596.1_prot_YP_884509.1_86[locus_tag=MSMEG_0093][db_xref=GeneID:4531398][protein=methyltransferase][protein_id=YP_884509.1][location=118003..118965][gbkey=CDS]
28.2835	28.3391	28.2231	26.4625	26.7647	26.403				15	15	14	70.7	70.7	68.5	34.556	0	109.93	1405000000	56	lcl|NC_008596.1_prot_YP_884510.1_87[locus_tag=MSMEG_0095][db_xref=GeneID:4531416][protein=methyltransferase][protein_id=YP_884510.1][location=118962..119897][gbkey=CDS]	lcl|NC_008596.1_prot_YP_884510.1_87[locus_tag=MSMEG_0095][db_xref=GeneID:4531416][protein=methyltransferase][protein_id=YP_884510.1][location=118962..119897][gbkey=CDS]
30.4796	30.3495	30.4673	NaN	24.9096	24.6354				16	16	16	78.5	78.5	78.5	29.985	0	123.89	4880700000	82	lcl|NC_008596.1_prot_YP_884512.1_89[locus_tag=MSMEG_0096][db_xref=GeneID:4533910][protein=peroxisomalhydratase-dehydrogenase-epimerase][protein_id=YP_884512.1][location=120261..121115][gbkey=CDS]	lcl|NC_008596.1_prot_YP_884512.1_89[locus_tag=MSMEG_0096][db_xref=GeneID:4533910][protein=peroxisomalhydratase-dehydrogenase-epimerase][protein_id=YP_884512.1][location=120261..121115][gbkey=CDS]
28.1198	28.0684	27.932	28.6303	28.5242	28.5342				12	12	12	52.3	52.3	52.3	32.573	0	131.65	2264000000	73	lcl|NC_008596.1_prot_YP_884513.1_90[locus_tag=MSMEG_0097][db_xref=GeneID:4535982][protein=oxidoreductase,zinc-bindingdehydrogenase][protein_id=YP_884513.1][location=121119..122084][gbkey=CDS]	lcl|NC_008596.1_prot_YP_884513.1_90[locus_tag=MSMEG_0097][db_xref=GeneID:4535982][protein=oxidoreductase,zinc-bindingdehydrogenase][protein_id=YP_884513.1][location=121119..122084][gbkey=CDS]
26.7197	26.5257	26.7007	28.4289	28.3825	28.3051				8	8	8	54	54	54	25.126	0	117.11	1522400000	42	lcl|NC_008596.1_prot_YP_884514.1_91[locus_tag=MSMEG_0098][db_xref=GeneID:4532165][protein=methyltransferase][protein_id=YP_884514.1][location=122105..122818][gbkey=CDS]	lcl|NC_008596.1_prot_YP_884514.1_91[locus_tag=MSMEG_0098][db_xref=GeneID:4532165][protein=methyltransferase][protein_id=YP_884514.1][location=122105..122818][gbkey=CDS]
25.0871	25.1437	24.9633	NaN	NaN	NaN				3	3	3	16.8	16.8	16.8	20.093	0	8.4538	116460000	8	lcl|NC_008596.1_prot_YP_884516.1_93[locus_tag=MSMEG_0101][db_xref=GeneID:4533137][protein=hypotheticalprotein][protein_id=YP_884516.1][location=123311..123865][gbkey=CDS]	lcl|NC_008596.1_prot_YP_884516.1_93[locus_tag=MSMEG_0101][db_xref=GeneID:4533137][protein=hypotheticalprotein][protein_id=YP_884516.1][location=123311..123865][gbkey=CDS]
28.0513	28.2545	28.3887	26.919	26.5448	26.764				13	13	13	80.2	80.2	80.2	29.272	0	151.37	1481600000	55	lcl|NC_008596.1_prot_YP_884517.1_94[locus_tag=MSMEG_0100][db_xref=GeneID:4531912][protein=phosphotyrosineproteinphosphataseptpb][protein_id=YP_884517.1][location=complement(123837..124643)][gbkey=CDS]	lcl|NC_008596.1_prot_YP_884517.1_94[locus_tag=MSMEG_0100][db_xref=GeneID:4531912][protein=phosphotyrosineproteinphosphataseptpb][protein_id=YP_884517.1][location=complement(123837..124643)][gbkey=CDS]
29.8205	29.8286	29.6913	30.351	30.2303	30.342				21	21	21	56.2	56.2	56.2	45.415	0	190.61	7727400000	189	lcl|NC_008596.1_prot_YP_884518.1_95[locus_tag=MSMEG_0102][db_xref=GeneID:4533004][protein=acyl-CoAdehydrogenase][protein_id=YP_884518.1][location=complement(124640..125875)][gbkey=CDS]	lcl|NC_008596.1_prot_YP_884518.1_95[locus_tag=MSMEG_0102][db_xref=GeneID:4533004][protein=acyl-CoAdehydrogenase][protein_id=YP_884518.1][location=complement(124640..125875)][gbkey=CDS]
29.9086	29.8508	29.6721	29.7782	29.8105	29.8533				14	14	14	54.1	54.1	54.1	40.48	0	176.5	6384700000	122	lcl|NC_008596.1_prot_YP_884524.1_101[locus_tag=MSMEG_0108][db_xref=GeneID:4535049][protein=acyl-CoAdehydrogenase][protein_id=YP_884524.1][location=complement(131570..132709)][gbkey=CDS]	lcl|NC_008596.1_prot_YP_884524.1_101[locus_tag=MSMEG_0108][db_xref=GeneID:4535049][protein=acyl-CoAdehydrogenase][protein_id=YP_884524.1][location=complement(131570..132709)][gbkey=CDS]
29.8696	29.7216	29.826	29.2442	29.3534	29.5005				11	11	3	29.2	29.2	16	50.342	0	100.6	5519500000	80	lcl|NC_008596.1_prot_YP_884525.1_102[gene=pntB][locus_tag=MSMEG_0109][db_xref=GeneID:4537525][protein=NAD(P)transhydrogenasesubunitbeta][protein_id=YP_884525.1][location=complement(132711..134153)][gbkey=CDS]	lcl|NC_008596.1_prot_YP_884525.1_102[gene=pntB][locus_tag=MSMEG_0109][db_xref=GeneID:4537525][protein=NAD(P)transhydrogenasesubunitbeta][protein_id=YP_884525.1][location=complement(132711..134153)][gbkey=CDS]
31.5378	31.47	31.5291	31.1206	31.278	31.4522				19	19	5	54.2	54.2	13.1	52.706	0	323.31	19418000000	222	lcl|NC_008596.1_prot_YP_884526.1_103[gene=pntA][locus_tag=MSMEG_0110][db_xref=GeneID:4531867][protein=NAD(P)transhydrogenasesubunitalpha][protein_id=YP_884526.1][location=complement(134172..135713)][gbkey=CDS]	lcl|NC_008596.1_prot_YP_884526.1_103[gene=pntA][locus_tag=MSMEG_0110][db_xref=GeneID:4531867][protein=NAD(P)transhydrogenasesubunitalpha][protein_id=YP_884526.1][location=complement(134172..135713)][gbkey=CDS]
NaN	NaN	NaN	23.0168	23.4782	22.9627				3	3	3	14	14	14	30.158	0	6.501	31690000	2	lcl|NC_008596.1_prot_YP_884529.1_106[locus_tag=MSMEG_0113][db_xref=GeneID:4532372][protein=taurinetransporterpermeaseTauC][protein_id=YP_884529.1][location=136950..137810][gbkey=CDS]	lcl|NC_008596.1_prot_YP_884529.1_106[locus_tag=MSMEG_0113][db_xref=GeneID:4532372][protein=taurinetransporterpermeaseTauC][protein_id=YP_884529.1][location=136950..137810][gbkey=CDS]
28.6072	28.3724	28.4709	30.3401	30.5766	30.5026				15	15	15	69	69	69	35.982	0	215.87	6448100000	119	lcl|NC_008596.1_prot_YP_884530.1_107[locus_tag=MSMEG_0114][db_xref=GeneID:4533591][protein=extracellularsolute-bindingprotein][protein_id=YP_884530.1][location=137817..138845][gbkey=CDS]	lcl|NC_008596.1_prot_YP_884530.1_107[locus_tag=MSMEG_0114][db_xref=GeneID:4533591][protein=extracellularsolute-bindingprotein][protein_id=YP_884530.1][location=137817..138845][gbkey=CDS]
NaN	NaN	NaN	24.9601	24.9632	24.975				5	5	5	22.6	22.6	22.6	28.595	0	35.35	115590000	8	lcl|NC_008596.1_prot_YP_884531.1_108[locus_tag=MSMEG_0116][db_xref=GeneID:4533525][protein=taurineimportATP-bindingproteinTauB][protein_id=YP_884531.1][location=138829..139626][gbkey=CDS]	lcl|NC_008596.1_prot_YP_884531.1_108[locus_tag=MSMEG_0116][db_xref=GeneID:4533525][protein=taurineimportATP-bindingproteinTauB][protein_id=YP_884531.1][location=138829..139626][gbkey=CDS]
NaN	NaN	NaN	25.1378	25.0413	25.0925				3	3	3	19.9	19.9	19.9	24.835	0	31.974	144600000	7	lcl|NC_008596.1_prot_YP_884532.1_109[gene=dehII][locus_tag=MSMEG_0115][db_xref=GeneID:4533279][protein=haloaciddehalogenase][protein_id=YP_884532.1][location=complement(139607..140287)][gbkey=CDS]	lcl|NC_008596.1_prot_YP_884532.1_109[gene=dehII][locus_tag=MSMEG_0115][db_xref=GeneID:4533279][protein=haloaciddehalogenase][protein_id=YP_884532.1][location=complement(139607..140287)][gbkey=CDS]
24.2524	24.4169	24.2931	24.1651	NaN	23.6547				5	5	5	31.3	31.3	31.3	18.685	0	13.78	110900000	15	lcl|NC_008596.1_prot_YP_884534.1_111[locus_tag=MSMEG_0118][db_xref=GeneID:4533901][protein=hypotheticalprotein][protein_id=YP_884534.1][location=141232..141732][gbkey=CDS]	lcl|NC_008596.1_prot_YP_884534.1_111[locus_tag=MSMEG_0118][db_xref=GeneID:4533901][protein=hypotheticalprotein][protein_id=YP_884534.1][location=141232..141732][gbkey=CDS]
27.8157	27.8052	27.7933	27.6635	27.7777	27.9595				10	10	10	53	53	53	24.759	0	82.051	1602900000	56	lcl|NC_008596.1_prot_YP_884536.1_113[locus_tag=MSMEG_0120][db_xref=GeneID:4537094][protein=transcriptionalregulatoryprotein][protein_id=YP_884536.1][location=141969..142628][gbkey=CDS]	lcl|NC_008596.1_prot_YP_884536.1_113[locus_tag=MSMEG_0120][db_xref=GeneID:4537094][protein=transcriptionalregulatoryprotein][protein_id=YP_884536.1][location=141969..142628][gbkey=CDS]
27.5592	27.5005	27.5495	27.949	28.0179	28.0576				13	13	13	63.8	63.8	63.8	26.312	0	103.7	1612300000	56	lcl|NC_008596.1_prot_YP_884537.1_114[locus_tag=MSMEG_0121][db_xref=GeneID:4534829][protein=rhamnolipidbiosynthesis3-oxoacyl-ACPreductase][protein_id=YP_884537.1][location=142625..143398][gbkey=CDS]	lcl|NC_008596.1_prot_YP_884537.1_114[locus_tag=MSMEG_0121][db_xref=GeneID:4534829][protein=rhamnolipidbiosynthesis3-oxoacyl-ACPreductase][protein_id=YP_884537.1][location=142625..143398][gbkey=CDS]
29.2011	29.389	29.2219	30.5788	30.3976	30.6144				14	14	14	61.4	61.4	61.4	37.357	0	323.31	7589100000	103	lcl|NC_008596.1_prot_YP_884543.1_120[locus_tag=MSMEG_0127][db_xref=GeneID:4534581][protein=oxidoreductase,zinc-bindingdehydrogenase][protein_id=YP_884543.1][location=complement(148387..149478)][gbkey=CDS]	lcl|NC_008596.1_prot_YP_884543.1_120[locus_tag=MSMEG_0127][db_xref=GeneID:4534581][protein=oxidoreductase,zinc-bindingdehydrogenase][protein_id=YP_884543.1][location=complement(148387..149478)][gbkey=CDS]
25.0184	25.197	24.9848	25.5859	25.1481	25.4818				6	6	6	49.7	49.7	49.7	16.61	0	23.046	272460000	18	lcl|NC_008596.1_prot_YP_884544.1_121[locus_tag=MSMEG_0128][db_xref=GeneID:4536565][protein=thioesterase][protein_id=YP_884544.1][location=149514..149963][gbkey=CDS]	lcl|NC_008596.1_prot_YP_884544.1_121[locus_tag=MSMEG_0128][db_xref=GeneID:4536565][protein=thioesterase][protein_id=YP_884544.1][location=149514..149963][gbkey=CDS]
27.6855	27.9562	27.892	27.5422	27.5944	27.8729				6	6	6	46.5	46.5	46.5	16.033	0	32.221	1565900000	48	lcl|NC_008596.1_prot_YP_884545.1_122[locus_tag=MSMEG_0129][db_xref=GeneID:4537699][protein=cyclase/dehydrase][protein_id=YP_884545.1][location=149990..150424][gbkey=CDS]	lcl|NC_008596.1_prot_YP_884545.1_122[locus_tag=MSMEG_0129][db_xref=GeneID:4537699][protein=cyclase/dehydrase][protein_id=YP_884545.1][location=149990..150424][gbkey=CDS]
30.6779	30.7023	30.64	29.2536	29.2617	29.3902				19	19	19	50.9	50.9	50.9	58.443	0	220.88	7950200000	145	lcl|NC_008596.1_prot_YP_884547.1_124[locus_tag=MSMEG_0131][db_xref=GeneID:4532319][protein=long-chain-fatty-acid--CoAligase][protein_id=YP_884547.1][location=151273..152907][gbkey=CDS]	lcl|NC_008596.1_prot_YP_884547.1_124[locus_tag=MSMEG_0131][db_xref=GeneID:4532319][protein=long-chain-fatty-acid--CoAligase][protein_id=YP_884547.1][location=151273..152907][gbkey=CDS]
27.4583	27.639	27.2823	25.4718	25.7555	25.9647				5	5	5	17.3	17.3	17.3	27.658	0	30.893	793400000	21	lcl|NC_008596.1_prot_YP_884548.1_125[locus_tag=MSMEG_0132][db_xref=GeneID:4531586][protein=hypotheticalprotein][protein_id=YP_884548.1][location=153100..153900][gbkey=CDS]	lcl|NC_008596.1_prot_YP_884548.1_125[locus_tag=MSMEG_0132][db_xref=GeneID:4531586][protein=hypotheticalprotein][protein_id=YP_884548.1][location=153100..153900][gbkey=CDS]
28.1514	28.2336	28.2785	26.7526	27.5147	27.5906				12	12	8	46	46	34	43.91	0	167.7	1658100000	54	lcl|NC_008596.1_prot_YP_884550.1_127[locus_tag=MSMEG_0134][db_xref=GeneID:4532777][protein=virulencefactorMcefamilyprotein][protein_id=YP_884550.1][location=154776..156005][gbkey=CDS]	lcl|NC_008596.1_prot_YP_884550.1_127[locus_tag=MSMEG_0134][db_xref=GeneID:4532777][protein=virulencefactorMcefamilyprotein][protein_id=YP_884550.1][location=154776..156005][gbkey=CDS]
28.147	27.9584	28.1527	26.8406	27.3951	27.6645				8	8	8	35.9	35.9	35.9	37.431	0	83.335	1551300000	50	lcl|NC_008596.1_prot_YP_884551.1_128[locus_tag=MSMEG_0135][db_xref=GeneID:4535097][protein=virulencefactorMcefamilyprotein][protein_id=YP_884551.1][location=156002..157033][gbkey=CDS]	lcl|NC_008596.1_prot_YP_884551.1_128[locus_tag=MSMEG_0135][db_xref=GeneID:4535097][protein=virulencefactorMcefamilyprotein][protein_id=YP_884551.1][location=156002..157033][gbkey=CDS]
28.7693	28.6566	28.7737	27.8342	27.9584	28.0302				15	15	15	35.5	35.5	35.5	54.69	0	116.59	2395100000	90	lcl|NC_008596.1_prot_YP_884552.1_129[locus_tag=MSMEG_0136][db_xref=GeneID:4537025][protein=virulencefactorMcefamilyprotein][protein_id=YP_884552.1][location=157030..158604][gbkey=CDS]	lcl|NC_008596.1_prot_YP_884552.1_129[locus_tag=MSMEG_0136][db_xref=GeneID:4537025][protein=virulencefactorMcefamilyprotein][protein_id=YP_884552.1][location=157030..158604][gbkey=CDS]
28.843	28.8853	28.9657	27.5819	28.1253	28.0007				17	17	17	34.4	34.4	34.4	58.012	0	94.34	2572000000	74	lcl|NC_008596.1_prot_YP_884553.1_130[locus_tag=MSMEG_0137][db_xref=GeneID:4536528][protein=virulencefactormcefamilyprotein][protein_id=YP_884553.1][location=158623..160266][gbkey=CDS]	lcl|NC_008596.1_prot_YP_884553.1_130[locus_tag=MSMEG_0137][db_xref=GeneID:4536528][protein=virulencefactormcefamilyprotein][protein_id=YP_884553.1][location=158623..160266][gbkey=CDS]
29.0167	29.17	29.0661	28.0459	28.3526	28.1717				15	15	15	65.9	65.9	65.9	42.523	0	205.19	2988000000	104	lcl|NC_008596.1_prot_YP_884554.1_131[locus_tag=MSMEG_0138][db_xref=GeneID:4531663][protein=virulencefactorMcefamilyprotein][protein_id=YP_884554.1][location=160266..161438][gbkey=CDS]	lcl|NC_008596.1_prot_YP_884554.1_131[locus_tag=MSMEG_0138][db_xref=GeneID:4531663][protein=virulencefactorMcefamilyprotein][protein_id=YP_884554.1][location=160266..161438][gbkey=CDS]
29.4994	29.545	29.4706	28.3011	28.5013	28.7398				14	14	14	49	49	49	54.304	0	160.15	3905100000	98	lcl|NC_008596.1_prot_YP_884555.1_132[locus_tag=MSMEG_0139][db_xref=GeneID:4531031][protein=mce-familyproteinmce1f][protein_id=YP_884555.1][location=161440..162996][gbkey=CDS]	lcl|NC_008596.1_prot_YP_884555.1_132[locus_tag=MSMEG_0139][db_xref=GeneID:4531031][protein=mce-familyproteinmce1f][protein_id=YP_884555.1][location=161440..162996][gbkey=CDS]
25.907	26.0247	26.0112	NaN	NaN	NaN				4	4	4	38.6	38.6	38.6	21.548	0	26.911	214030000	8	lcl|NC_008596.1_prot_YP_884556.1_133[locus_tag=MSMEG_0140][db_xref=GeneID:4532576][protein=mceassociatedmembraneprotein][protein_id=YP_884556.1][location=162966..163574][gbkey=CDS]	lcl|NC_008596.1_prot_YP_884556.1_133[locus_tag=MSMEG_0140][db_xref=GeneID:4532576][protein=mceassociatedmembraneprotein][protein_id=YP_884556.1][location=162966..163574][gbkey=CDS]
26.5989	26.4753	25.9164	24.9147	24.9327	24.8936				8	8	8	31.1	31.1	31.1	34.804	0	65.462	391940000	28	lcl|NC_008596.1_prot_YP_884557.1_134[locus_tag=MSMEG_0141][db_xref=GeneID:4533952][protein=mceassociatedtransmembraneprotein][protein_id=YP_884557.1][location=163571..164539][gbkey=CDS]	lcl|NC_008596.1_prot_YP_884557.1_134[locus_tag=MSMEG_0141][db_xref=GeneID:4533952][protein=mceassociatedtransmembraneprotein][protein_id=YP_884557.1][location=163571..164539][gbkey=CDS]
25.9344	26.2351	26.1098	NaN	NaN	24.6605				7	7	7	44	44	44	20.456	0	23.802	267740000	16	lcl|NC_008596.1_prot_YP_884558.1_135[locus_tag=MSMEG_0142][db_xref=GeneID:4533860][protein=hypotheticalprotein][protein_id=YP_884558.1][location=164536..165084][gbkey=CDS]	lcl|NC_008596.1_prot_YP_884558.1_135[locus_tag=MSMEG_0142][db_xref=GeneID:4533860][protein=hypotheticalprotein][protein_id=YP_884558.1][location=164536..165084][gbkey=CDS]
26.8624	26.8547	26.8528	NaN	NaN	NaN				5	5	5	29.1	29.1	29.1	32.036	0	22.854	401200000	17	lcl|NC_008596.1_prot_YP_884559.1_136[locus_tag=MSMEG_0143][db_xref=GeneID:4532295][protein=mceassociatedmembraneprotein][protein_id=YP_884559.1][location=165051..165941][gbkey=CDS]	lcl|NC_008596.1_prot_YP_884559.1_136[locus_tag=MSMEG_0143][db_xref=GeneID:4532295][protein=mceassociatedmembraneprotein][protein_id=YP_884559.1][location=165051..165941][gbkey=CDS]
28.1338	28.1793	28.4616	28.1058	27.8602	28.0911				9	9	9	50.7	50.7	50.7	29.787	0	98.111	2030900000	66	lcl|NC_008596.1_prot_YP_884562.1_139[locus_tag=MSMEG_0146][db_xref=GeneID:4534370][protein=moscdomain-containingprotein][protein_id=YP_884562.1][location=complement(168543..169361)][gbkey=CDS]	lcl|NC_008596.1_prot_YP_884562.1_139[locus_tag=MSMEG_0146][db_xref=GeneID:4534370][protein=moscdomain-containingprotein][protein_id=YP_884562.1][location=complement(168543..169361)][gbkey=CDS]
NaN	NaN	NaN	24.6702	24.7218	24.6259				2	2	2	9.1	9.1	9.1	22.895	0	7.0727	127710000	5	lcl|NC_008596.1_prot_YP_884564.1_141[locus_tag=MSMEG_0148][db_xref=GeneID:4537475][protein=TetRfamilytranscriptionalregulator][protein_id=YP_884564.1][location=complement(170367..170996)][gbkey=CDS]	lcl|NC_008596.1_prot_YP_884564.1_141[locus_tag=MSMEG_0148][db_xref=GeneID:4537475][protein=TetRfamilytranscriptionalregulator][protein_id=YP_884564.1][location=complement(170367..170996)][gbkey=CDS]
25.7403	25.7261	25.6248	NaN	NaN	NaN				4	4	4	21.1	21.1	21.1	37.307	0	30.753	181290000	10	lcl|NC_008596.1_prot_YP_884568.1_145[locus_tag=MSMEG_0152][db_xref=GeneID:4534751][protein=alaninedehydrogenase][protein_id=YP_884568.1][location=complement(174258..175340)][gbkey=CDS]	lcl|NC_008596.1_prot_YP_884568.1_145[locus_tag=MSMEG_0152][db_xref=GeneID:4534751][protein=alaninedehydrogenase][protein_id=YP_884568.1][location=complement(174258..175340)][gbkey=CDS]
27.7214	27.8593	27.7433	NaN	NaN	NaN				10	10	10	36.8	36.8	36.8	36.047	0	44.61	759710000	20	lcl|NC_008596.1_prot_YP_884569.1_146[gene=panE][locus_tag=MSMEG_0153][db_xref=GeneID:4533776][protein=2-dehydropantoate2-reductase][protein_id=YP_884569.1][location=175555..176568][gbkey=CDS]	lcl|NC_008596.1_prot_YP_884569.1_146[gene=panE][locus_tag=MSMEG_0153][db_xref=GeneID:4533776][protein=2-dehydropantoate2-reductase][protein_id=YP_884569.1][location=175555..176568][gbkey=CDS]
24.8275	26.4677	26.5928	23.2703	23.2022	22.8838				10	9	9	30.8	29.4	29.4	50.24	0	32.077	276450000	14	lcl|NC_008596.1_prot_YP_884570.1_147[gene=pyk][locus_tag=MSMEG_0154][db_xref=GeneID:4535708][protein=pyruvatekinase][protein_id=YP_884570.1][location=176579..178012][gbkey=CDS]	lcl|NC_008596.1_prot_YP_884570.1_147[gene=pyk][locus_tag=MSMEG_0154][db_xref=GeneID:4535708][protein=pyruvatekinase][protein_id=YP_884570.1][location=176579..178012][gbkey=CDS]
25.8588	26.3035	26.2074	25.1472	24.8746	25.2441				5	5	5	41	41	41	16.93	0	25.253	371160000	22	lcl|NC_008596.1_prot_YP_884571.1_148[locus_tag=MSMEG_0155][db_xref=GeneID:4532483][protein=transcriptionalregulator][protein_id=YP_884571.1][location=complement(178054..178524)][gbkey=CDS]	lcl|NC_008596.1_prot_YP_884571.1_148[locus_tag=MSMEG_0155][db_xref=GeneID:4532483][protein=transcriptionalregulator][protein_id=YP_884571.1][location=complement(178054..178524)][gbkey=CDS]
30.6922	31.0079	30.9003	27.5975	27.2081	27.1403				22	22	22	66.4	66.4	66.4	46.087	0	190.28	7161200000	131	lcl|NC_008596.1_prot_YP_884574.1_151[locus_tag=MSMEG_0158][db_xref=GeneID:4535711][protein=formyl-coenzymeAtransferase][protein_id=YP_884574.1][location=181519..182781][gbkey=CDS]	lcl|NC_008596.1_prot_YP_884574.1_151[locus_tag=MSMEG_0158][db_xref=GeneID:4535711][protein=formyl-coenzymeAtransferase][protein_id=YP_884574.1][location=181519..182781][gbkey=CDS]
28.6301	28.4046	28.5749	28.5406	28.5587	28.9591				11	11	11	54.1	54.1	54.1	27.054	0	94.942	2811500000	69	lcl|NC_008596.1_prot_YP_884582.1_159[locus_tag=MSMEG_0166][db_xref=GeneID:4537580][protein=GntRfamilytranscriptionalregulator][protein_id=YP_884582.1][location=complement(190817..191545)][gbkey=CDS]	lcl|NC_008596.1_prot_YP_884582.1_159[locus_tag=MSMEG_0166][db_xref=GeneID:4537580][protein=GntRfamilytranscriptionalregulator][protein_id=YP_884582.1][location=complement(190817..191545)][gbkey=CDS]
26.6134	26.6974	26.6395	25.6632	25.7385	25.7023				9	9	9	39.5	39.5	39.5	24.52	0	37.403	534470000	28	lcl|NC_008596.1_prot_YP_884595.1_172[locus_tag=MSMEG_0179][db_xref=GeneID:4534859][protein=GntRfamilytranscriptionalregulator][protein_id=YP_884595.1][location=complement(202876..203547)][gbkey=CDS]	lcl|NC_008596.1_prot_YP_884595.1_172[locus_tag=MSMEG_0179][db_xref=GeneID:4534859][protein=GntRfamilytranscriptionalregulator][protein_id=YP_884595.1][location=complement(202876..203547)][gbkey=CDS]
NaN	NaN	NaN	26.0007	25.8455	26.1013				8	8	8	25.8	25.8	25.8	62.293	0	32.374	241400000	27	lcl|NC_008596.1_prot_YP_884599.1_176[locus_tag=MSMEG_0184][db_xref=GeneID:4533091][protein=transferase][protein_id=YP_884599.1][location=206362..208134][gbkey=CDS]	lcl|NC_008596.1_prot_YP_884599.1_176[locus_tag=MSMEG_0184][db_xref=GeneID:4533091][protein=transferase][protein_id=YP_884599.1][location=206362..208134][gbkey=CDS]
NaN	NaN	NaN	26.891	26.4249	26.6302				5	5	5	51	51	51	16.476	0	28.123	437970000	7	lcl|NC_008596.1_prot_YP_884603.1_180[locus_tag=MSMEG_0188][db_xref=GeneID:4533215][protein=MarRfamilytranscriptionalregulator][protein_id=YP_884603.1][location=212103..212558][gbkey=CDS]	lcl|NC_008596.1_prot_YP_884603.1_180[locus_tag=MSMEG_0188][db_xref=GeneID:4533215][protein=MarRfamilytranscriptionalregulator][protein_id=YP_884603.1][location=212103..212558][gbkey=CDS]
27.2327	27.1216	27.5227	26.7657	26.6554	26.732				8	8	8	65.8	65.8	65.8	17.742	0	47.761	935050000	41	lcl|NC_008596.1_prot_YP_884604.1_181[locus_tag=MSMEG_0187][db_xref=GeneID:4534774][protein=acetyltransferase][protein_id=YP_884604.1][location=complement(212548..213024)][gbkey=CDS]	lcl|NC_008596.1_prot_YP_884604.1_181[locus_tag=MSMEG_0187][db_xref=GeneID:4534774][protein=acetyltransferase][protein_id=YP_884604.1][location=complement(212548..213024)][gbkey=CDS]
26.7089	26.8085	26.6374	NaN	NaN	NaN				3	3	3	11	11	11	31.628	0	5.3698	387730000	7	lcl|NC_008596.1_prot_YP_884608.1_185[locus_tag=MSMEG_0192][db_xref=GeneID:4537013][protein=RpiRfamilytranscriptionalregulatorprotein][protein_id=YP_884608.1][location=216912..217814][gbkey=CDS]	lcl|NC_008596.1_prot_YP_884608.1_185[locus_tag=MSMEG_0192][db_xref=GeneID:4537013][protein=RpiRfamilytranscriptionalregulatorprotein][protein_id=YP_884608.1][location=216912..217814][gbkey=CDS]
26.4993	26.3335	26.489	NaN	NaN	NaN				5	5	5	50	50	50	24.061	0	38.957	303760000	12	lcl|NC_008596.1_prot_YP_884610.1_187[locus_tag=MSMEG_0194][db_xref=GeneID:4533676][protein=serineesterase,cutinase][protein_id=YP_884610.1][location=complement(218725..219423)][gbkey=CDS]	lcl|NC_008596.1_prot_YP_884610.1_187[locus_tag=MSMEG_0194][db_xref=GeneID:4533676][protein=serineesterase,cutinase][protein_id=YP_884610.1][location=complement(218725..219423)][gbkey=CDS]
NaN	NaN	NaN	24.8228	25.0534	25.0293				5	5	5	22.1	22.1	22.1	33.019	0	17.213	113580000	11	lcl|NC_008596.1_prot_YP_884612.1_189[locus_tag=MSMEG_0196][db_xref=GeneID:4537413][protein=dehydrogenase][protein_id=YP_884612.1][location=221243..222139][gbkey=CDS]	lcl|NC_008596.1_prot_YP_884612.1_189[locus_tag=MSMEG_0196][db_xref=GeneID:4537413][protein=dehydrogenase][protein_id=YP_884612.1][location=221243..222139][gbkey=CDS]
24.6942	24.397	24.8653	NaN	NaN	NaN				4	4	4	17.2	17.2	17.2	39.93	0	8.1944	87687000	5	lcl|NC_008596.1_prot_YP_884614.1_191[locus_tag=MSMEG_0198][db_xref=GeneID:4535631][protein=acyl-CoAdehydrogenase][protein_id=YP_884614.1][location=complement(222803..223936)][gbkey=CDS]	lcl|NC_008596.1_prot_YP_884614.1_191[locus_tag=MSMEG_0198][db_xref=GeneID:4535631][protein=acyl-CoAdehydrogenase][protein_id=YP_884614.1][location=complement(222803..223936)][gbkey=CDS]
29.4358	29.7285	29.7321	NaN	NaN	NaN				9	9	2	55.8	55.8	11.6	25.9	0	133.97	2860500000	69	lcl|NC_008596.1_prot_YP_890676.1_6254[locus_tag=MSMEG_6463][db_xref=GeneID:4535364][protein=IS1096,tnpRprotein][protein_id=YP_890676.1][location=complement(6528498..6529199)][gbkey=CDS];lcl|NC_008596.1_prot_YP_890382.1_5960[locus_tag=MSMEG_6162][db_xref=GeneID:4532411][protein=IS1096,tnpRprotein][protein_id=YP_890382.1][location=complement(6234400..6235101)][gbkey=CDS];lcl|NC_008596.1_prot_YP_890…	lcl|NC_008596.1_prot_YP_890676.1_6254[locus_tag=MSMEG_6463][db_xref=GeneID:4535364][protein=IS1096,tnpRprotein][protein_id=YP_890676.1][location=complement(6528498..6529199)][gbkey=CDS];lcl|NC_008596.1_prot_YP_890382.1_5960[locus_tag=MSMEG_6162][db_xref=GeneID:4532411][protein=IS1096,tnpRprotein][protein_id=YP_890382.1][location=complement(6234400..6235101)][gbkey=CDS];lcl|NC_008596.1_prot_YP_890…
NaN	NaN	NaN	25.2994	25.6464	25.2712				3	3	3	30.4	30.4	30.4	9.976	0	8.1356	175910000	10	lcl|NC_008596.1_prot_YP_884624.1_201[locus_tag=MSMEG_0209][db_xref=GeneID:4534314][protein=ribonucleaseinhibitor][protein_id=YP_884624.1][location=235782..236060][gbkey=CDS]	lcl|NC_008596.1_prot_YP_884624.1_201[locus_tag=MSMEG_0209][db_xref=GeneID:4534314][protein=ribonucleaseinhibitor][protein_id=YP_884624.1][location=235782..236060][gbkey=CDS]
28.4979	28.7568	28.5575	27.9162	27.9828	27.9311				20	20	20	32.8	32.8	32.8	84.172	0	120.72	2073300000	66	lcl|NC_008596.1_prot_YP_884626.1_203[locus_tag=MSMEG_0211][db_xref=GeneID:4530862][protein=ABCtransporterATP-bindingprotein][protein_id=YP_884626.1][location=complement(237244..239607)][gbkey=CDS]	lcl|NC_008596.1_prot_YP_884626.1_203[locus_tag=MSMEG_0211][db_xref=GeneID:4530862][protein=ABCtransporterATP-bindingprotein][protein_id=YP_884626.1][location=complement(237244..239607)][gbkey=CDS]
27.0314	27.2545	27.1718	27.648	27.7471	27.6026				6	6	6	71.9	71.9	71.9	15.3	0	49.184	1233100000	42	lcl|NC_008596.1_prot_YP_884627.1_204[locus_tag=MSMEG_0212][db_xref=GeneID:4532255][protein=lyase][protein_id=YP_884627.1][location=complement(239607..240026)][gbkey=CDS]	lcl|NC_008596.1_prot_YP_884627.1_204[locus_tag=MSMEG_0212][db_xref=GeneID:4532255][protein=lyase][protein_id=YP_884627.1][location=complement(239607..240026)][gbkey=CDS]
25.6038	25.3595	25.3951	26.2839	26.1199	26.3877				5	5	5	19.9	19.9	19.9	44.55	0	34.975	441050000	38	lcl|NC_008596.1_prot_YP_884629.1_206[locus_tag=MSMEG_0214][db_xref=GeneID:4531055][protein=L-sorbosonedehydrogenase][protein_id=YP_884629.1][location=complement(240488..241771)][gbkey=CDS]	lcl|NC_008596.1_prot_YP_884629.1_206[locus_tag=MSMEG_0214][db_xref=GeneID:4531055][protein=L-sorbosonedehydrogenase][protein_id=YP_884629.1][location=complement(240488..241771)][gbkey=CDS]
27.0341	27.3431	27.1157	27.4677	27.3735	27.5505				9	9	9	62.2	62.2	62.2	25.529	0	85.336	1151900000	46	lcl|NC_008596.1_prot_YP_884630.1_207[locus_tag=MSMEG_0215][db_xref=GeneID:4537419][protein=hypotheticalprotein][protein_id=YP_884630.1][location=complement(241749..242465)][gbkey=CDS]	lcl|NC_008596.1_prot_YP_884630.1_207[locus_tag=MSMEG_0215][db_xref=GeneID:4537419][protein=hypotheticalprotein][protein_id=YP_884630.1][location=complement(241749..242465)][gbkey=CDS]
31.2419	31.2588	31.2618	31.7334	31.5264	31.8195				14	14	14	66.7	66.7	66.7	27.026	0	196.07	20870000000	178	lcl|NC_008596.1_prot_YP_884631.1_208[locus_tag=MSMEG_0216][db_xref=GeneID:4533309][protein=3-hydroxyacyl-CoAdehydrogenase][protein_id=YP_884631.1][location=242603..243397][gbkey=CDS]	lcl|NC_008596.1_prot_YP_884631.1_208[locus_tag=MSMEG_0216][db_xref=GeneID:4533309][protein=3-hydroxyacyl-CoAdehydrogenase][protein_id=YP_884631.1][location=242603..243397][gbkey=CDS]
25.9867	26.0105	25.873	NaN	NaN	NaN				4	4	4	14.4	14.4	14.4	39.479	0	24.044	214540000	9	lcl|NC_008596.1_prot_YP_884632.1_209[locus_tag=MSMEG_0217][db_xref=GeneID:4535822][protein=alcoholdehydrogenase][protein_id=YP_884632.1][location=complement(243477..244601)][gbkey=CDS]	lcl|NC_008596.1_prot_YP_884632.1_209[locus_tag=MSMEG_0217][db_xref=GeneID:4535822][protein=alcoholdehydrogenase][protein_id=YP_884632.1][location=complement(243477..244601)][gbkey=CDS]
24.0735	23.7308	23.8548	24.3226	25.6098	24.5457				2	2	2	18.9	18.9	18.9	17.993	0	7.9493	154460000	10	lcl|NC_008596.1_prot_YP_884633.1_210[locus_tag=MSMEG_0218][db_xref=GeneID:4537098][protein=3-demethylubiquinone-93-methyltransferase][protein_id=YP_884633.1][location=244773..245267][gbkey=CDS]	lcl|NC_008596.1_prot_YP_884633.1_210[locus_tag=MSMEG_0218][db_xref=GeneID:4537098][protein=3-demethylubiquinone-93-methyltransferase][protein_id=YP_884633.1][location=244773..245267][gbkey=CDS]
28.3799	28.3007	28.5987	27.2836	27.4141	27.4495				9	9	9	40.9	40.9	40.9	37.811	0	141.48	1810300000	58	lcl|NC_008596.1_prot_YP_884634.1_211[locus_tag=MSMEG_0219][db_xref=GeneID:4533155][protein=RNApolymerasefactorsigma-70][protein_id=YP_884634.1][location=complement(245271..246293)][gbkey=CDS]	lcl|NC_008596.1_prot_YP_884634.1_211[locus_tag=MSMEG_0219][db_xref=GeneID:4533155][protein=RNApolymerasefactorsigma-70][protein_id=YP_884634.1][location=complement(245271..246293)][gbkey=CDS]
28.645	28.5948	28.5715	29.0065	29.0309	29.1769				15	15	15	73.6	73.6	73.6	29.882	0	167.76	3344200000	85	lcl|NC_008596.1_prot_YP_884635.1_212[locus_tag=MSMEG_0220][db_xref=GeneID:4532461][protein=monoglyceridelipase][protein_id=YP_884635.1][location=246357..247199][gbkey=CDS]	lcl|NC_008596.1_prot_YP_884635.1_212[locus_tag=MSMEG_0220][db_xref=GeneID:4532461][protein=monoglyceridelipase][protein_id=YP_884635.1][location=246357..247199][gbkey=CDS]
27.6244	27.7348	27.6707	27.7737	27.9272	27.8064				11	11	11	64.3	64.3	64.3	33.584	0	95.55	1547800000	53	lcl|NC_008596.1_prot_YP_884636.1_213[locus_tag=MSMEG_0221][db_xref=GeneID:4534154][protein=hypotheticalprotein][protein_id=YP_884636.1][location=247214..248173][gbkey=CDS]	lcl|NC_008596.1_prot_YP_884636.1_213[locus_tag=MSMEG_0221][db_xref=GeneID:4534154][protein=hypotheticalprotein][protein_id=YP_884636.1][location=247214..248173][gbkey=CDS]
24.7784	24.8565	24.8757	NaN	NaN	NaN				8	8	8	41.7	41.7	41.7	26.65	0	35.464	103320000	13	lcl|NC_008596.1_prot_YP_884637.1_214[locus_tag=MSMEG_0222][db_xref=GeneID:4533970][protein=hypotheticalprotein][protein_id=YP_884637.1][location=248214..248957][gbkey=CDS]	lcl|NC_008596.1_prot_YP_884637.1_214[locus_tag=MSMEG_0222][db_xref=GeneID:4533970][protein=hypotheticalprotein][protein_id=YP_884637.1][location=248214..248957][gbkey=CDS]
29.1978	29.0199	28.9963	30.1967	29.8532	30.2923				11	11	11	72	72	72	23.136	0	127	6001500000	117	lcl|NC_008596.1_prot_YP_884639.1_216[locus_tag=MSMEG_0224][db_xref=GeneID:4532629][protein=O-methyltransferaseMdmC][protein_id=YP_884639.1][location=249456..250112][gbkey=CDS]	lcl|NC_008596.1_prot_YP_884639.1_216[locus_tag=MSMEG_0224][db_xref=GeneID:4532629][protein=O-methyltransferaseMdmC][protein_id=YP_884639.1][location=249456..250112][gbkey=CDS]
29.1005	29.3444	29.1775	27.4672	27.8731	27.4233				28	21	21	40.6	33.6	33.6	105.53	0	153.38	2742800000	113	lcl|NC_008596.1_prot_YP_884640.1_217[locus_tag=MSMEG_0225][db_xref=GeneID:4537380][protein=MmpL4protein][protein_id=YP_884640.1][location=complement(250120..253017)][gbkey=CDS]	lcl|NC_008596.1_prot_YP_884640.1_217[locus_tag=MSMEG_0225][db_xref=GeneID:4537380][protein=MmpL4protein][protein_id=YP_884640.1][location=complement(250120..253017)][gbkey=CDS]
27.4562	NaN	27.2006	NaN	NaN	NaN				4	1	1	44.4	19	19	15.409	0	23.998	457470000	6	lcl|NC_008596.1_prot_YP_884641.1_218[locus_tag=MSMEG_0226][db_xref=GeneID:4533472][protein=MmpS5protein][protein_id=YP_884641.1][location=complement(253014..253442)][gbkey=CDS]	lcl|NC_008596.1_prot_YP_884641.1_218[locus_tag=MSMEG_0226][db_xref=GeneID:4533472][protein=MmpS5protein][protein_id=YP_884641.1][location=complement(253014..253442)][gbkey=CDS]
26.2712	NaN	26.0426	NaN	NaN	NaN				5	5	5	40.2	40.2	40.2	20.721	0	41.198	233360000	7	lcl|NC_008596.1_prot_YP_884642.1_219[locus_tag=MSMEG_0227][db_xref=GeneID:4531090][protein=TetRfamilytranscriptionalregulator][protein_id=YP_884642.1][location=253688..254257][gbkey=CDS]	lcl|NC_008596.1_prot_YP_884642.1_219[locus_tag=MSMEG_0227][db_xref=GeneID:4531090][protein=TetRfamilytranscriptionalregulator][protein_id=YP_884642.1][location=253688..254257][gbkey=CDS]
NaN	NaN	NaN	23.4218	23.4433	NaN				5	5	5	9	9	9	112.77	0.00026911	4.4585	44562000	5	lcl|NC_008596.1_prot_YP_884643.1_220[locus_tag=MSMEG_0228][db_xref=GeneID:4532924][protein=adenylateandguanylatecyclasecatalyticdomain-containingprotein][protein_id=YP_884643.1][location=254330..257482][gbkey=CDS]	lcl|NC_008596.1_prot_YP_884643.1_220[locus_tag=MSMEG_0228][db_xref=GeneID:4532924][protein=adenylateandguanylatecyclasecatalyticdomain-containingprotein][protein_id=YP_884643.1][location=254330..257482][gbkey=CDS]
31.7268	31.8023	31.7058	32.2301	31.9848	31.992				30	30	30	75.5	75.5	75.5	59.949	0	323.31	28095000000	355	lcl|NC_008596.1_prot_YP_884644.1_221[gene=ilvD][locus_tag=MSMEG_0229][db_xref=GeneID:4534428][protein=dihydroxy-aciddehydratase][protein_id=YP_884644.1][location=complement(257573..259288)][gbkey=CDS]	lcl|NC_008596.1_prot_YP_884644.1_221[gene=ilvD][locus_tag=MSMEG_0229][db_xref=GeneID:4534428][protein=dihydroxy-aciddehydratase][protein_id=YP_884644.1][location=complement(257573..259288)][gbkey=CDS]
24.798	24.7439	24.706	23.7547	NaN	NaN				2	2	2	25.7	25.7	25.7	10.798	0	17.041	113030000	7	lcl|NC_008596.1_prot_YP_884645.1_222[locus_tag=MSMEG_0230][db_xref=GeneID:4534215][protein=hypotheticalprotein][protein_id=YP_884645.1][location=259367..259672][gbkey=CDS]	lcl|NC_008596.1_prot_YP_884645.1_222[locus_tag=MSMEG_0230][db_xref=GeneID:4534215][protein=hypotheticalprotein][protein_id=YP_884645.1][location=259367..259672][gbkey=CDS]
27.567	27.3336	27.2353	29.3358	28.9792	29.075				4	4	4	52.5	52.5	52.5	10.432	0	33.837	2623000000	27	lcl|NC_008596.1_prot_YP_884646.1_223[locus_tag=MSMEG_0231][db_xref=GeneID:4536158][protein=hypotheticalprotein][protein_id=YP_884646.1][location=complement(259691..259990)][gbkey=CDS]	lcl|NC_008596.1_prot_YP_884646.1_223[locus_tag=MSMEG_0231][db_xref=GeneID:4536158][protein=hypotheticalprotein][protein_id=YP_884646.1][location=complement(259691..259990)][gbkey=CDS]
30.955	30.8939	31.0411	27.3225	27.3239	26.9007				14	14	14	53.8	53.8	53.8	37.233	0	149.8	7497800000	112	lcl|NC_008596.1_prot_YP_884648.1_225[locus_tag=MSMEG_0233][db_xref=GeneID:4533551][protein=lipoproteinLpps][protein_id=YP_884648.1][location=261440..262480][gbkey=CDS]	lcl|NC_008596.1_prot_YP_884648.1_225[locus_tag=MSMEG_0233][db_xref=GeneID:4533551][protein=lipoproteinLpps][protein_id=YP_884648.1][location=261440..262480][gbkey=CDS]
32.1629	32.1551	32.0637	32.4434	32.5061	32.4016				35	35	35	62.2	62.2	62.2	74.129	0	323.31	36663000000	458	lcl|NC_008596.1_prot_YP_884649.1_226[locus_tag=MSMEG_0234][db_xref=GeneID:4537325][protein=metallopeptidase][protein_id=YP_884649.1][location=complement(262543..264543)][gbkey=CDS]	lcl|NC_008596.1_prot_YP_884649.1_226[locus_tag=MSMEG_0234][db_xref=GeneID:4537325][protein=metallopeptidase][protein_id=YP_884649.1][location=complement(262543..264543)][gbkey=CDS]
26.2462	26.1682	26.6484	25.6645	25.9022	26.1178				4	4	4	35.9	35.9	35.9	22.428	0	28.77	513510000	20	lcl|NC_008596.1_prot_YP_884650.1_227[locus_tag=MSMEG_0235][db_xref=GeneID:4532088][protein=hypotheticalprotein][protein_id=YP_884650.1][location=264607..265227][gbkey=CDS]	lcl|NC_008596.1_prot_YP_884650.1_227[locus_tag=MSMEG_0235][db_xref=GeneID:4532088][protein=hypotheticalprotein][protein_id=YP_884650.1][location=264607..265227][gbkey=CDS]
26.8566	26.9788	26.6815	26.6895	26.6988	26.9133				9	9	9	53.7	53.7	53.7	23.971	0	59.098	799530000	37	lcl|NC_008596.1_prot_YP_884651.1_228[locus_tag=MSMEG_0236][db_xref=GeneID:4532450][protein=transmembraneprotein][protein_id=YP_884651.1][location=265224..265913][gbkey=CDS]	lcl|NC_008596.1_prot_YP_884651.1_228[locus_tag=MSMEG_0236][db_xref=GeneID:4532450][protein=transmembraneprotein][protein_id=YP_884651.1][location=265224..265913][gbkey=CDS]
29.7036	29.4161	29.8009	28.3178	28.3714	28.3074				10	10	10	77.6	77.6	77.6	17.43	0	105.89	4033000000	60	lcl|NC_008596.1_prot_YP_884653.1_230[locus_tag=MSMEG_0238][db_xref=GeneID:4535748][protein=O-acetylhomoserine/O-acetylserinesulfhydrylase][protein_id=YP_884653.1][location=complement(267632..268102)][gbkey=CDS]	lcl|NC_008596.1_prot_YP_884653.1_230[locus_tag=MSMEG_0238][db_xref=GeneID:4535748][protein=O-acetylhomoserine/O-acetylserinesulfhydrylase][protein_id=YP_884653.1][location=complement(267632..268102)][gbkey=CDS]
31.1565	31.1945	31.181	29.9428	29.902	30.2026				17	17	17	63.8	63.8	63.8	45.383	0	323.31	12051000000	186	lcl|NC_008596.1_prot_YP_884654.1_231[locus_tag=MSMEG_0239][db_xref=GeneID:4536579][protein=O-acetylhomoserine/O-acetylserinesulfhydrylase][protein_id=YP_884654.1][location=complement(268095..269390)][gbkey=CDS]	lcl|NC_008596.1_prot_YP_884654.1_231[locus_tag=MSMEG_0239][db_xref=GeneID:4536579][protein=O-acetylhomoserine/O-acetylserinesulfhydrylase][protein_id=YP_884654.1][location=complement(268095..269390)][gbkey=CDS]
25.5182	25.3339	25.5405	NaN	NaN	NaN				6	6	6	27.7	27.7	27.7	22.663	0	24.303	169900000	10	lcl|NC_008596.1_prot_YP_884655.1_232[locus_tag=MSMEG_0240][db_xref=GeneID:4531151][protein=hypotheticalprotein][protein_id=YP_884655.1][location=complement(269466..270074)][gbkey=CDS]	lcl|NC_008596.1_prot_YP_884655.1_232[locus_tag=MSMEG_0240][db_xref=GeneID:4531151][protein=hypotheticalprotein][protein_id=YP_884655.1][location=complement(269466..270074)][gbkey=CDS]
26.6007	26.7641	26.6823	NaN	NaN	NaN				11	11	11	19.4	19.4	19.4	102.69	0	56.116	365490000	24	lcl|NC_008596.1_prot_YP_884656.1_233[locus_tag=MSMEG_0241][db_xref=GeneID:4537596][protein=MmpL11protein][protein_id=YP_884656.1][location=complement(270077..272941)][gbkey=CDS]	lcl|NC_008596.1_prot_YP_884656.1_233[locus_tag=MSMEG_0241][db_xref=GeneID:4537596][protein=MmpL11protein][protein_id=YP_884656.1][location=complement(270077..272941)][gbkey=CDS]
28.0565	28.3027	28.5464	27.5667	27.7196	27.1016				5	5	5	31	31	31	11.67	0	25.838	1751700000	27	lcl|NC_008596.1_prot_YP_884658.1_235[locus_tag=MSMEG_0243][db_xref=GeneID:4535563][protein=hypotheticalprotein][protein_id=YP_884658.1][location=274044..274394][gbkey=CDS]	lcl|NC_008596.1_prot_YP_884658.1_235[locus_tag=MSMEG_0243][db_xref=GeneID:4535563][protein=hypotheticalprotein][protein_id=YP_884658.1][location=274044..274394][gbkey=CDS]
27.9713	27.7765	28.021	27.2269	27.3924	27.2332				8	8	8	43.1	43.1	43.1	26.981	0	62.695	1408400000	36	lcl|NC_008596.1_prot_YP_884659.1_236[locus_tag=MSMEG_0244][db_xref=GeneID:4531753][protein=twocomponentresponsetranscriptionalregulatoryproteinprra][protein_id=YP_884659.1][location=274400..275140][gbkey=CDS]	lcl|NC_008596.1_prot_YP_884659.1_236[locus_tag=MSMEG_0244][db_xref=GeneID:4531753][protein=twocomponentresponsetranscriptionalregulatoryproteinprra][protein_id=YP_884659.1][location=274400..275140][gbkey=CDS]
25.4746	25.8853	25.5271	25.7958	25.3586	25.5926				12	11	11	38.7	37.1	37.1	47.419	0	41.967	348130000	21	lcl|NC_008596.1_prot_YP_884660.1_237[locus_tag=MSMEG_0246][db_xref=GeneID:4536279][protein=sensor-typehistidinekinasePrrB][protein_id=YP_884660.1][location=275161..276513][gbkey=CDS]	lcl|NC_008596.1_prot_YP_884660.1_237[locus_tag=MSMEG_0246][db_xref=GeneID:4536279][protein=sensor-typehistidinekinasePrrB][protein_id=YP_884660.1][location=275161..276513][gbkey=CDS]
25.9794	25.9335	26.2768	26.7314	26.7876	26.7899				5	5	5	23.3	23.3	23.3	42.394	0	32.232	637480000	30	lcl|NC_008596.1_prot_YP_884662.1_239[locus_tag=MSMEG_0247][db_xref=GeneID:4532618][protein=secretedpeptidase][protein_id=YP_884662.1][location=complement(276856..278070)][gbkey=CDS]	lcl|NC_008596.1_prot_YP_884662.1_239[locus_tag=MSMEG_0247][db_xref=GeneID:4532618][protein=secretedpeptidase][protein_id=YP_884662.1][location=complement(276856..278070)][gbkey=CDS]
25.3578	25.3386	25.3461	26.7093	26.6962	26.6364				6	6	6	23	23	23	39.481	0	24.165	514870000	18	lcl|NC_008596.1_prot_YP_884664.1_241[locus_tag=MSMEG_0249][db_xref=GeneID:4534476][protein=integralmembraneprotein][protein_id=YP_884664.1][location=279235..280374][gbkey=CDS]	lcl|NC_008596.1_prot_YP_884664.1_241[locus_tag=MSMEG_0249][db_xref=GeneID:4534476][protein=integralmembraneprotein][protein_id=YP_884664.1][location=279235..280374][gbkey=CDS]
30.2181	30.2373	30.2992	29.7969	29.7328	29.9448				37	37	37	40.5	40.5	40.5	109.4	0	279.03	7645300000	256	lcl|NC_008596.1_prot_YP_884665.1_242[locus_tag=MSMEG_0250][db_xref=GeneID:4533839][protein=membraneprotein,MmpLfamilyprotein][protein_id=YP_884665.1][location=complement(280382..283423)][gbkey=CDS]	lcl|NC_008596.1_prot_YP_884665.1_242[locus_tag=MSMEG_0250][db_xref=GeneID:4533839][protein=membraneprotein,MmpLfamilyprotein][protein_id=YP_884665.1][location=complement(280382..283423)][gbkey=CDS]
27.8742	27.9851	27.8781	28.3261	28.6289	28.477				9	9	9	47	47	47	25.249	0	110.9	2163300000	39	lcl|NC_008596.1_prot_YP_884666.1_243[locus_tag=MSMEG_0251][db_xref=GeneID:4535632][protein=hypotheticalprotein][protein_id=YP_884666.1][location=complement(283518..284216)][gbkey=CDS]	lcl|NC_008596.1_prot_YP_884666.1_243[locus_tag=MSMEG_0251][db_xref=GeneID:4535632][protein=hypotheticalprotein][protein_id=YP_884666.1][location=complement(283518..284216)][gbkey=CDS]
28.1554	28.0663	28.0914	28.046	28.091	28.1292				11	11	11	71.7	71.7	71.7	26.532	0	91.742	1943200000	70	lcl|NC_008596.1_prot_YP_884667.1_244[gene=trmB][locus_tag=MSMEG_0252][db_xref=GeneID:4535198][protein=tRNA(guanine-N(7)-)-methyltransferase][protein_id=YP_884667.1][location=complement(284219..284941)][gbkey=CDS]	lcl|NC_008596.1_prot_YP_884667.1_244[gene=trmB][locus_tag=MSMEG_0252][db_xref=GeneID:4535198][protein=tRNA(guanine-N(7)-)-methyltransferase][protein_id=YP_884667.1][location=complement(284219..284941)][gbkey=CDS]
NaN	24.179	24.2696	NaN	NaN	NaN				4	4	4	9.4	9.4	9.4	52.678	0	11.228	48589000	7	lcl|NC_008596.1_prot_YP_884669.1_246[locus_tag=MSMEG_0254][db_xref=GeneID:4532318][protein=hypotheticalprotein][protein_id=YP_884669.1][location=286183..287649][gbkey=CDS]	lcl|NC_008596.1_prot_YP_884669.1_246[locus_tag=MSMEG_0254][db_xref=GeneID:4532318][protein=hypotheticalprotein][protein_id=YP_884669.1][location=286183..287649][gbkey=CDS]
33.132	33.1328	33.1133	31.8331	31.8869	31.8955				31	31	31	74.7	74.7	74.7	67.296	0	323.31	46212000000	432	lcl|NC_008596.1_prot_YP_884670.1_247[locus_tag=MSMEG_0255][db_xref=GeneID:4531575][protein=phosphoenolpyruvatecarboxykinase][protein_id=YP_884670.1][location=287807..289633][gbkey=CDS]	lcl|NC_008596.1_prot_YP_884670.1_247[locus_tag=MSMEG_0255][db_xref=GeneID:4531575][protein=phosphoenolpyruvatecarboxykinase][protein_id=YP_884670.1][location=287807..289633][gbkey=CDS]
26.6223	26.607	26.7362	25.7668	25.8635	26.1704				8	8	8	27.2	27.2	27.2	55.585	0	26.765	585070000	26	lcl|NC_008596.1_prot_YP_884672.1_249[locus_tag=MSMEG_0257][db_xref=GeneID:4534287][protein=long-chain-fatty-acid--CoAligase][protein_id=YP_884672.1][location=290685..292199][gbkey=CDS]	lcl|NC_008596.1_prot_YP_884672.1_249[locus_tag=MSMEG_0257][db_xref=GeneID:4534287][protein=long-chain-fatty-acid--CoAligase][protein_id=YP_884672.1][location=290685..292199][gbkey=CDS]
23.8258	23.7381	23.9444	25.0453	NaN	24.5826				5	5	5	27.9	27.9	27.9	32.183	0	14.591	134350000	8	lcl|NC_008596.1_prot_YP_884673.1_250[locus_tag=MSMEG_0259][db_xref=GeneID:4532516][protein=enoyl-CoAhydratase/isomerase][protein_id=YP_884673.1][location=292201..293106][gbkey=CDS]	lcl|NC_008596.1_prot_YP_884673.1_250[locus_tag=MSMEG_0259][db_xref=GeneID:4532516][protein=enoyl-CoAhydratase/isomerase][protein_id=YP_884673.1][location=292201..293106][gbkey=CDS]
26.0455	26.3051	25.91	26.7079	26.7862	26.6818				9	9	9	49.1	49.1	49.1	29.675	0	53.106	653560000	32	lcl|NC_008596.1_prot_YP_884675.1_252[locus_tag=MSMEG_0260][db_xref=GeneID:4535930][protein=DNA-bindingprotein][protein_id=YP_884675.1][location=293906..294721][gbkey=CDS]	lcl|NC_008596.1_prot_YP_884675.1_252[locus_tag=MSMEG_0260][db_xref=GeneID:4535930][protein=DNA-bindingprotein][protein_id=YP_884675.1][location=293906..294721][gbkey=CDS]
28.4193	28.3883	28.2853	29.1696	29.0103	29.2666				9	9	9	43.3	43.3	43.3	35.043	0	83.714	3250800000	78	lcl|NC_008596.1_prot_YP_884676.1_253[locus_tag=MSMEG_0261][db_xref=GeneID:4531835][protein=p40protein][protein_id=YP_884676.1][location=294737..295729][gbkey=CDS]	lcl|NC_008596.1_prot_YP_884676.1_253[locus_tag=MSMEG_0261][db_xref=GeneID:4531835][protein=p40protein][protein_id=YP_884676.1][location=294737..295729][gbkey=CDS]
25.4466	25.5386	25.1602	25.6804	25.6148	25.3855				7	7	7	23.9	23.9	23.9	45.394	0	34.097	317840000	19	lcl|NC_008596.1_prot_YP_884678.1_255[locus_tag=MSMEG_0263][db_xref=GeneID:4535355][protein=amidohydrolase][protein_id=YP_884678.1][location=296866..298137][gbkey=CDS]	lcl|NC_008596.1_prot_YP_884678.1_255[locus_tag=MSMEG_0263][db_xref=GeneID:4535355][protein=amidohydrolase][protein_id=YP_884678.1][location=296866..298137][gbkey=CDS]
26.6827	26.7591	26.6632	27.7657	27.6587	27.6519				14	14	14	76.4	76.4	76.4	27.766	0	117.71	1128200000	55	lcl|NC_008596.1_prot_YP_884683.1_260[locus_tag=MSMEG_0268][db_xref=GeneID:4533722][protein=GntRfamilytranscriptionalregulator][protein_id=YP_884683.1][location=complement(302495..303274)][gbkey=CDS]	lcl|NC_008596.1_prot_YP_884683.1_260[locus_tag=MSMEG_0268][db_xref=GeneID:4533722][protein=GntRfamilytranscriptionalregulator][protein_id=YP_884683.1][location=complement(302495..303274)][gbkey=CDS]
27.0141	27.1066	27.0734	26.7367	27.0239	26.5629				9	9	9	40.9	40.9	40.9	26.785	0	51.686	851650000	33	lcl|NC_008596.1_prot_YP_884684.1_261[locus_tag=MSMEG_0269][db_xref=GeneID:4531547][protein=3-oxoacyl-ACPreductase][protein_id=YP_884684.1][location=complement(303324..304103)][gbkey=CDS]	lcl|NC_008596.1_prot_YP_884684.1_261[locus_tag=MSMEG_0269][db_xref=GeneID:4531547][protein=3-oxoacyl-ACPreductase][protein_id=YP_884684.1][location=complement(303324..304103)][gbkey=CDS]
28.5902	28.584	28.5043	28.9437	28.9415	29.0355				15	15	15	66.8	66.8	66.8	37.634	0	175.78	3187300000	105	lcl|NC_008596.1_prot_YP_884685.1_262[locus_tag=MSMEG_0270][db_xref=GeneID:4536001][protein=aminoglycosidephosphotransferase][protein_id=YP_884685.1][location=complement(304140..305144)][gbkey=CDS]	lcl|NC_008596.1_prot_YP_884685.1_262[locus_tag=MSMEG_0270][db_xref=GeneID:4536001][protein=aminoglycosidephosphotransferase][protein_id=YP_884685.1][location=complement(304140..305144)][gbkey=CDS]
24.5192	24.5492	24.6884	NaN	NaN	NaN				3	3	2	6.7	6.7	5.3	54.649	0	8.7001	94949000	7	lcl|NC_008596.1_prot_YP_884693.1_270[locus_tag=MSMEG_0279][db_xref=GeneID:4532110][protein=aminoacidpermease][protein_id=YP_884693.1][location=310563..312098][gbkey=CDS]	lcl|NC_008596.1_prot_YP_884693.1_270[locus_tag=MSMEG_0279][db_xref=GeneID:4532110][protein=aminoacidpermease][protein_id=YP_884693.1][location=310563..312098][gbkey=CDS]
25.2191	25.3581	25.3748	25.5869	25.8764	26.4876				5	5	5	25.4	25.4	25.4	31.972	0	24.623	396090000	12	lcl|NC_008596.1_prot_YP_884695.1_272[locus_tag=MSMEG_0280][db_xref=GeneID:4531026][protein=alpha/betahydrolase][protein_id=YP_884695.1][location=complement(312359..313258)][gbkey=CDS]	lcl|NC_008596.1_prot_YP_884695.1_272[locus_tag=MSMEG_0280][db_xref=GeneID:4531026][protein=alpha/betahydrolase][protein_id=YP_884695.1][location=complement(312359..313258)][gbkey=CDS]
27.7986	27.8274	28.1918	27.8639	27.8582	27.8723				5	5	5	80.2	80.2	80.2	11.567	0	42.935	1746200000	40	lcl|NC_008596.1_prot_YP_884697.1_274[locus_tag=MSMEG_0282][db_xref=GeneID:4536846][protein=hypotheticalprotein][protein_id=YP_884697.1][location=314913..315233][gbkey=CDS]	lcl|NC_008596.1_prot_YP_884697.1_274[locus_tag=MSMEG_0282][db_xref=GeneID:4536846][protein=hypotheticalprotein][protein_id=YP_884697.1][location=314913..315233][gbkey=CDS]
26.8334	26.7609	26.5415	NaN	NaN	NaN				7	7	7	34.1	34.1	34.1	29.176	0	50.235	364110000	19	lcl|NC_008596.1_prot_YP_884699.1_276[locus_tag=MSMEG_0284][db_xref=GeneID:4536095][protein=ribosyldihydronicotinamidedehydrogenase][protein_id=YP_884699.1][location=complement(316060..316854)][gbkey=CDS]	lcl|NC_008596.1_prot_YP_884699.1_276[locus_tag=MSMEG_0284][db_xref=GeneID:4536095][protein=ribosyldihydronicotinamidedehydrogenase][protein_id=YP_884699.1][location=complement(316060..316854)][gbkey=CDS]
25.1934	25.2991	25.3596	25.3791	25.3749	25.5287				8	8	8	21.8	21.8	21.8	52.646	0	33.32	293760000	18	lcl|NC_008596.1_prot_YP_884705.1_282[locus_tag=MSMEG_0290][db_xref=GeneID:4537035][protein=acyltransferase][protein_id=YP_884705.1][location=321386..322804][gbkey=CDS]	lcl|NC_008596.1_prot_YP_884705.1_282[locus_tag=MSMEG_0290][db_xref=GeneID:4537035][protein=acyltransferase][protein_id=YP_884705.1][location=321386..322804][gbkey=CDS]
24.2061	24.885	24.6206	24.5848	24.5155	25.0591				3	3	3	26.5	26.5	26.5	16.747	0	14.071	189720000	17	lcl|NC_008596.1_prot_YP_884711.1_288[locus_tag=MSMEG_0296][db_xref=GeneID:4534392][protein=MarRfamilytranscriptionalregulator][protein_id=YP_884711.1][location=complement(327192..327647)][gbkey=CDS]	lcl|NC_008596.1_prot_YP_884711.1_288[locus_tag=MSMEG_0296][db_xref=GeneID:4534392][protein=MarRfamilytranscriptionalregulator][protein_id=YP_884711.1][location=complement(327192..327647)][gbkey=CDS]
26.4581	26.5489	26.3781	27.1638	27.1042	27.0917				11	9	9	33.8	31.4	31.4	47.138	0	67.945	815740000	28	lcl|NC_008596.1_prot_YP_884716.1_293[locus_tag=MSMEG_0301][db_xref=GeneID:4531768][protein=oxidoreductase,FAD-binding][protein_id=YP_884716.1][location=complement(331803..333170)][gbkey=CDS]	lcl|NC_008596.1_prot_YP_884716.1_293[locus_tag=MSMEG_0301][db_xref=GeneID:4531768][protein=oxidoreductase,FAD-binding][protein_id=YP_884716.1][location=complement(331803..333170)][gbkey=CDS]
NaN	NaN	NaN	24.1756	25.0369	25.1174				7	7	7	19.1	19.1	19.1	44.507	0	13.345	109530000	9	lcl|NC_008596.1_prot_YP_884718.1_295[locus_tag=MSMEG_0302][db_xref=GeneID:4534561][protein=peptidase,S9A/B/Cfamilies][protein_id=YP_884718.1][location=complement(334261..335472)][gbkey=CDS]	lcl|NC_008596.1_prot_YP_884718.1_295[locus_tag=MSMEG_0302][db_xref=GeneID:4534561][protein=peptidase,S9A/B/Cfamilies][protein_id=YP_884718.1][location=complement(334261..335472)][gbkey=CDS]
26.508	26.0661	26.25	25.5642	25.814	25.9083				13	13	13	35.4	35.4	35.4	58.603	0	48.083	460070000	26	lcl|NC_008596.1_prot_YP_884719.1_296[locus_tag=MSMEG_0304][db_xref=GeneID:4535969][protein=acyl-CoAsynthetase][protein_id=YP_884719.1][location=complement(335465..337096)][gbkey=CDS]	lcl|NC_008596.1_prot_YP_884719.1_296[locus_tag=MSMEG_0304][db_xref=GeneID:4535969][protein=acyl-CoAsynthetase][protein_id=YP_884719.1][location=complement(335465..337096)][gbkey=CDS]
NaN	NaN	NaN	24.1823	24.0431	24.279				2	2	2	10.1	10.1	10.1	30.433	0	9.7329	66495000	5	lcl|NC_008596.1_prot_YP_884721.1_298[locus_tag=MSMEG_0306][db_xref=GeneID:4532102][protein=arylamineN-acetyltransferase][protein_id=YP_884721.1][location=337990..338826][gbkey=CDS]	lcl|NC_008596.1_prot_YP_884721.1_298[locus_tag=MSMEG_0306][db_xref=GeneID:4532102][protein=arylamineN-acetyltransferase][protein_id=YP_884721.1][location=337990..338826][gbkey=CDS]
NaN	NaN	NaN	24.0568	25.2393	24.5522				2	2	2	20.6	20.6	20.6	19.292	0	8.9975	135890000	7	lcl|NC_008596.1_prot_YP_884723.1_300[locus_tag=MSMEG_0308][db_xref=GeneID:4537307][protein=dihydrofolatereductase][protein_id=YP_884723.1][location=339809..340336][gbkey=CDS]	lcl|NC_008596.1_prot_YP_884723.1_300[locus_tag=MSMEG_0308][db_xref=GeneID:4537307][protein=dihydrofolatereductase][protein_id=YP_884723.1][location=339809..340336][gbkey=CDS]
29.7289	29.825	29.8148	29.1122	29.1328	29.2559				19	19	19	55.3	55.3	55.3	52.36	0	125.68	5217800000	151	lcl|NC_008596.1_prot_YP_884724.1_301[locus_tag=MSMEG_0309][db_xref=GeneID:4535417][protein=aldehydedehydrogenase][protein_id=YP_884724.1][location=complement(340411..341904)][gbkey=CDS]	lcl|NC_008596.1_prot_YP_884724.1_301[locus_tag=MSMEG_0309][db_xref=GeneID:4535417][protein=aldehydedehydrogenase][protein_id=YP_884724.1][location=complement(340411..341904)][gbkey=CDS]
28.4464	28.4214	28.3817	27.849	27.602	27.8445				9	9	9	76.6	76.6	76.6	21.495	0	55.517	1961600000	66	lcl|NC_008596.1_prot_YP_884726.1_303[gene=eda][locus_tag=MSMEG_0312][db_xref=GeneID:4535550][protein=2-dehydro-3-deoxy-phosphogluconatealdolase][protein_id=YP_884726.1][location=complement(343930..344559)][gbkey=CDS]	lcl|NC_008596.1_prot_YP_884726.1_303[gene=eda][locus_tag=MSMEG_0312][db_xref=GeneID:4535550][protein=2-dehydro-3-deoxy-phosphogluconatealdolase][protein_id=YP_884726.1][location=complement(343930..344559)][gbkey=CDS]
29.8076	29.707	29.7642	NaN	NaN	NaN				24	24	24	55.5	55.5	55.5	63.314	0	184.36	2997100000	80	lcl|NC_008596.1_prot_YP_884727.1_304[gene=edd][locus_tag=MSMEG_0313][db_xref=GeneID:4533971][protein=phosphogluconatedehydratase][protein_id=YP_884727.1][location=complement(344556..346385)][gbkey=CDS]	lcl|NC_008596.1_prot_YP_884727.1_304[gene=edd][locus_tag=MSMEG_0313][db_xref=GeneID:4533971][protein=phosphogluconatedehydratase][protein_id=YP_884727.1][location=complement(344556..346385)][gbkey=CDS]
29.7363	29.4634	29.6907	NaN	NaN	NaN				24	22	22	63.6	60.4	60.4	54.621	0	173.94	2782500000	89	lcl|NC_008596.1_prot_YP_884728.1_305[gene=zwf][locus_tag=MSMEG_0314][db_xref=GeneID:4537542][protein=glucose-6-phosphate1-dehydrogenase][protein_id=YP_884728.1][location=complement(346382..347869)][gbkey=CDS]	lcl|NC_008596.1_prot_YP_884728.1_305[gene=zwf][locus_tag=MSMEG_0314][db_xref=GeneID:4537542][protein=glucose-6-phosphate1-dehydrogenase][protein_id=YP_884728.1][location=complement(346382..347869)][gbkey=CDS]
31.1354	31.1263	31.0324	31.5201	31.4128	31.5464				20	20	20	76.4	76.4	76.4	43.259	0	323.31	18330000000	318	lcl|NC_008596.1_prot_YP_884731.1_308[locus_tag=MSMEG_0317][db_xref=GeneID:4536620][protein=hypotheticalprotein][protein_id=YP_884731.1][location=complement(350874..352070)][gbkey=CDS]	lcl|NC_008596.1_prot_YP_884731.1_308[locus_tag=MSMEG_0317][db_xref=GeneID:4536620][protein=hypotheticalprotein][protein_id=YP_884731.1][location=complement(350874..352070)][gbkey=CDS]
24.1224	24.4402	24.4876	NaN	NaN	NaN				3	3	3	6.9	6.9	6.9	53.278	0	11.089	69632000	8	lcl|NC_008596.1_prot_YP_884733.1_310[locus_tag=MSMEG_0318][db_xref=GeneID:4531964][protein=AMP-dependentsynthetase/ligase][protein_id=YP_884733.1][location=complement(353392..354879)][gbkey=CDS]	lcl|NC_008596.1_prot_YP_884733.1_310[locus_tag=MSMEG_0318][db_xref=GeneID:4531964][protein=AMP-dependentsynthetase/ligase][protein_id=YP_884733.1][location=complement(353392..354879)][gbkey=CDS]
26.0374	25.9429	26.1168	25.7206	25.5344	25.8638				8	8	8	31.4	31.4	31.4	35.806	0	62.268	442580000	27	lcl|NC_008596.1_prot_YP_884734.1_311[locus_tag=MSMEG_0320][db_xref=GeneID:4534398][protein=phosphotriesterase][protein_id=YP_884734.1][location=complement(354881..355858)][gbkey=CDS]	lcl|NC_008596.1_prot_YP_884734.1_311[locus_tag=MSMEG_0320][db_xref=GeneID:4534398][protein=phosphotriesterase][protein_id=YP_884734.1][location=complement(354881..355858)][gbkey=CDS]
25.3548	26.3823	26.1402	NaN	23.9869	24.0197				10	10	10	18.2	18.2	18.2	98.744	0	32.385	270270000	19	lcl|NC_008596.1_prot_YP_884735.1_312[locus_tag=MSMEG_0321][db_xref=GeneID:4534898][protein=transcriptionalregulator][protein_id=YP_884735.1][location=complement(355916..358708)][gbkey=CDS]	lcl|NC_008596.1_prot_YP_884735.1_312[locus_tag=MSMEG_0321][db_xref=GeneID:4534898][protein=transcriptionalregulator][protein_id=YP_884735.1][location=complement(355916..358708)][gbkey=CDS]
26.9147	27.3013	26.92	NaN	NaN	NaN				11	11	11	28.9	28.9	28.9	57.204	0	63.54	457840000	29	lcl|NC_008596.1_prot_YP_884746.1_323[locus_tag=MSMEG_0333][db_xref=GeneID:4535910][protein=carboxyltransferasedomain-containingprotein][protein_id=YP_884746.1][location=369275..370873][gbkey=CDS]	lcl|NC_008596.1_prot_YP_884746.1_323[locus_tag=MSMEG_0333][db_xref=GeneID:4535910][protein=carboxyltransferasedomain-containingprotein][protein_id=YP_884746.1][location=369275..370873][gbkey=CDS]
28.3909	28.5355	28.407	NaN	NaN	NaN				20	20	20	48.1	48.1	48.1	71.182	0	118.95	1242900000	53	lcl|NC_008596.1_prot_YP_884747.1_324[locus_tag=MSMEG_0334][db_xref=GeneID:4532399][protein=acetyl-/propionyl-coenzymeAcarboxylasesubunitalpha][protein_id=YP_884747.1][location=370879..372888][gbkey=CDS]	lcl|NC_008596.1_prot_YP_884747.1_324[locus_tag=MSMEG_0334][db_xref=GeneID:4532399][protein=acetyl-/propionyl-coenzymeAcarboxylasesubunitalpha][protein_id=YP_884747.1][location=370879..372888][gbkey=CDS]
24.6097	24.2236	24.1869	NaN	NaN	NaN				4	4	4	20.2	20.2	20.2	26.866	0.00026947	4.4986	69362000	3	lcl|NC_008596.1_prot_YP_884748.1_325[locus_tag=MSMEG_0335][db_xref=GeneID:4534100][protein=enoyl-CoAhydratase/isomerase][protein_id=YP_884748.1][location=372885..373643][gbkey=CDS]	lcl|NC_008596.1_prot_YP_884748.1_325[locus_tag=MSMEG_0335][db_xref=GeneID:4534100][protein=enoyl-CoAhydratase/isomerase][protein_id=YP_884748.1][location=372885..373643][gbkey=CDS]
26.6294	26.3263	26.3281	NaN	NaN	NaN				7	7	7	39.4	39.4	39.4	29.014	0	47.323	348940000	12	lcl|NC_008596.1_prot_YP_884749.1_326[locus_tag=MSMEG_0336][db_xref=GeneID:4534665][protein=hypotheticalprotein][protein_id=YP_884749.1][location=373643..374437][gbkey=CDS]	lcl|NC_008596.1_prot_YP_884749.1_326[locus_tag=MSMEG_0336][db_xref=GeneID:4534665][protein=hypotheticalprotein][protein_id=YP_884749.1][location=373643..374437][gbkey=CDS]
26.664	25.7277	26.1684	NaN	NaN	NaN				7	7	7	18	18	18	62.946	0	27.438	260530000	12	lcl|NC_008596.1_prot_YP_884750.1_327[locus_tag=MSMEG_0337][db_xref=GeneID:4537607][protein=hypotheticalprotein][protein_id=YP_884750.1][location=374434..376188][gbkey=CDS]	lcl|NC_008596.1_prot_YP_884750.1_327[locus_tag=MSMEG_0337][db_xref=GeneID:4537607][protein=hypotheticalprotein][protein_id=YP_884750.1][location=374434..376188][gbkey=CDS]
27.4622	27.5544	27.0748	26.0599	25.7636	25.6774				10	10	10	37.6	37.6	37.6	40.629	0	46.591	779650000	31	lcl|NC_008596.1_prot_YP_884751.1_328[locus_tag=MSMEG_0338][db_xref=GeneID:4535785][protein=acyl-CoAdehydrogenase][protein_id=YP_884751.1][location=376204..377340][gbkey=CDS]	lcl|NC_008596.1_prot_YP_884751.1_328[locus_tag=MSMEG_0338][db_xref=GeneID:4535785][protein=acyl-CoAdehydrogenase][protein_id=YP_884751.1][location=376204..377340][gbkey=CDS]
26.5848	26.7666	26.5473	27.1987	27.1488	26.8935				4	4	4	45.9	45.9	45.9	10.369	0	33.601	889100000	22	lcl|NC_008596.1_prot_YP_884769.1_346[locus_tag=MSMEG_0356][db_xref=GeneID:4531672][protein=acetyltransferase][protein_id=YP_884769.1][location=complement(393601..393897)][gbkey=CDS]	lcl|NC_008596.1_prot_YP_884769.1_346[locus_tag=MSMEG_0356][db_xref=GeneID:4531672][protein=acetyltransferase][protein_id=YP_884769.1][location=complement(393601..393897)][gbkey=CDS]
27.7147	27.6416	27.6346	29.5894	29.3755	29.3115				11	11	11	44.1	44.1	44.1	35.999	0	87.423	3199300000	60	lcl|NC_008596.1_prot_YP_884771.1_348[locus_tag=MSMEG_0358][db_xref=GeneID:4534928][protein=ribonucleotide-diphosphatereductasesubunitbeta][protein_id=YP_884771.1][location=395654..396616][gbkey=CDS]	lcl|NC_008596.1_prot_YP_884771.1_348[locus_tag=MSMEG_0358][db_xref=GeneID:4534928][protein=ribonucleotide-diphosphatereductasesubunitbeta][protein_id=YP_884771.1][location=395654..396616][gbkey=CDS]
27.0439	27.0715	27.0568	27.2131	27.1816	27.0868				14	14	14	13.2	13.2	13.2	148.38	0	30.707	1072600000	36	lcl|NC_008596.1_prot_YP_884772.1_349[locus_tag=MSMEG_0359][db_xref=GeneID:4533183][protein=hypotheticalprotein][protein_id=YP_884772.1][location=complement(396891..401135)][gbkey=CDS]	lcl|NC_008596.1_prot_YP_884772.1_349[locus_tag=MSMEG_0359][db_xref=GeneID:4533183][protein=hypotheticalprotein][protein_id=YP_884772.1][location=complement(396891..401135)][gbkey=CDS]
30.3149	30.2808	30.5779	30.3768	30.3118	30.3622				10	10	10	47.5	47.5	47.5	39.155	0	164.03	9481100000	135	lcl|NC_008596.1_prot_YP_884774.1_351[locus_tag=MSMEG_0361][db_xref=GeneID:4534680][protein=glycosylhydrolase][protein_id=YP_884774.1][location=401448..402611][gbkey=CDS]	lcl|NC_008596.1_prot_YP_884774.1_351[locus_tag=MSMEG_0361][db_xref=GeneID:4534680][protein=glycosylhydrolase][protein_id=YP_884774.1][location=401448..402611][gbkey=CDS]
25.9757	25.9673	25.9287	27.8692	28.0022	28.0519				14	14	14	56.1	56.1	56.1	41.775	0	104.2	1139000000	44	lcl|NC_008596.1_prot_YP_884775.1_352[locus_tag=MSMEG_0362][db_xref=GeneID:4533547][protein=amidohydrolase][protein_id=YP_884775.1][location=complement(402623..403786)][gbkey=CDS]	lcl|NC_008596.1_prot_YP_884775.1_352[locus_tag=MSMEG_0362][db_xref=GeneID:4533547][protein=amidohydrolase][protein_id=YP_884775.1][location=complement(402623..403786)][gbkey=CDS]
26.0713	25.7249	25.9514	26.4902	26.41	25.984				6	6	6	36.3	36.3	36.3	23.106	0	52.533	481880000	28	lcl|NC_008596.1_prot_YP_884776.1_353[locus_tag=MSMEG_0363][db_xref=GeneID:4536989][protein=TetRfamilytranscriptionalregulator][protein_id=YP_884776.1][location=403864..404502][gbkey=CDS]	lcl|NC_008596.1_prot_YP_884776.1_353[locus_tag=MSMEG_0363][db_xref=GeneID:4536989][protein=TetRfamilytranscriptionalregulator][protein_id=YP_884776.1][location=403864..404502][gbkey=CDS]
22.7693	22.9635	22.9279	NaN	NaN	NaN				2	2	2	30.3	30.3	30.3	9.6409	0	6.9184	27797000	11	lcl|NC_008596.1_prot_YP_884777.1_354[locus_tag=MSMEG_0364][db_xref=GeneID:4531871][protein=hypotheticalprotein][protein_id=YP_884777.1][location=404569..404868][gbkey=CDS]	lcl|NC_008596.1_prot_YP_884777.1_354[locus_tag=MSMEG_0364][db_xref=GeneID:4531871][protein=hypotheticalprotein][protein_id=YP_884777.1][location=404569..404868][gbkey=CDS]
26.8993	27.0817	27.0619	23.9389	23.5502	23.6378				16	16	16	38.8	38.8	38.8	66.276	0	72.284	490510000	38	lcl|NC_008596.1_prot_YP_884778.1_355[locus_tag=MSMEG_0365][db_xref=GeneID:4534421][protein=hypotheticalprotein][protein_id=YP_884778.1][location=404871..406751][gbkey=CDS]	lcl|NC_008596.1_prot_YP_884778.1_355[locus_tag=MSMEG_0365][db_xref=GeneID:4534421][protein=hypotheticalprotein][protein_id=YP_884778.1][location=404871..406751][gbkey=CDS]
28.459	28.8638	28.6617	28.6874	28.9759	28.7254				9	9	9	73.7	73.7	73.7	18.588	0	76.74	2953800000	68	lcl|NC_008596.1_prot_YP_884779.1_356[locus_tag=MSMEG_0366][db_xref=GeneID:4533000][protein=hypotheticalprotein][protein_id=YP_884779.1][location=406748..407275][gbkey=CDS]	lcl|NC_008596.1_prot_YP_884779.1_356[locus_tag=MSMEG_0366][db_xref=GeneID:4533000][protein=hypotheticalprotein][protein_id=YP_884779.1][location=406748..407275][gbkey=CDS]
27.3778	27.565	27.6002	26.7437	26.2913	27.0432				11	11	11	43.4	43.4	43.4	38.715	0	33.305	1029100000	25	lcl|NC_008596.1_prot_YP_884780.1_357[locus_tag=MSMEG_0367][db_xref=GeneID:4535833][protein=O-demethylpuromycin-O-methyltransferase][protein_id=YP_884780.1][location=complement(407282..408355)][gbkey=CDS]	lcl|NC_008596.1_prot_YP_884780.1_357[locus_tag=MSMEG_0367][db_xref=GeneID:4535833][protein=O-demethylpuromycin-O-methyltransferase][protein_id=YP_884780.1][location=complement(407282..408355)][gbkey=CDS]
26.9461	27.2324	27.2122	NaN	NaN	NaN				13	13	13	33	33	33	53.711	0	57.404	490910000	26	lcl|NC_008596.1_prot_YP_884781.1_358[locus_tag=MSMEG_0368][db_xref=GeneID:4533459][protein=hypotheticalprotein][protein_id=YP_884781.1][location=408516..409982][gbkey=CDS]	lcl|NC_008596.1_prot_YP_884781.1_358[locus_tag=MSMEG_0368][db_xref=GeneID:4533459][protein=hypotheticalprotein][protein_id=YP_884781.1][location=408516..409982][gbkey=CDS]
27.4593	27.5554	28.1542	24.4811	25.3986	25.732				10	10	10	62.5	62.5	62.5	27.673	0	58.964	894550000	37	lcl|NC_008596.1_prot_YP_884782.1_359[locus_tag=MSMEG_0369][db_xref=GeneID:4532693][protein=hypotheticalprotein][protein_id=YP_884782.1][location=409979..410701][gbkey=CDS]	lcl|NC_008596.1_prot_YP_884782.1_359[locus_tag=MSMEG_0369][db_xref=GeneID:4532693][protein=hypotheticalprotein][protein_id=YP_884782.1][location=409979..410701][gbkey=CDS]
30.0184	30.2771	30.1187	22.8052	23.8581	24.4749				45	45	45	52.9	52.9	52.9	124.47	0	280.89	3992500000	134	lcl|NC_008596.1_prot_YP_884783.1_360[locus_tag=MSMEG_0370][db_xref=GeneID:4533889][protein=hypotheticalprotein][protein_id=YP_884783.1][location=410691..414047][gbkey=CDS]	lcl|NC_008596.1_prot_YP_884783.1_360[locus_tag=MSMEG_0370][db_xref=GeneID:4533889][protein=hypotheticalprotein][protein_id=YP_884783.1][location=410691..414047][gbkey=CDS]
29.8099	29.7948	29.7457	31.4858	31.2269	31.3151				15	15	15	57.9	57.9	57.9	30.825	0	159.13	12519000000	170	lcl|NC_008596.1_prot_YP_884784.1_361[locus_tag=MSMEG_0371][db_xref=GeneID:4537127][protein=MaoClikedomain-containingprotein][protein_id=YP_884784.1][location=complement(414063..414920)][gbkey=CDS]	lcl|NC_008596.1_prot_YP_884784.1_361[locus_tag=MSMEG_0371][db_xref=GeneID:4537127][protein=MaoClikedomain-containingprotein][protein_id=YP_884784.1][location=complement(414063..414920)][gbkey=CDS]
32.9713	32.8086	32.7287	34.5271	34.3549	34.3652				34	34	34	91.6	91.6	91.6	46.498	0	323.31	108200000000	644	lcl|NC_008596.1_prot_YP_884785.1_362[gene=fabG][locus_tag=MSMEG_0372][db_xref=GeneID:4536408][protein=3-ketoacyl-ACPreductase][protein_id=YP_884785.1][location=complement(414922..416274)][gbkey=CDS];lcl|NC_008596.1_prot_YP_888290.1_3868[locus_tag=MSMEG_4004][db_xref=GeneID:4536756][protein=3-oxoacyl-ACPreductase][protein_id=YP_888290.1][location=4078220..4078969][gbkey=CDS]	lcl|NC_008596.1_prot_YP_884785.1_362[gene=fabG][locus_tag=MSMEG_0372][db_xref=GeneID:4536408][protein=3-ketoacyl-ACPreductase][protein_id=YP_884785.1][location=complement(414922..416274)][gbkey=CDS]
31.3712	31.3686	31.29	32.3311	32.1859	32.3748				13	13	13	54.4	54.4	54.4	45.233	0	323.31	27775000000	221	lcl|NC_008596.1_prot_YP_884786.1_363[locus_tag=MSMEG_0373][db_xref=GeneID:4535040][protein=acetyl-CoAacetyltransferase][protein_id=YP_884786.1][location=416355..417653][gbkey=CDS]	lcl|NC_008596.1_prot_YP_884786.1_363[locus_tag=MSMEG_0373][db_xref=GeneID:4535040][protein=acetyl-CoAacetyltransferase][protein_id=YP_884786.1][location=416355..417653][gbkey=CDS]
28.3169	28.5791	28.3886	26.8254	27.3388	27.1571				10	10	10	82	82	82	15.18	0	77.077	1684800000	45	lcl|NC_008596.1_prot_YP_884793.1_370[locus_tag=MSMEG_0380][db_xref=GeneID:4537362][protein=MmpS4protein][protein_id=YP_884793.1][location=425344..425763][gbkey=CDS]	lcl|NC_008596.1_prot_YP_884793.1_370[locus_tag=MSMEG_0380][db_xref=GeneID:4537362][protein=MmpS4protein][protein_id=YP_884793.1][location=425344..425763][gbkey=CDS]
29.3408	29.3833	29.3562	27.9918	28.4164	28.0535				22	21	21	28	27.3	27.3	104.36	0	123.3	3341600000	125	lcl|NC_008596.1_prot_YP_884794.1_371[locus_tag=MSMEG_0381][db_xref=GeneID:4534470][protein=Mmp14aprotein][protein_id=YP_884794.1][location=425760..428642][gbkey=CDS]	lcl|NC_008596.1_prot_YP_884794.1_371[locus_tag=MSMEG_0381][db_xref=GeneID:4534470][protein=Mmp14aprotein][protein_id=YP_884794.1][location=425760..428642][gbkey=CDS]
29.0687	29.1005	29.0265	27.6393	27.7856	27.8367				28	28	27	38.7	38.7	37.4	107.59	0	183.37	2646100000	117	lcl|NC_008596.1_prot_YP_884795.1_372[locus_tag=MSMEG_0382][db_xref=GeneID:4532509][protein=transporter][protein_id=YP_884795.1][location=428652..431636][gbkey=CDS]	lcl|NC_008596.1_prot_YP_884795.1_372[locus_tag=MSMEG_0382][db_xref=GeneID:4532509][protein=transporter][protein_id=YP_884795.1][location=428652..431636][gbkey=CDS]
27.2498	26.8792	27.2762	27.4056	27.2703	27.4089				11	11	11	42.7	42.7	42.7	31.353	0	42.187	1080200000	28	lcl|NC_008596.1_prot_YP_884797.1_374[gene=rfbA][locus_tag=MSMEG_0384][db_xref=GeneID:4531375][protein=glucose-1-phosphatethymidylyltransferase][protein_id=YP_884797.1][location=complement(432229..433095)][gbkey=CDS];lcl|NC_008596.1_prot_YP_890209.1_5787[gene=rfbA][locus_tag=MSMEG_5983][db_xref=GeneID:4534598][protein=glucose-1-phosphatethymidylyltransferase][protein_id=YP_890209.1][location=compl…	lcl|NC_008596.1_prot_YP_884797.1_374[gene=rfbA][locus_tag=MSMEG_0384][db_xref=GeneID:4531375][protein=glucose-1-phosphatethymidylyltransferase][protein_id=YP_884797.1][location=complement(432229..433095)][gbkey=CDS]
25.4326	25.3197	25.2815	NaN	NaN	NaN				6	6	6	18.2	18.2	18.2	45.576	0	16.675	150370000	14	lcl|NC_008596.1_prot_YP_884798.1_375[locus_tag=MSMEG_0385][db_xref=GeneID:4537068][protein=glycosyltransferasefamilyprotein][protein_id=YP_884798.1][location=433614..434870][gbkey=CDS]	lcl|NC_008596.1_prot_YP_884798.1_375[locus_tag=MSMEG_0385][db_xref=GeneID:4537068][protein=glycosyltransferasefamilyprotein][protein_id=YP_884798.1][location=433614..434870][gbkey=CDS]
29.9431	29.7813	29.692	29.94	29.9086	29.9704				17	17	17	65.8	65.8	65.8	41.085	0	228.72	6674700000	160	lcl|NC_008596.1_prot_YP_884799.1_376[locus_tag=MSMEG_0386][db_xref=GeneID:4534922][protein=NADdependentepimerase/dehydratase][protein_id=YP_884799.1][location=434928..436061][gbkey=CDS]	lcl|NC_008596.1_prot_YP_884799.1_376[locus_tag=MSMEG_0386][db_xref=GeneID:4534922][protein=NADdependentepimerase/dehydratase][protein_id=YP_884799.1][location=434928..436061][gbkey=CDS]
29.3857	29.4781	29.4871	30.0785	30.0855	29.9549				15	15	15	79.5	79.5	79.5	28.048	0	159.69	6286800000	135	lcl|NC_008596.1_prot_YP_884800.1_377[locus_tag=MSMEG_0387][db_xref=GeneID:4537497][protein=Rmt2protein][protein_id=YP_884800.1][location=436310..437044][gbkey=CDS]	lcl|NC_008596.1_prot_YP_884800.1_377[locus_tag=MSMEG_0387][db_xref=GeneID:4537497][protein=Rmt2protein][protein_id=YP_884800.1][location=436310..437044][gbkey=CDS]
31.3534	31.4137	31.289	28.6109	29.1312	29.1036				14	14	14	62.1	62.1	62.1	26.99	0	173.89	11155000000	119	lcl|NC_008596.1_prot_YP_884801.1_378[gene=tylF][locus_tag=MSMEG_0388][db_xref=GeneID:4536181][protein=macrocin-O-methyltransferase][protein_id=YP_884801.1][location=437374..438096][gbkey=CDS]	lcl|NC_008596.1_prot_YP_884801.1_378[gene=tylF][locus_tag=MSMEG_0388][db_xref=GeneID:4536181][protein=macrocin-O-methyltransferase][protein_id=YP_884801.1][location=437374..438096][gbkey=CDS]
28.3849	28.4969	28.1895	27.7759	28.1749	27.8648				14	14	14	39.1	39.1	39.1	46.534	0	70.824	2015900000	77	lcl|NC_008596.1_prot_YP_884802.1_379[locus_tag=MSMEG_0389][db_xref=GeneID:4531902][protein=glycosyltransferasefamilyprotein][protein_id=YP_884802.1][location=438130..439398][gbkey=CDS]	lcl|NC_008596.1_prot_YP_884802.1_379[locus_tag=MSMEG_0389][db_xref=GeneID:4531902][protein=glycosyltransferasefamilyprotein][protein_id=YP_884802.1][location=438130..439398][gbkey=CDS]
29.8158	29.8979	29.8877	30.1455	30.2367	30.0189				11	11	11	57.6	57.6	57.6	29.474	0	115.95	7264200000	109	lcl|NC_008596.1_prot_YP_884804.1_381[locus_tag=MSMEG_0391][db_xref=GeneID:4530873][protein=Rmt3protein][protein_id=YP_884804.1][location=440861..441649][gbkey=CDS]	lcl|NC_008596.1_prot_YP_884804.1_381[locus_tag=MSMEG_0391][db_xref=GeneID:4530873][protein=Rmt3protein][protein_id=YP_884804.1][location=440861..441649][gbkey=CDS]
27.5045	27.4168	27.5257	27.0649	27.2771	27.131				10	10	10	27.4	27.4	27.4	55.329	0	49.372	1180300000	68	lcl|NC_008596.1_prot_YP_884805.1_382[locus_tag=MSMEG_0392][db_xref=GeneID:4530881][protein=glycosyltransferasefamilyprotein][protein_id=YP_884805.1][location=complement(441687..443201)][gbkey=CDS]	lcl|NC_008596.1_prot_YP_884805.1_382[locus_tag=MSMEG_0392][db_xref=GeneID:4530881][protein=glycosyltransferasefamilyprotein][protein_id=YP_884805.1][location=complement(441687..443201)][gbkey=CDS]
28.1315	28.2863	28.4381	27.9572	28.2661	27.993				12	12	12	60.7	60.7	60.7	30.714	0	87.722	2067800000	49	lcl|NC_008596.1_prot_YP_884806.1_383[locus_tag=MSMEG_0393][db_xref=GeneID:4533018][protein=Fmtprotein][protein_id=YP_884806.1][location=443164..443967][gbkey=CDS]	lcl|NC_008596.1_prot_YP_884806.1_383[locus_tag=MSMEG_0393][db_xref=GeneID:4533018][protein=Fmtprotein][protein_id=YP_884806.1][location=443164..443967][gbkey=CDS]
29.169	29.2669	29.3506	25.3096	25.4392	25.928				9	9	9	91.7	91.7	91.7	9.1947	0	70.464	2349700000	42	lcl|NC_008596.1_prot_YP_884807.1_384[locus_tag=MSMEG_0394][db_xref=GeneID:4532967][protein=hypotheticalprotein][protein_id=YP_884807.1][location=444075..444329][gbkey=CDS]	lcl|NC_008596.1_prot_YP_884807.1_384[locus_tag=MSMEG_0394][db_xref=GeneID:4532967][protein=hypotheticalprotein][protein_id=YP_884807.1][location=444075..444329][gbkey=CDS]
27.6695	NaN	27.7858	NaN	NaN	NaN				3	3	3	80.3	80.3	80.3	8.5713	0	10	878850000	10	lcl|NC_008596.1_prot_YP_884812.1_389[locus_tag=MSMEG_0399][db_xref=GeneID:4533485][protein=hypotheticalprotein][protein_id=YP_884812.1][location=447638..447868][gbkey=CDS]	lcl|NC_008596.1_prot_YP_884812.1_389[locus_tag=MSMEG_0399][db_xref=GeneID:4533485][protein=hypotheticalprotein][protein_id=YP_884812.1][location=447638..447868][gbkey=CDS]
32.6854	32.7627	32.7318	30.7613	30.73	30.8116				81	78	77	51	50.1	49.7	261.02	0	323.31	30075000000	596	lcl|NC_008596.1_prot_YP_884813.1_390[locus_tag=MSMEG_0400][db_xref=GeneID:4536315][protein=peptidesynthetase][protein_id=YP_884813.1][location=447897..455186][gbkey=CDS]	lcl|NC_008596.1_prot_YP_884813.1_390[locus_tag=MSMEG_0400][db_xref=GeneID:4536315][protein=peptidesynthetase][protein_id=YP_884813.1][location=447897..455186][gbkey=CDS]
31.5747	31.6761	31.6098	29.5438	29.7557	29.5811				30	30	30	48.5	48.5	48.5	108.31	0	323.31	13773000000	228	lcl|NC_008596.1_prot_YP_884814.1_391[locus_tag=MSMEG_0401][db_xref=GeneID:4537449][protein=non-ribosomalpeptidesynthase][protein_id=YP_884814.1][location=455186..458191][gbkey=CDS]	lcl|NC_008596.1_prot_YP_884814.1_391[locus_tag=MSMEG_0401][db_xref=GeneID:4537449][protein=non-ribosomalpeptidesynthase][protein_id=YP_884814.1][location=455186..458191][gbkey=CDS]
33.3085	33.3904	33.3615	30.4794	30.5147	30.6286				109	109	105	61.8	61.8	60.3	276.82	0	323.31	41843000000	739	lcl|NC_008596.1_prot_YP_884815.1_392[locus_tag=MSMEG_0402][db_xref=GeneID:4533089][protein=lineargramicidinsynthetasesubunitD][protein_id=YP_884815.1][location=458188..465867][gbkey=CDS]	lcl|NC_008596.1_prot_YP_884815.1_392[locus_tag=MSMEG_0402][db_xref=GeneID:4533089][protein=lineargramicidinsynthetasesubunitD][protein_id=YP_884815.1][location=458188..465867][gbkey=CDS]
26.177	26.2562	26.3994	25.2166	25.5868	25.3038				3	3	3	11	11	11	29.535	0	79.78	422850000	23	lcl|NC_008596.1_prot_YP_884816.1_393[locus_tag=MSMEG_0403][db_xref=GeneID:4536676][protein=integralmembraneprotein][protein_id=YP_884816.1][location=465884..466702][gbkey=CDS]	lcl|NC_008596.1_prot_YP_884816.1_393[locus_tag=MSMEG_0403][db_xref=GeneID:4536676][protein=integralmembraneprotein][protein_id=YP_884816.1][location=465884..466702][gbkey=CDS]
27.2685	26.9692	27.287	27.4584	27.3252	27.7991				5	5	5	73.5	73.5	73.5	14.762	0	71.147	1222700000	25	lcl|NC_008596.1_prot_YP_884817.1_394[locus_tag=MSMEG_0404][db_xref=GeneID:4537625][protein=sigmaassociatedprotein][protein_id=YP_884817.1][location=466804..467214][gbkey=CDS]	lcl|NC_008596.1_prot_YP_884817.1_394[locus_tag=MSMEG_0404][db_xref=GeneID:4537625][protein=sigmaassociatedprotein][protein_id=YP_884817.1][location=466804..467214][gbkey=CDS]
31.4415	31.4738	31.5	27.422	28.3156	27.5988				30	30	30	63.2	63.2	63.2	66.531	0	323.31	10731000000	188	lcl|NC_008596.1_prot_YP_884819.1_396[locus_tag=MSMEG_0406][db_xref=GeneID:4534136][protein=acyl-CoAdehydrogenase][protein_id=YP_884819.1][location=complement(468441..470276)][gbkey=CDS]	lcl|NC_008596.1_prot_YP_884819.1_396[locus_tag=MSMEG_0406][db_xref=GeneID:4534136][protein=acyl-CoAdehydrogenase][protein_id=YP_884819.1][location=complement(468441..470276)][gbkey=CDS]
32.3428	32.189	32.2883	26.1042	26.9113	26.4576				109	109	109	47.3	47.3	47.3	389.86	0	323.31	17510000000	453	lcl|NC_008596.1_prot_YP_884821.1_398[locus_tag=MSMEG_0408][db_xref=GeneID:4536483][protein=typeImodularpolyketidesynthase][protein_id=YP_884821.1][location=complement(471613..482571)][gbkey=CDS]	lcl|NC_008596.1_prot_YP_884821.1_398[locus_tag=MSMEG_0408][db_xref=GeneID:4536483][protein=typeImodularpolyketidesynthase][protein_id=YP_884821.1][location=complement(471613..482571)][gbkey=CDS]
29.9453	29.8701	29.1762	23.5763	23.8591	21.63				14	14	14	50.3	50.3	50.3	51.736	0	188.88	2878000000	68	lcl|NC_008596.1_prot_YP_884822.1_399[locus_tag=MSMEG_0409][db_xref=GeneID:4531818][protein=condensationdomain-containingprotein][protein_id=YP_884822.1][location=482813..484234][gbkey=CDS]	lcl|NC_008596.1_prot_YP_884822.1_399[locus_tag=MSMEG_0409][db_xref=GeneID:4531818][protein=condensationdomain-containingprotein][protein_id=YP_884822.1][location=482813..484234][gbkey=CDS]
27.0093	27.2043	26.9691	NaN	NaN	NaN				15	15	15	25	25	25	106.43	0	47.677	475580000	24	lcl|NC_008596.1_prot_YP_884823.1_400[locus_tag=MSMEG_0410][db_xref=GeneID:4532429][protein=MmpLprotein][protein_id=YP_884823.1][location=484268..487276][gbkey=CDS]	lcl|NC_008596.1_prot_YP_884823.1_400[locus_tag=MSMEG_0410][db_xref=GeneID:4532429][protein=MmpLprotein][protein_id=YP_884823.1][location=484268..487276][gbkey=CDS]
28.8161	28.9793	28.7513	27.3152	27.4255	27.4802				17	17	17	45.7	45.7	45.7	61.161	0	182.88	2182100000	73	lcl|NC_008596.1_prot_YP_884824.1_401[locus_tag=MSMEG_0411][db_xref=GeneID:4535411][protein=acyl-CoAsynthetase][protein_id=YP_884824.1][location=487386..489095][gbkey=CDS]	lcl|NC_008596.1_prot_YP_884824.1_401[locus_tag=MSMEG_0411][db_xref=GeneID:4535411][protein=acyl-CoAsynthetase][protein_id=YP_884824.1][location=487386..489095][gbkey=CDS]
27.4232	27.8096	27.8764	27.4049	27.7786	27.6689				10	10	10	46.7	46.7	46.7	40.192	0	44.809	1429200000	43	lcl|NC_008596.1_prot_YP_884825.1_402[locus_tag=MSMEG_0412][db_xref=GeneID:4536458][protein=hypotheticalprotein][protein_id=YP_884825.1][location=489157..490308][gbkey=CDS]	lcl|NC_008596.1_prot_YP_884825.1_402[locus_tag=MSMEG_0412][db_xref=GeneID:4536458][protein=hypotheticalprotein][protein_id=YP_884825.1][location=489157..490308][gbkey=CDS]
24.8528	25.0211	24.9042	24.4018	24.1799	24.5162				6	6	6	28.7	28.7	28.7	36.623	0	43.894	180240000	17	lcl|NC_008596.1_prot_YP_884827.1_404[locus_tag=MSMEG_0414][db_xref=GeneID:4533084][protein=oxidoreductase,2OG-Fe(II)oxygenase][protein_id=YP_884827.1][location=491026..492051][gbkey=CDS]	lcl|NC_008596.1_prot_YP_884827.1_404[locus_tag=MSMEG_0414][db_xref=GeneID:4533084][protein=oxidoreductase,2OG-Fe(II)oxygenase][protein_id=YP_884827.1][location=491026..492051][gbkey=CDS]
29.6316	29.7032	29.5899	26.4561	26.371	26.7347				5	5	5	49.1	49.1	49.1	16.892	0	74.804	3179100000	56	lcl|NC_008596.1_prot_YP_884828.1_405[locus_tag=MSMEG_0415][db_xref=GeneID:4537062][protein=NADH-FMNoxidoreductase][protein_id=YP_884828.1][location=492065..492550][gbkey=CDS]	lcl|NC_008596.1_prot_YP_884828.1_405[locus_tag=MSMEG_0415][db_xref=GeneID:4537062][protein=NADH-FMNoxidoreductase][protein_id=YP_884828.1][location=492065..492550][gbkey=CDS]
25.3692	25.283	25.6297	29.4428	29.0208	29.4169				4	4	4	52.8	52.8	52.8	6.0798	0	35.465	2522600000	33	lcl|NC_008596.1_prot_YP_884829.1_406[locus_tag=MSMEG_0416][db_xref=GeneID:4536841][protein=hypotheticalprotein][protein_id=YP_884829.1][location=complement(492595..492756)][gbkey=CDS]	lcl|NC_008596.1_prot_YP_884829.1_406[locus_tag=MSMEG_0416][db_xref=GeneID:4536841][protein=hypotheticalprotein][protein_id=YP_884829.1][location=complement(492595..492756)][gbkey=CDS]
27.3908	27.8822	27.595	25.8308	25.7658	25.5687				9	9	9	52.6	52.6	52.6	28.811	0	60.365	876390000	31	lcl|NC_008596.1_prot_YP_884830.1_407[locus_tag=MSMEG_0417][db_xref=GeneID:4533264][protein=fumaratereductaseiron-sulfursubunit][protein_id=YP_884830.1][location=complement(492834..493583)][gbkey=CDS]	lcl|NC_008596.1_prot_YP_884830.1_407[locus_tag=MSMEG_0417][db_xref=GeneID:4533264][protein=fumaratereductaseiron-sulfursubunit][protein_id=YP_884830.1][location=complement(492834..493583)][gbkey=CDS]
29.9263	30.1985	30.032	28.5859	28.5422	28.5933				33	33	33	71.2	71.2	71.2	70.055	0	243.08	5066800000	165	lcl|NC_008596.1_prot_YP_884831.1_408[gene=sdhA][locus_tag=MSMEG_0418][db_xref=GeneID:4537065][protein=succinatedehydrogenaseflavoproteinsubunit][protein_id=YP_884831.1][location=complement(493585..495492)][gbkey=CDS]	lcl|NC_008596.1_prot_YP_884831.1_408[gene=sdhA][locus_tag=MSMEG_0418][db_xref=GeneID:4537065][protein=succinatedehydrogenaseflavoproteinsubunit][protein_id=YP_884831.1][location=complement(493585..495492)][gbkey=CDS]
23.589	NaN	23.9732	NaN	NaN	NaN				3	3	3	12.1	12.1	12.1	31.169	0	6.0133	50537000	4	lcl|NC_008596.1_prot_YP_884832.1_409[locus_tag=MSMEG_0419][db_xref=GeneID:4537295][protein=integralmembraneprotein][protein_id=YP_884832.1][location=complement(495575..496396)][gbkey=CDS]	lcl|NC_008596.1_prot_YP_884832.1_409[locus_tag=MSMEG_0419][db_xref=GeneID:4537295][protein=integralmembraneprotein][protein_id=YP_884832.1][location=complement(495575..496396)][gbkey=CDS]
25.009	25.7032	25.2754	29.4176	29.2116	28.8692				3	3	3	51	51	51	11.069	0	90.718	2200700000	22	lcl|NC_008596.1_prot_YP_884833.1_410[locus_tag=MSMEG_0420][db_xref=GeneID:4536443][protein=hypotheticalprotein][protein_id=YP_884833.1][location=complement(496449..496745)][gbkey=CDS]	lcl|NC_008596.1_prot_YP_884833.1_410[locus_tag=MSMEG_0420][db_xref=GeneID:4536443][protein=hypotheticalprotein][protein_id=YP_884833.1][location=complement(496449..496745)][gbkey=CDS]
29.7597	29.7715	29.8199	29.3977	28.7678	28.8456				13	13	13	73.3	73.3	73.3	26.693	0	296.72	4987700000	143	lcl|NC_008596.1_prot_YP_884835.1_412[locus_tag=MSMEG_0422][db_xref=GeneID:4535340][protein=transferase][protein_id=YP_884835.1][location=497010..497777][gbkey=CDS]	lcl|NC_008596.1_prot_YP_884835.1_412[locus_tag=MSMEG_0422][db_xref=GeneID:4535340][protein=transferase][protein_id=YP_884835.1][location=497010..497777][gbkey=CDS]
27.1336	27.1324	27.0991	29.7969	29.6242	29.5826				8	8	8	51.4	51.4	51.4	23.168	0	116.09	3357000000	58	lcl|NC_008596.1_prot_YP_884847.1_424[locus_tag=MSMEG_0434][db_xref=GeneID:4534780][protein=aminoglycoside2'-N-acetyltransferase][protein_id=YP_884847.1][location=complement(510209..510841)][gbkey=CDS]	lcl|NC_008596.1_prot_YP_884847.1_424[locus_tag=MSMEG_0434][db_xref=GeneID:4534780][protein=aminoglycoside2'-N-acetyltransferase][protein_id=YP_884847.1][location=complement(510209..510841)][gbkey=CDS]
26.6246	26.4536	26.6543	30.6476	30.3016	30.4685				11	11	11	38.1	38.1	38.1	31.247	0	96.473	5612500000	85	lcl|NC_008596.1_prot_YP_884848.1_425[locus_tag=MSMEG_0435][db_xref=GeneID:4532597][protein=allophanatehydrolasesubunit2][protein_id=YP_884848.1][location=complement(510873..511757)][gbkey=CDS]	lcl|NC_008596.1_prot_YP_884848.1_425[locus_tag=MSMEG_0435][db_xref=GeneID:4532597][protein=allophanatehydrolasesubunit2][protein_id=YP_884848.1][location=complement(510873..511757)][gbkey=CDS]
25.4459	25.1685	25.643	29.4275	29.6765	29.8707				6	6	6	49.5	49.5	49.5	22.636	0	96.279	3205500000	62	lcl|NC_008596.1_prot_YP_884849.1_426[locus_tag=MSMEG_0436][db_xref=GeneID:4534541][protein=allophanatehydrolasesubunit1][protein_id=YP_884849.1][location=complement(511773..512405)][gbkey=CDS]	lcl|NC_008596.1_prot_YP_884849.1_426[locus_tag=MSMEG_0436][db_xref=GeneID:4534541][protein=allophanatehydrolasesubunit1][protein_id=YP_884849.1][location=complement(511773..512405)][gbkey=CDS]
24.7186	NaN	NaN	26.939	27.144	27.4768				9	9	9	37.2	37.2	37.2	33.658	0	61.59	587690000	29	lcl|NC_008596.1_prot_YP_884851.1_428[locus_tag=MSMEG_0438][db_xref=GeneID:4531961][protein=periplasmicbindingprotein][protein_id=YP_884851.1][location=complement(513215..514168)][gbkey=CDS]	lcl|NC_008596.1_prot_YP_884851.1_428[locus_tag=MSMEG_0438][db_xref=GeneID:4531961][protein=periplasmicbindingprotein][protein_id=YP_884851.1][location=complement(513215..514168)][gbkey=CDS]
28.8049	28.9434	28.8884	27.7068	27.48	27.6311				6	6	6	40.1	40.1	40.1	26.511	0	39.399	2341000000	66	lcl|NC_008596.1_prot_YP_884854.1_431[locus_tag=MSMEG_0441][db_xref=GeneID:4532604][protein=hypotheticalprotein][protein_id=YP_884854.1][location=complement(515471..516199)][gbkey=CDS]	lcl|NC_008596.1_prot_YP_884854.1_431[locus_tag=MSMEG_0441][db_xref=GeneID:4532604][protein=hypotheticalprotein][protein_id=YP_884854.1][location=complement(515471..516199)][gbkey=CDS]
NaN	NaN	NaN	26.4745	25.3348	25.9377				5	5	5	39	39	39	21.573	0	25.178	243880000	15	lcl|NC_008596.1_prot_YP_884855.1_432[locus_tag=MSMEG_0442][db_xref=GeneID:4533617][protein=tetracyclinerepressordomain-containingprotein][protein_id=YP_884855.1][location=complement(516209..516811)][gbkey=CDS]	lcl|NC_008596.1_prot_YP_884855.1_432[locus_tag=MSMEG_0442][db_xref=GeneID:4533617][protein=tetracyclinerepressordomain-containingprotein][protein_id=YP_884855.1][location=complement(516209..516811)][gbkey=CDS]
27.277	26.7891	27.1439	NaN	NaN	NaN				9	9	9	55.2	55.2	55.2	35.523	0	55.677	506000000	27	lcl|NC_008596.1_prot_YP_884856.1_433[locus_tag=MSMEG_0443][db_xref=GeneID:4532643][protein=carbon-nitrogenhydrolase][protein_id=YP_884856.1][location=516901..517893][gbkey=CDS]	lcl|NC_008596.1_prot_YP_884856.1_433[locus_tag=MSMEG_0443][db_xref=GeneID:4532643][protein=carbon-nitrogenhydrolase][protein_id=YP_884856.1][location=516901..517893][gbkey=CDS]
24.4718	23.8129	NaN	NaN	NaN	NaN				3	3	3	12.4	12.4	12.4	36.455	0	6.0581	62334000	4	lcl|NC_008596.1_prot_YP_884857.1_434[locus_tag=MSMEG_0444][db_xref=GeneID:4531412][protein=agmatinedeiminase][protein_id=YP_884857.1][location=517901..518923][gbkey=CDS]	lcl|NC_008596.1_prot_YP_884857.1_434[locus_tag=MSMEG_0444][db_xref=GeneID:4531412][protein=agmatinedeiminase][protein_id=YP_884857.1][location=517901..518923][gbkey=CDS]
28.3355	28.4043	28.4575	28.4732	28.4528	28.3799				18	18	18	56.5	56.5	56.5	58.294	0	120.61	2445800000	83	lcl|NC_008596.1_prot_YP_884858.1_435[locus_tag=MSMEG_0445][db_xref=GeneID:4535560][protein=amidohydrolase][protein_id=YP_884858.1][location=518920..520557][gbkey=CDS]	lcl|NC_008596.1_prot_YP_884858.1_435[locus_tag=MSMEG_0445][db_xref=GeneID:4535560][protein=amidohydrolase][protein_id=YP_884858.1][location=518920..520557][gbkey=CDS]
25.9227	25.9203	25.1701	25.7193	26.0653	26.2595				3	3	3	9.4	9.4	9.4	47.285	0	14.201	419330000	13	lcl|NC_008596.1_prot_YP_884859.1_436[locus_tag=MSMEG_0446][db_xref=GeneID:4535890][protein=putrescineimporter][protein_id=YP_884859.1][location=520569..521912][gbkey=CDS]	lcl|NC_008596.1_prot_YP_884859.1_436[locus_tag=MSMEG_0446][db_xref=GeneID:4535890][protein=putrescineimporter][protein_id=YP_884859.1][location=520569..521912][gbkey=CDS]
26.3344	26.316	26.3022	NaN	NaN	NaN				2	2	2	25.2	25.2	25.2	14.408	0	23.837	273890000	10	lcl|NC_008596.1_prot_YP_884860.1_437[locus_tag=MSMEG_0447][db_xref=GeneID:4532375][protein=hypotheticalprotein][protein_id=YP_884860.1][location=complement(521987..522406)][gbkey=CDS]	lcl|NC_008596.1_prot_YP_884860.1_437[locus_tag=MSMEG_0447][db_xref=GeneID:4532375][protein=hypotheticalprotein][protein_id=YP_884860.1][location=complement(521987..522406)][gbkey=CDS]
24.6177	24.3882	24.9951	25.4927	24.7366	24.9701				3	3	3	21.8	21.8	21.8	16.709	0	9.8391	222540000	9	lcl|NC_008596.1_prot_YP_884861.1_438[locus_tag=MSMEG_0448][db_xref=GeneID:4532585][protein=MarRfamilytranscriptionalregulator][protein_id=YP_884861.1][location=522533..522976][gbkey=CDS]	lcl|NC_008596.1_prot_YP_884861.1_438[locus_tag=MSMEG_0448][db_xref=GeneID:4532585][protein=MarRfamilytranscriptionalregulator][protein_id=YP_884861.1][location=522533..522976][gbkey=CDS]
25.9573	25.83	25.9713	28.0415	27.9238	28.322				4	4	4	78	78	78	8.7304	0	30.597	1256500000	34	lcl|NC_008596.1_prot_YP_884864.1_441[locus_tag=MSMEG_0451][db_xref=GeneID:4533153][protein=oxidoreductase,FAD-linked][protein_id=YP_884864.1][location=complement(525323..525571)][gbkey=CDS]	lcl|NC_008596.1_prot_YP_884864.1_441[locus_tag=MSMEG_0451][db_xref=GeneID:4533153][protein=oxidoreductase,FAD-linked][protein_id=YP_884864.1][location=complement(525323..525571)][gbkey=CDS]
26.8801	27.0213	27.223	26.6967	26.2625	26.9855				3	3	3	9.6	9.6	9.6	48.725	0	41.172	887080000	31	lcl|NC_008596.1_prot_YP_884865.1_442[locus_tag=MSMEG_0452][db_xref=GeneID:4537251][protein=innermembranepermeaseYgbN][protein_id=YP_884865.1][location=complement(525610..527055)][gbkey=CDS]	lcl|NC_008596.1_prot_YP_884865.1_442[locus_tag=MSMEG_0452][db_xref=GeneID:4537251][protein=innermembranepermeaseYgbN][protein_id=YP_884865.1][location=complement(525610..527055)][gbkey=CDS]
24.6682	24.7494	25.3112	24.2937	24.1585	24.3065				2	2	2	18.8	18.8	18.8	18.6	0	10.666	177050000	4	lcl|NC_008596.1_prot_YP_884866.1_443[gene=aroK][locus_tag=MSMEG_0453][db_xref=GeneID:4534028][protein=shikimatekinase][protein_id=YP_884866.1][location=complement(527092..527604)][gbkey=CDS]	lcl|NC_008596.1_prot_YP_884866.1_443[gene=aroK][locus_tag=MSMEG_0453][db_xref=GeneID:4534028][protein=shikimatekinase][protein_id=YP_884866.1][location=complement(527092..527604)][gbkey=CDS]
25.7557	25.6983	26.2536	26.3155	26.2415	26.3508				7	7	7	34.8	34.8	34.8	26.028	0	24.488	508430000	19	lcl|NC_008596.1_prot_YP_884867.1_444[locus_tag=MSMEG_0454][db_xref=GeneID:4533399][protein=GntRfamilytranscriptionalregulator][protein_id=YP_884867.1][location=527730..528464][gbkey=CDS]	lcl|NC_008596.1_prot_YP_884867.1_444[locus_tag=MSMEG_0454][db_xref=GeneID:4533399][protein=GntRfamilytranscriptionalregulator][protein_id=YP_884867.1][location=527730..528464][gbkey=CDS]
29.3745	29.732	29.5216	28.6928	28.6687	28.6385				16	16	16	43.2	43.2	43.2	50.105	0	109.99	4224600000	94	lcl|NC_008596.1_prot_YP_884868.1_445[locus_tag=MSMEG_0455][db_xref=GeneID:4535806][protein=aldehydedehydrogenase][protein_id=YP_884868.1][location=528536..529963][gbkey=CDS]	lcl|NC_008596.1_prot_YP_884868.1_445[locus_tag=MSMEG_0455][db_xref=GeneID:4535806][protein=aldehydedehydrogenase][protein_id=YP_884868.1][location=528536..529963][gbkey=CDS]
28.7505	28.8881	28.6854	26.8955	26.8933	27.1492				25	25	25	41.8	41.8	41.8	77.224	0	129.37	1966900000	85	lcl|NC_008596.1_prot_YP_884869.1_446[locus_tag=MSMEG_0456][db_xref=GeneID:4531732][protein=DNAgyrasesubunitA][protein_id=YP_884869.1][location=complement(529995..532136)][gbkey=CDS]	lcl|NC_008596.1_prot_YP_884869.1_446[locus_tag=MSMEG_0456][db_xref=GeneID:4531732][protein=DNAgyrasesubunitA][protein_id=YP_884869.1][location=complement(529995..532136)][gbkey=CDS]
29.1449	29.2295	29.2596	NaN	NaN	NaN				21	21	21	39.9	39.9	39.9	72.089	0	162.85	2071300000	62	lcl|NC_008596.1_prot_YP_884870.1_447[locus_tag=MSMEG_0457][db_xref=GeneID:4534241][protein=DNAtopoisomeraseIVsubunitB][protein_id=YP_884870.1][location=complement(532147..534180)][gbkey=CDS]	lcl|NC_008596.1_prot_YP_884870.1_447[locus_tag=MSMEG_0457][db_xref=GeneID:4534241][protein=DNAtopoisomeraseIVsubunitB][protein_id=YP_884870.1][location=complement(532147..534180)][gbkey=CDS]
24.7932	24.6559	24.7745	25.7628	25.6773	25.5752				8	8	8	34.1	34.1	34.1	35.022	0	24.918	279870000	27	lcl|NC_008596.1_prot_YP_884873.1_450[locus_tag=MSMEG_0460][db_xref=GeneID:4531810][protein=alpha/betahydrolase][protein_id=YP_884873.1][location=complement(536353..537297)][gbkey=CDS]	lcl|NC_008596.1_prot_YP_884873.1_450[locus_tag=MSMEG_0460][db_xref=GeneID:4531810][protein=alpha/betahydrolase][protein_id=YP_884873.1][location=complement(536353..537297)][gbkey=CDS]
25.5374	25.8823	26.099	25.9793	25.1733	25.8188				5	5	5	37.7	37.7	37.7	22.299	0	43.614	398470000	28	lcl|NC_008596.1_prot_YP_884877.1_454[locus_tag=MSMEG_0465][db_xref=GeneID:4534437][protein=TetRfamilytranscriptionalregulator][protein_id=YP_884877.1][location=541484..542098][gbkey=CDS]	lcl|NC_008596.1_prot_YP_884877.1_454[locus_tag=MSMEG_0465][db_xref=GeneID:4534437][protein=TetRfamilytranscriptionalregulator][protein_id=YP_884877.1][location=541484..542098][gbkey=CDS]
29.7994	29.9754	29.915	31.2545	31.4929	31.0576				13	13	13	75	75	75	27.975	0	178.41	12069000000	143	lcl|NC_008596.1_prot_YP_884878.1_455[locus_tag=MSMEG_0464][db_xref=GeneID:4536806][protein=phosphomethylpyrimidinekinase][protein_id=YP_884878.1][location=complement(542092..542898)][gbkey=CDS]	lcl|NC_008596.1_prot_YP_884878.1_455[locus_tag=MSMEG_0464][db_xref=GeneID:4536806][protein=phosphomethylpyrimidinekinase][protein_id=YP_884878.1][location=complement(542092..542898)][gbkey=CDS]
26.9945	26.9146	26.75	24.5381	25.173	24.6862				5	5	5	35.5	35.5	35.5	31.133	0	42.647	499300000	29	lcl|NC_008596.1_prot_YP_884879.1_456[locus_tag=MSMEG_0466][db_xref=GeneID:4536220][protein=hypotheticalprotein][protein_id=YP_884879.1][location=543024..543872][gbkey=CDS]	lcl|NC_008596.1_prot_YP_884879.1_456[locus_tag=MSMEG_0466][db_xref=GeneID:4536220][protein=hypotheticalprotein][protein_id=YP_884879.1][location=543024..543872][gbkey=CDS]
NaN	NaN	NaN	24.124	24.598	24.2104				5	5	5	27	27	27	31.666	0	10.838	75233000	5	lcl|NC_008596.1_prot_YP_884883.1_460[locus_tag=MSMEG_0471][db_xref=GeneID:4533915][protein=LysRfamilytranscriptionalregulator][protein_id=YP_884883.1][location=546423..547280][gbkey=CDS]	lcl|NC_008596.1_prot_YP_884883.1_460[locus_tag=MSMEG_0471][db_xref=GeneID:4533915][protein=LysRfamilytranscriptionalregulator][protein_id=YP_884883.1][location=546423..547280][gbkey=CDS]
26.5216	26.2595	26.6455	27.1175	27.2598	27.0805				7	7	7	37.9	37.9	37.9	24.164	0	34.506	833530000	35	lcl|NC_008596.1_prot_YP_884893.1_470[locus_tag=MSMEG_0480][db_xref=GeneID:4535138][protein=GntRfamilytranscriptionalregulator][protein_id=YP_884893.1][location=complement(557995..558654)][gbkey=CDS]	lcl|NC_008596.1_prot_YP_884893.1_470[locus_tag=MSMEG_0480][db_xref=GeneID:4535138][protein=GntRfamilytranscriptionalregulator][protein_id=YP_884893.1][location=complement(557995..558654)][gbkey=CDS]
25.8441	25.9605	25.7406	26.4919	26.3149	26.3171				10	10	10	36	36	36	39.217	0	40.453	501340000	20	lcl|NC_008596.1_prot_YP_884897.1_474[locus_tag=MSMEG_0484][db_xref=GeneID:4536497][protein=formamidase][protein_id=YP_884897.1][location=complement(563191..564300)][gbkey=CDS]	lcl|NC_008596.1_prot_YP_884897.1_474[locus_tag=MSMEG_0484][db_xref=GeneID:4536497][protein=formamidase][protein_id=YP_884897.1][location=complement(563191..564300)][gbkey=CDS]
25.1101	25.5441	25.7352	26.4403	26.5075	26.6207				6	6	6	27.5	27.5	27.5	35.759	0	64.231	500630000	23	lcl|NC_008596.1_prot_YP_884904.1_481[locus_tag=MSMEG_0491][db_xref=GeneID:4531255][protein=LacIfamilytranscriptionalregulator][protein_id=YP_884904.1][location=complement(570847..571875)][gbkey=CDS]	lcl|NC_008596.1_prot_YP_884904.1_481[locus_tag=MSMEG_0491][db_xref=GeneID:4531255][protein=LacIfamilytranscriptionalregulator][protein_id=YP_884904.1][location=complement(570847..571875)][gbkey=CDS]
28.0122	27.8909	28.0307	28.4451	28.3192	28.3884				15	15	15	43.2	43.2	43.2	49.735	0	91.106	2207200000	53	lcl|NC_008596.1_prot_YP_884914.1_491[locus_tag=MSMEG_0502][db_xref=GeneID:4537332][protein=glucosidase][protein_id=YP_884914.1][location=complement(581104..582480)][gbkey=CDS]	lcl|NC_008596.1_prot_YP_884914.1_491[locus_tag=MSMEG_0502][db_xref=GeneID:4537332][protein=glucosidase][protein_id=YP_884914.1][location=complement(581104..582480)][gbkey=CDS]
22.9399	23.2832	22.8636	NaN	NaN	NaN				2	2	2	5.2	5.2	5.2	34.142	0	5.682	28190000	3	lcl|NC_008596.1_prot_YP_884916.1_493[locus_tag=MSMEG_0504][db_xref=GeneID:4537214][protein=carbohydratekinase][protein_id=YP_884916.1][location=583427..584413][gbkey=CDS]	lcl|NC_008596.1_prot_YP_884916.1_493[locus_tag=MSMEG_0504][db_xref=GeneID:4537214][protein=carbohydratekinase][protein_id=YP_884916.1][location=583427..584413][gbkey=CDS]
27.7937	27.7796	27.622	28.1756	28.0493	28.3167				15	15	15	60.1	60.1	60.1	48.11	0	100.7	1811100000	67	lcl|NC_008596.1_prot_YP_884917.1_494[locus_tag=MSMEG_0505][db_xref=GeneID:4535670][protein=sugarABCtransportersubstrate-bindingprotein][protein_id=YP_884917.1][location=584410..585780][gbkey=CDS]	lcl|NC_008596.1_prot_YP_884917.1_494[locus_tag=MSMEG_0505][db_xref=GeneID:4535670][protein=sugarABCtransportersubstrate-bindingprotein][protein_id=YP_884917.1][location=584410..585780][gbkey=CDS]
24.3946	24.2303	24.1298	25.2476	25.2779	25.5213				4	4	4	19.1	19.1	19.1	45.544	0	12.137	213230000	16	lcl|NC_008596.1_prot_YP_884927.1_504[locus_tag=MSMEG_0515][db_xref=GeneID:4531300][protein=sugartransportersugarbindinglipoprotein][protein_id=YP_884927.1][location=595444..596721][gbkey=CDS]	lcl|NC_008596.1_prot_YP_884927.1_504[locus_tag=MSMEG_0515][db_xref=GeneID:4531300][protein=sugartransportersugarbindinglipoprotein][protein_id=YP_884927.1][location=595444..596721][gbkey=CDS]
31.7267	31.9368	31.2709	30.369	30.6795	30.6196				3	3	3	21.3	21.3	21.3	22.118	0	102.75	16935000000	60	lcl|NC_008596.1_prot_YP_885367.1_944[locus_tag=MSMEG_0965][db_xref=GeneID:4533718][protein=porin][protein_id=YP_885367.1][location=1038908..1039543][gbkey=CDS];lcl|NC_008596.1_prot_YP_889721.1_5299[locus_tag=MSMEG_5483][db_xref=GeneID:4533136][protein=porin][protein_id=YP_889721.1][location=complement(5564562..5565209)][gbkey=CDS];lcl|NC_008596.1_prot_YP_884932.1_509[locus_tag=MSMEG_0520][db_xref…	lcl|NC_008596.1_prot_YP_885367.1_944[locus_tag=MSMEG_0965][db_xref=GeneID:4533718][protein=porin][protein_id=YP_885367.1][location=1038908..1039543][gbkey=CDS];lcl|NC_008596.1_prot_YP_889721.1_5299[locus_tag=MSMEG_5483][db_xref=GeneID:4533136][protein=porin][protein_id=YP_889721.1][location=complement(5564562..5565209)][gbkey=CDS];lcl|NC_008596.1_prot_YP_884932.1_509[locus_tag=MSMEG_0520][db_xref…
27.3708	27.3417	27.3758	25.2504	25.3272	25.1491				8	8	8	48.9	48.9	48.9	24.857	0	54.268	710250000	23	lcl|NC_008596.1_prot_YP_884941.1_518[locus_tag=MSMEG_0530][db_xref=GeneID:4532930][protein=shortchaindehydrogenase][protein_id=YP_884941.1][location=complement(611055..611756)][gbkey=CDS]	lcl|NC_008596.1_prot_YP_884941.1_518[locus_tag=MSMEG_0530][db_xref=GeneID:4532930][protein=shortchaindehydrogenase][protein_id=YP_884941.1][location=complement(611055..611756)][gbkey=CDS]
31.0516	31.1091	31.1753	30.908	30.7549	30.9682				16	16	16	45.2	45.2	45.2	43.892	0	268.27	14682000000	212	lcl|NC_008596.1_prot_YP_884942.1_519[locus_tag=MSMEG_0531][db_xref=GeneID:4535532][protein=acyl-CoAdehydrogenase][protein_id=YP_884942.1][location=complement(611979..613190)][gbkey=CDS]	lcl|NC_008596.1_prot_YP_884942.1_519[locus_tag=MSMEG_0531][db_xref=GeneID:4535532][protein=acyl-CoAdehydrogenase][protein_id=YP_884942.1][location=complement(611979..613190)][gbkey=CDS]
26.6393	26.6527	26.6887	26.4259	25.9842	26.3269				8	8	8	56.6	56.6	56.6	22.532	0	68.995	629930000	32	lcl|NC_008596.1_prot_YP_884943.1_520[locus_tag=MSMEG_0532][db_xref=GeneID:4536725][protein=TetRfamilytranscriptionalregulator][protein_id=YP_884943.1][location=complement(613219..613836)][gbkey=CDS]	lcl|NC_008596.1_prot_YP_884943.1_520[locus_tag=MSMEG_0532][db_xref=GeneID:4536725][protein=TetRfamilytranscriptionalregulator][protein_id=YP_884943.1][location=complement(613219..613836)][gbkey=CDS]
24.7639	24.5989	24.9142	25.9924	26.071	25.7465				7	7	7	35.8	35.8	35.8	23.531	0	28.752	318390000	19	lcl|NC_008596.1_prot_YP_884946.1_523[locus_tag=MSMEG_0535][db_xref=GeneID:4536056][protein=GntRfamilytranscriptionalregulator][protein_id=YP_884946.1][location=complement(615801..616439)][gbkey=CDS]	lcl|NC_008596.1_prot_YP_884946.1_523[locus_tag=MSMEG_0535][db_xref=GeneID:4536056][protein=GntRfamilytranscriptionalregulator][protein_id=YP_884946.1][location=complement(615801..616439)][gbkey=CDS]
28.1788	27.9327	28.0633	29.6554	29.5504	29.8682				11	11	11	64.4	64.4	64.4	20.037	0	95.768	4053400000	69	lcl|NC_008596.1_prot_YP_884947.1_524[locus_tag=MSMEG_0536][db_xref=GeneID:4532482][protein=intracellularproteasePfpIfamilyprotein][protein_id=YP_884947.1][location=complement(616498..617064)][gbkey=CDS]	lcl|NC_008596.1_prot_YP_884947.1_524[locus_tag=MSMEG_0536][db_xref=GeneID:4532482][protein=intracellularproteasePfpIfamilyprotein][protein_id=YP_884947.1][location=complement(616498..617064)][gbkey=CDS]
25.2758	25.3814	25.2289	25.1157	25.2746	25.2855				6	6	5	49.3	49.3	44.4	16.722	0	14.369	280510000	14	lcl|NC_008596.1_prot_YP_884948.1_525[locus_tag=MSMEG_0537][db_xref=GeneID:4531536][protein=hypotheticalprotein][protein_id=YP_884948.1][location=complement(617136..617564)][gbkey=CDS]	lcl|NC_008596.1_prot_YP_884948.1_525[locus_tag=MSMEG_0537][db_xref=GeneID:4531536][protein=hypotheticalprotein][protein_id=YP_884948.1][location=complement(617136..617564)][gbkey=CDS]
NaN	NaN	NaN	25.4433	25.4611	25.5047				4	4	4	23.3	23.3	23.3	17.767	0	15.995	246680000	10	lcl|NC_008596.1_prot_YP_884949.1_526[locus_tag=MSMEG_0538][db_xref=GeneID:4535333][protein=MarRfamilytranscriptionalregulator][protein_id=YP_884949.1][location=complement(617579..618070)][gbkey=CDS]	lcl|NC_008596.1_prot_YP_884949.1_526[locus_tag=MSMEG_0538][db_xref=GeneID:4535333][protein=MarRfamilytranscriptionalregulator][protein_id=YP_884949.1][location=complement(617579..618070)][gbkey=CDS]
30.6148	30.6772	30.7201	29.7553	29.7283	30.0856				12	12	12	75.9	75.9	75.9	24.858	0	248.23	9137700000	130	lcl|NC_008596.1_prot_YP_884950.1_527[locus_tag=MSMEG_0539][db_xref=GeneID:4536525][protein=Crp/Fnrfamilytranscriptionalregulatorprotein][protein_id=YP_884950.1][location=complement(618144..618818)][gbkey=CDS]	lcl|NC_008596.1_prot_YP_884950.1_527[locus_tag=MSMEG_0539][db_xref=GeneID:4536525][protein=Crp/Fnrfamilytranscriptionalregulatorprotein][protein_id=YP_884950.1][location=complement(618144..618818)][gbkey=CDS]
24.2453	23.3574	24.2655	24.0187	24.0087	23.9509				4	4	4	23.2	23.2	23.2	22.529	0	12.799	114030000	9	lcl|NC_008596.1_prot_YP_884951.1_528[locus_tag=MSMEG_0540][db_xref=GeneID:4537022][protein=transcriptionalregulator][protein_id=YP_884951.1][location=618988..619611][gbkey=CDS]	lcl|NC_008596.1_prot_YP_884951.1_528[locus_tag=MSMEG_0540][db_xref=GeneID:4537022][protein=transcriptionalregulator][protein_id=YP_884951.1][location=618988..619611][gbkey=CDS]
25.7693	26.1521	25.3461	24.7981	24.5012	24.8304				10	10	10	50	50	50	26.099	0	29.549	283260000	22	lcl|NC_008596.1_prot_YP_884953.1_530[locus_tag=MSMEG_0542][db_xref=GeneID:4532981][protein=ANTARdomain-containingprotein][protein_id=YP_884953.1][location=620034..620738][gbkey=CDS]	lcl|NC_008596.1_prot_YP_884953.1_530[locus_tag=MSMEG_0542][db_xref=GeneID:4532981][protein=ANTARdomain-containingprotein][protein_id=YP_884953.1][location=620034..620738][gbkey=CDS]
27.6885	28.0486	27.8027	22.6448	22.4583	22.9803				10	10	10	59.6	59.6	59.6	30.078	0	90.717	826400000	27	lcl|NC_008596.1_prot_YP_884957.1_534[locus_tag=MSMEG_0546][db_xref=GeneID:4534373][protein=hypotheticalprotein][protein_id=YP_884957.1][location=complement(623786..624613)][gbkey=CDS]	lcl|NC_008596.1_prot_YP_884957.1_534[locus_tag=MSMEG_0546][db_xref=GeneID:4534373][protein=hypotheticalprotein][protein_id=YP_884957.1][location=complement(623786..624613)][gbkey=CDS]
NaN	NaN	NaN	24.5292	NaN	24.5414				4	4	4	14.4	14.4	14.4	31.895	0	7.6422	76851000	3	lcl|NC_008596.1_prot_YP_884958.1_535[locus_tag=MSMEG_0548][db_xref=GeneID:4531574][protein=chromosomereplicationinitiationinhibitorprotein][protein_id=YP_884958.1][location=624722..625600][gbkey=CDS]	lcl|NC_008596.1_prot_YP_884958.1_535[locus_tag=MSMEG_0548][db_xref=GeneID:4531574][protein=chromosomereplicationinitiationinhibitorprotein][protein_id=YP_884958.1][location=624722..625600][gbkey=CDS]
NaN	NaN	NaN	23.6835	23.4912	23.6012				4	4	4	13.8	13.8	13.8	39.183	0	12.087	121650000	8	lcl|NC_008596.1_prot_YP_888356.1_3934[locus_tag=MSMEG_4072][db_xref=GeneID:4531593][protein=ISMsm5,transposase][protein_id=YP_888356.1][location=4144114..4145160][gbkey=CDS];lcl|NC_008596.1_prot_YP_890801.1_6379[locus_tag=MSMEG_6589][db_xref=GeneID:4535636][protein=ISMsm5,transposase][protein_id=YP_890801.1][location=complement(6645663..6646724)][gbkey=CDS];lcl|NC_008596.1_prot_YP_890118.1_5696[l…	lcl|NC_008596.1_prot_YP_888356.1_3934[locus_tag=MSMEG_4072][db_xref=GeneID:4531593][protein=ISMsm5,transposase][protein_id=YP_888356.1][location=4144114..4145160][gbkey=CDS];lcl|NC_008596.1_prot_YP_890801.1_6379[locus_tag=MSMEG_6589][db_xref=GeneID:4535636][protein=ISMsm5,transposase][protein_id=YP_890801.1][location=complement(6645663..6646724)][gbkey=CDS];lcl|NC_008596.1_prot_YP_890118.1_5696[l…
31.7447	31.8425	31.6993	31.0427	31.4151	31.3086				12	12	12	63.7	63.7	63.7	34.503	0	306.94	21205000000	207	lcl|NC_008596.1_prot_YP_884961.1_538[locus_tag=MSMEG_0550][db_xref=GeneID:4533861][protein=sulfonatebindingprotein][protein_id=YP_884961.1][location=complement(627472..628440)][gbkey=CDS]	lcl|NC_008596.1_prot_YP_884961.1_538[locus_tag=MSMEG_0550][db_xref=GeneID:4533861][protein=sulfonatebindingprotein][protein_id=YP_884961.1][location=complement(627472..628440)][gbkey=CDS]
28.3037	28.3348	28.3046	27.2238	27.4604	27.2343				9	9	9	51.5	51.5	51.5	28.225	0	65.175	1682400000	38	lcl|NC_008596.1_prot_YP_884962.1_539[locus_tag=MSMEG_0551][db_xref=GeneID:4532252][protein=nitrate/sulfonate/bicarbonateABCtransporterATPase][protein_id=YP_884962.1][location=complement(628489..629271)][gbkey=CDS]	lcl|NC_008596.1_prot_YP_884962.1_539[locus_tag=MSMEG_0551][db_xref=GeneID:4532252][protein=nitrate/sulfonate/bicarbonateABCtransporterATPase][protein_id=YP_884962.1][location=complement(628489..629271)][gbkey=CDS]
24.8853	25.0852	25.1486	25.1128	25.1295	24.8177				4	4	4	25	25	25	17.737	0	12.274	229150000	15	lcl|NC_008596.1_prot_YP_884963.1_540[locus_tag=MSMEG_0552][db_xref=GeneID:4533913][protein=hypotheticalprotein][protein_id=YP_884963.1][location=629360..629854][gbkey=CDS]	lcl|NC_008596.1_prot_YP_884963.1_540[locus_tag=MSMEG_0552][db_xref=GeneID:4533913][protein=hypotheticalprotein][protein_id=YP_884963.1][location=629360..629854][gbkey=CDS]
NaN	NaN	NaN	NaN	23.7821	23.4825				4	4	4	10	10	10	47.088	0	7.0817	51130000	4	lcl|NC_008596.1_prot_YP_884964.1_541[locus_tag=MSMEG_0553][db_xref=GeneID:4532081][protein=sugarABCtransportersubstrate-bindingprotein][protein_id=YP_884964.1][location=629922..631274][gbkey=CDS]	lcl|NC_008596.1_prot_YP_884964.1_541[locus_tag=MSMEG_0553][db_xref=GeneID:4532081][protein=sugarABCtransportersubstrate-bindingprotein][protein_id=YP_884964.1][location=629922..631274][gbkey=CDS]
NaN	NaN	NaN	23.4925	23.6359	23.5426				4	4	4	21.1	21.1	21.1	18.594	0	5.3286	128070000	7	lcl|NC_008596.1_prot_YP_884969.1_546[locus_tag=MSMEG_0558][db_xref=GeneID:4533414][protein=hypotheticalprotein][protein_id=YP_884969.1][location=634299..634826][gbkey=CDS]	lcl|NC_008596.1_prot_YP_884969.1_546[locus_tag=MSMEG_0558][db_xref=GeneID:4533414][protein=hypotheticalprotein][protein_id=YP_884969.1][location=634299..634826][gbkey=CDS]
31.4028	31.0581	31.7549	NaN	NaN	NaN				3	3	3	70.1	70.1	70.1	7.1048	0	38.978	10255000000	28	lcl|NC_008596.1_prot_YP_884970.1_547[locus_tag=MSMEG_0559][db_xref=GeneID:4534189][protein=hypotheticalprotein][protein_id=YP_884970.1][location=complement(634899..635102)][gbkey=CDS]	lcl|NC_008596.1_prot_YP_884970.1_547[locus_tag=MSMEG_0559][db_xref=GeneID:4534189][protein=hypotheticalprotein][protein_id=YP_884970.1][location=complement(634899..635102)][gbkey=CDS]
25.0353	25.5399	24.8218	23.9681	23.8173	24.3938				4	4	4	28.7	28.7	28.7	26.92	0	21.778	184270000	9	lcl|NC_008596.1_prot_YP_884973.1_550[locus_tag=MSMEG_0563][db_xref=GeneID:4535429][protein=hypotheticalprotein][protein_id=YP_884973.1][location=637149..637904][gbkey=CDS]	lcl|NC_008596.1_prot_YP_884973.1_550[locus_tag=MSMEG_0563][db_xref=GeneID:4535429][protein=hypotheticalprotein][protein_id=YP_884973.1][location=637149..637904][gbkey=CDS]
NaN	NaN	NaN	26.5933	26.282	26.5255				4	4	4	17.4	17.4	17.4	34.023	0	33.072	374400000	13	lcl|NC_008596.1_prot_YP_884974.1_551[locus_tag=MSMEG_0562][db_xref=GeneID:4532401][protein=hypotheticalprotein][protein_id=YP_884974.1][location=complement(637893..638879)][gbkey=CDS]	lcl|NC_008596.1_prot_YP_884974.1_551[locus_tag=MSMEG_0562][db_xref=GeneID:4532401][protein=hypotheticalprotein][protein_id=YP_884974.1][location=complement(637893..638879)][gbkey=CDS]
25.7312	25.9543	25.759	26.3813	26.4135	26.4333				2	2	2	4.3	4.3	4.3	48.202	0	9.6912	505270000	14	lcl|NC_008596.1_prot_YP_884975.1_552[locus_tag=MSMEG_0564][db_xref=GeneID:4536569][protein=xanthine/uracilpermease][protein_id=YP_884975.1][location=complement(638914..640326)][gbkey=CDS]	lcl|NC_008596.1_prot_YP_884975.1_552[locus_tag=MSMEG_0564][db_xref=GeneID:4536569][protein=xanthine/uracilpermease][protein_id=YP_884975.1][location=complement(638914..640326)][gbkey=CDS]
27.8196	27.6884	27.8617	27.7234	27.5398	27.6792				7	7	7	51.1	51.1	51.1	28.622	0	57.705	1519300000	52	lcl|NC_008596.1_prot_YP_884990.1_567[locus_tag=MSMEG_0580][db_xref=GeneID:4537315][protein=hypotheticalprotein][protein_id=YP_884990.1][location=655294..656088][gbkey=CDS]	lcl|NC_008596.1_prot_YP_884990.1_567[locus_tag=MSMEG_0580][db_xref=GeneID:4537315][protein=hypotheticalprotein][protein_id=YP_884990.1][location=655294..656088][gbkey=CDS]
25.7068	25.921	25.8056	25.4768	25.3517	25.577				9	8	8	27.9	24.8	24.8	46.489	0	16.979	399000000	17	lcl|NC_008596.1_prot_YP_884992.1_569[gene=gabT][locus_tag=MSMEG_0581][db_xref=GeneID:4536614][protein=4-aminobutyrateaminotransferase][protein_id=YP_884992.1][location=657676..659022][gbkey=CDS]	lcl|NC_008596.1_prot_YP_884992.1_569[gene=gabT][locus_tag=MSMEG_0581][db_xref=GeneID:4536614][protein=4-aminobutyrateaminotransferase][protein_id=YP_884992.1][location=657676..659022][gbkey=CDS]
NaN	NaN	NaN	26.5192	26.2959	26.0032				9	9	9	39.3	39.3	39.3	42.18	0	27.655	316180000	12	lcl|NC_008596.1_prot_YP_885000.1_577[gene=rhaI][locus_tag=MSMEG_0589][db_xref=GeneID:4531985][protein=L-rhamnoseisomerase][protein_id=YP_885000.1][location=664918..666081][gbkey=CDS]	lcl|NC_008596.1_prot_YP_885000.1_577[gene=rhaI][locus_tag=MSMEG_0589][db_xref=GeneID:4531985][protein=L-rhamnoseisomerase][protein_id=YP_885000.1][location=664918..666081][gbkey=CDS]
24.9961	24.9017	24.6116	25.8907	25.7346	25.966				11	11	11	20.8	20.8	20.8	72.34	0	26.98	324600000	19	lcl|NC_008596.1_prot_YP_885001.1_578[gene=rhaD][locus_tag=MSMEG_0590][db_xref=GeneID:4535126][protein=shortchaindehydrogenase][protein_id=YP_885001.1][location=666069..668123][gbkey=CDS]	lcl|NC_008596.1_prot_YP_885001.1_578[gene=rhaD][locus_tag=MSMEG_0590][db_xref=GeneID:4535126][protein=shortchaindehydrogenase][protein_id=YP_885001.1][location=666069..668123][gbkey=CDS]
NaN	NaN	NaN	NaN	25.7358	25.6848				3	3	3	17.3	17.3	17.3	52.26	0.0076046	2.399	219780000	4	lcl|NC_008596.1_prot_YP_885002.1_579[gene=rhaB][locus_tag=MSMEG_0591][db_xref=GeneID:4531074][protein=rhamnulokinase][protein_id=YP_885002.1][location=668184..669641][gbkey=CDS]	lcl|NC_008596.1_prot_YP_885002.1_579[gene=rhaB][locus_tag=MSMEG_0591][db_xref=GeneID:4531074][protein=rhamnulokinase][protein_id=YP_885002.1][location=668184..669641][gbkey=CDS]
25.5609	25.773	25.7276	26.2401	26.1285	26.1555				7	7	7	28.5	28.5	28.5	35.149	0	59.542	442390000	22	lcl|NC_008596.1_prot_YP_885003.1_580[locus_tag=MSMEG_0592][db_xref=GeneID:4531584][protein=rhamnosecatabolismoperontranscriptionalregulator][protein_id=YP_885003.1][location=669649..670650][gbkey=CDS]	lcl|NC_008596.1_prot_YP_885003.1_580[locus_tag=MSMEG_0592][db_xref=GeneID:4531584][protein=rhamnosecatabolismoperontranscriptionalregulator][protein_id=YP_885003.1][location=669649..670650][gbkey=CDS]
26.919	26.9301	27.0913	27.8916	27.4398	27.705				7	7	7	44.2	44.2	44.2	22.652	0	61.089	1229200000	61	lcl|NC_008596.1_prot_YP_885004.1_581[locus_tag=MSMEG_0593][db_xref=GeneID:4532518][protein=hypotheticalprotein][protein_id=YP_885004.1][location=complement(670737..671384)][gbkey=CDS]	lcl|NC_008596.1_prot_YP_885004.1_581[locus_tag=MSMEG_0593][db_xref=GeneID:4532518][protein=hypotheticalprotein][protein_id=YP_885004.1][location=complement(670737..671384)][gbkey=CDS]
27.3132	27.1961	27.4679	28.0411	28.0228	27.9679				12	12	12	28.2	28.2	28.2	53.026	0	58.854	1704700000	46	lcl|NC_008596.1_prot_YP_885005.1_582[locus_tag=MSMEG_0594][db_xref=GeneID:4537688][protein=iron-sulfurclusterbindingprotein][protein_id=YP_885005.1][location=complement(671348..672817)][gbkey=CDS]	lcl|NC_008596.1_prot_YP_885005.1_582[locus_tag=MSMEG_0594][db_xref=GeneID:4537688][protein=iron-sulfurclusterbindingprotein][protein_id=YP_885005.1][location=complement(671348..672817)][gbkey=CDS]
25.6991	25.7042	25.8981	26.2034	25.7616	26.2394				8	8	8	35.1	35.1	35.1	26.224	0	29.918	443180000	32	lcl|NC_008596.1_prot_YP_885006.1_583[locus_tag=MSMEG_0595][db_xref=GeneID:4536035][protein=glycolateoxidase][protein_id=YP_885006.1][location=complement(672814..673551)][gbkey=CDS]	lcl|NC_008596.1_prot_YP_885006.1_583[locus_tag=MSMEG_0595][db_xref=GeneID:4536035][protein=glycolateoxidase][protein_id=YP_885006.1][location=complement(672814..673551)][gbkey=CDS]
NaN	NaN	NaN	27.0941	26.9835	27.2227				11	11	11	26.1	26.1	26.1	47.612	0	35.317	510430000	19	lcl|NC_008596.1_prot_YP_885009.1_586[locus_tag=MSMEG_0597][db_xref=GeneID:4533453][protein=hypotheticalprotein][protein_id=YP_885009.1][location=complement(674780..676060)][gbkey=CDS]	lcl|NC_008596.1_prot_YP_885009.1_586[locus_tag=MSMEG_0597][db_xref=GeneID:4533453][protein=hypotheticalprotein][protein_id=YP_885009.1][location=complement(674780..676060)][gbkey=CDS]
30.2507	30.2829	30.1492	29.8797	29.7639	29.9214				25	25	25	70.8	70.8	70.8	59.206	0	323.31	7530800000	175	lcl|NC_008596.1_prot_YP_885010.1_587[locus_tag=MSMEG_0599][db_xref=GeneID:4531275][protein=acyl-CoAsynthetase][protein_id=YP_885010.1][location=676104..677750][gbkey=CDS]	lcl|NC_008596.1_prot_YP_885010.1_587[locus_tag=MSMEG_0599][db_xref=GeneID:4531275][protein=acyl-CoAsynthetase][protein_id=YP_885010.1][location=676104..677750][gbkey=CDS]
26.3543	26.4171	26.2838	27.2637	27.5638	27.4345				11	11	11	63.1	63.1	63.1	27.638	0	64.404	898180000	54	lcl|NC_008596.1_prot_YP_885011.1_588[locus_tag=MSMEG_0600][db_xref=GeneID:4537453][protein=dehydrogenase][protein_id=YP_885011.1][location=677821..678603][gbkey=CDS]	lcl|NC_008596.1_prot_YP_885011.1_588[locus_tag=MSMEG_0600][db_xref=GeneID:4537453][protein=dehydrogenase][protein_id=YP_885011.1][location=677821..678603][gbkey=CDS]
30.1755	30.061	30.0137	28.4265	28.6417	28.6424				28	28	28	59.3	59.3	59.3	78.753	0	259.84	5095200000	156	lcl|NC_008596.1_prot_YP_885014.1_591[locus_tag=MSMEG_0603][db_xref=GeneID:4533536][protein=acyl-CoAdehydrogenase][protein_id=YP_885014.1][location=complement(679378..681582)][gbkey=CDS]	lcl|NC_008596.1_prot_YP_885014.1_591[locus_tag=MSMEG_0603][db_xref=GeneID:4533536][protein=acyl-CoAdehydrogenase][protein_id=YP_885014.1][location=complement(679378..681582)][gbkey=CDS]
NaN	NaN	NaN	26.4036	26.1856	26.259				9	9	9	40.1	40.1	40.1	34.73	0	29.86	356860000	16	lcl|NC_008596.1_prot_YP_885015.1_592[locus_tag=MSMEG_0604][db_xref=GeneID:4535024][protein=glyoxylatereductase][protein_id=YP_885015.1][location=complement(681693..682661)][gbkey=CDS]	lcl|NC_008596.1_prot_YP_885015.1_592[locus_tag=MSMEG_0604][db_xref=GeneID:4535024][protein=glyoxylatereductase][protein_id=YP_885015.1][location=complement(681693..682661)][gbkey=CDS]
26.6303	26.2982	26.3211	27.3253	27.2441	27.116				9	9	9	26.1	26.1	26.1	40.724	0	41.014	834690000	33	lcl|NC_008596.1_prot_YP_885016.1_593[locus_tag=MSMEG_0605][db_xref=GeneID:4530921][protein=hypotheticalprotein][protein_id=YP_885016.1][location=complement(682652..683758)][gbkey=CDS]	lcl|NC_008596.1_prot_YP_885016.1_593[locus_tag=MSMEG_0605][db_xref=GeneID:4530921][protein=hypotheticalprotein][protein_id=YP_885016.1][location=complement(682652..683758)][gbkey=CDS]
NaN	NaN	NaN	24.7535	24.3232	24.2419				3	3	3	17.7	17.7	17.7	23.403	0	10.751	93234000	4	lcl|NC_008596.1_prot_YP_885017.1_594[locus_tag=MSMEG_0606][db_xref=GeneID:4536115][protein=TetRfamilytranscriptionalregulator][protein_id=YP_885017.1][location=complement(683791..684420)][gbkey=CDS]	lcl|NC_008596.1_prot_YP_885017.1_594[locus_tag=MSMEG_0606][db_xref=GeneID:4536115][protein=TetRfamilytranscriptionalregulator][protein_id=YP_885017.1][location=complement(683791..684420)][gbkey=CDS]
27.3782	27.3785	27.4858	27.9872	28.4518	28.1534				5	5	5	51.3	51.3	51.3	21.695	0	48.319	1748600000	41	lcl|NC_008596.1_prot_YP_885018.1_595[locus_tag=MSMEG_0608][db_xref=GeneID:4534915][protein=glyoxalase][protein_id=YP_885018.1][location=684535..685134][gbkey=CDS]	lcl|NC_008596.1_prot_YP_885018.1_595[locus_tag=MSMEG_0608][db_xref=GeneID:4534915][protein=glyoxalase][protein_id=YP_885018.1][location=684535..685134][gbkey=CDS]
26.4484	26.6733	26.4072	27.674	27.6484	27.7814				12	12	12	52.5	52.5	52.5	30.214	0	49.766	1100200000	56	lcl|NC_008596.1_prot_YP_885019.1_596[locus_tag=MSMEG_0607][db_xref=GeneID:4531088][protein=methyltransferase,,familyprotein][protein_id=YP_885019.1][location=complement(685104..685946)][gbkey=CDS]	lcl|NC_008596.1_prot_YP_885019.1_596[locus_tag=MSMEG_0607][db_xref=GeneID:4531088][protein=methyltransferase,,familyprotein][protein_id=YP_885019.1][location=complement(685104..685946)][gbkey=CDS]
NaN	NaN	NaN	23.5838	23.5479	23.682				3	3	3	19.7	19.7	19.7	21.985	0	18.467	49836000	3	lcl|NC_008596.1_prot_YP_885023.1_600[locus_tag=MSMEG_0612][db_xref=GeneID:4537045][protein=TetRfamilytranscriptionalregulator][protein_id=YP_885023.1][location=complement(689301..689912)][gbkey=CDS]	lcl|NC_008596.1_prot_YP_885023.1_600[locus_tag=MSMEG_0612][db_xref=GeneID:4537045][protein=TetRfamilytranscriptionalregulator][protein_id=YP_885023.1][location=complement(689301..689912)][gbkey=CDS]
25.1366	25.2168	24.9675	NaN	NaN	NaN				3	3	3	14.6	14.6	14.6	34.129	0	13.176	119520000	7	lcl|NC_008596.1_prot_YP_885024.1_601[locus_tag=MSMEG_0613][db_xref=GeneID:4536600][protein=hypotheticalprotein][protein_id=YP_885024.1][location=689985..690890][gbkey=CDS]	lcl|NC_008596.1_prot_YP_885024.1_601[locus_tag=MSMEG_0613][db_xref=GeneID:4536600][protein=hypotheticalprotein][protein_id=YP_885024.1][location=689985..690890][gbkey=CDS]
27.5893	27.4731	27.7862	26.7366	26.814	26.6611				7	5	5	35.7	30.6	30.6	32.602	0	49.454	1090900000	36	lcl|NC_008596.1_prot_YP_885025.1_602[locus_tag=MSMEG_0614][db_xref=GeneID:4531128][protein=methyltransferase][protein_id=YP_885025.1][location=690921..691814][gbkey=CDS]	lcl|NC_008596.1_prot_YP_885025.1_602[locus_tag=MSMEG_0614][db_xref=GeneID:4531128][protein=methyltransferase][protein_id=YP_885025.1][location=690921..691814][gbkey=CDS]
NaN	NaN	NaN	28.7242	28.9623	28.753				17	17	17	40.2	40.2	40.2	64.369	0	107.18	1639400000	66	lcl|NC_008596.1_prot_YP_885026.1_603[locus_tag=MSMEG_0615][db_xref=GeneID:4535974][protein=ATPaseAAA][protein_id=YP_885026.1][location=691998..693767][gbkey=CDS]	lcl|NC_008596.1_prot_YP_885026.1_603[locus_tag=MSMEG_0615][db_xref=GeneID:4535974][protein=ATPaseAAA][protein_id=YP_885026.1][location=691998..693767][gbkey=CDS]
NaN	NaN	NaN	25.7725	26.5345	25.8735				8	8	8	25.5	25.5	25.5	53.637	0	32.079	241630000	20	lcl|NC_008596.1_prot_YP_885027.1_604[locus_tag=MSMEG_0616][db_xref=GeneID:4531181][protein=hypotheticalprotein][protein_id=YP_885027.1][location=693764..695320][gbkey=CDS]	lcl|NC_008596.1_prot_YP_885027.1_604[locus_tag=MSMEG_0616][db_xref=GeneID:4531181][protein=hypotheticalprotein][protein_id=YP_885027.1][location=693764..695320][gbkey=CDS]
28.1472	28.0249	26.9474	28.5523	28.8925	28.4364				30	30	30	31.9	31.9	31.9	144.7	0	139.26	2185000000	87	lcl|NC_008596.1_prot_YP_885028.1_605[locus_tag=MSMEG_0617][db_xref=GeneID:4537422][protein=ftsk/SpoIIIEfamilyprotein][protein_id=YP_885028.1][location=695317..699294][gbkey=CDS]	lcl|NC_008596.1_prot_YP_885028.1_605[locus_tag=MSMEG_0617][db_xref=GeneID:4537422][protein=ftsk/SpoIIIEfamilyprotein][protein_id=YP_885028.1][location=695317..699294][gbkey=CDS]
24.9103	25.0887	NaN	28.3074	28.6023	27.582				6	6	6	15.2	15.2	15.2	48.26	0	43.917	1133000000	34	lcl|NC_008596.1_prot_YP_885034.1_611[gene=snm][locus_tag=MSMEG_0623][db_xref=GeneID:4536194][protein=secretionproteinSnm4][protein_id=YP_885034.1][location=702737..704164][gbkey=CDS]	lcl|NC_008596.1_prot_YP_885034.1_611[gene=snm][locus_tag=MSMEG_0623][db_xref=GeneID:4536194][protein=secretionproteinSnm4][protein_id=YP_885034.1][location=702737..704164][gbkey=CDS]
NaN	NaN	NaN	23.3498	23.4502	NaN				3	3	3	8.5	8.5	8.5	46.432	0	9.0027	34319000	5	lcl|NC_008596.1_prot_YP_885035.1_612[locus_tag=MSMEG_0624][db_xref=GeneID:4535326][protein=subtilase][protein_id=YP_885035.1][location=704172..705551][gbkey=CDS]	lcl|NC_008596.1_prot_YP_885035.1_612[locus_tag=MSMEG_0624][db_xref=GeneID:4535326][protein=subtilase][protein_id=YP_885035.1][location=704172..705551][gbkey=CDS]
NaN	NaN	NaN	27.7412	27.9216	27.65				10	10	10	53.7	53.7	53.7	33.185	0	80.53	843190000	26	lcl|NC_008596.1_prot_YP_885036.1_613[locus_tag=MSMEG_0626][db_xref=GeneID:4536438][protein=hypotheticalprotein][protein_id=YP_885036.1][location=705548..706477][gbkey=CDS]	lcl|NC_008596.1_prot_YP_885036.1_613[locus_tag=MSMEG_0626][db_xref=GeneID:4536438][protein=hypotheticalprotein][protein_id=YP_885036.1][location=705548..706477][gbkey=CDS]
23.9773	22.7833	23.5839	NaN	NaN	NaN				6	6	6	22.1	22.1	22.1	44.841	0	15.697	132470000	9	lcl|NC_008596.1_prot_YP_885037.1_614[locus_tag=MSMEG_0625][db_xref=GeneID:4533486][protein=hypotheticalprotein][protein_id=YP_885037.1][location=complement(706433..707632)][gbkey=CDS]	lcl|NC_008596.1_prot_YP_885037.1_614[locus_tag=MSMEG_0625][db_xref=GeneID:4533486][protein=hypotheticalprotein][protein_id=YP_885037.1][location=complement(706433..707632)][gbkey=CDS]
28.4612	28.5386	28.6278	28.4309	28.5808	28.7162				12	12	12	59	59	59	33.427	0	104.77	2739300000	105	lcl|NC_008596.1_prot_YP_885039.1_616[locus_tag=MSMEG_0628][db_xref=GeneID:4532575][protein=amidohydrolase][protein_id=YP_885039.1][location=complement(709441..710328)][gbkey=CDS]	lcl|NC_008596.1_prot_YP_885039.1_616[locus_tag=MSMEG_0628][db_xref=GeneID:4532575][protein=amidohydrolase][protein_id=YP_885039.1][location=complement(709441..710328)][gbkey=CDS]
27.0163	27.1633	27.1959	28.2671	28.3471	28.2109				8	8	8	44.1	44.1	44.1	28.504	0	91.622	1630600000	54	lcl|NC_008596.1_prot_YP_885040.1_617[locus_tag=MSMEG_0629][db_xref=GeneID:4532284][protein=trans-aconitate2-methyltransferase][protein_id=YP_885040.1][location=710373..711137][gbkey=CDS]	lcl|NC_008596.1_prot_YP_885040.1_617[locus_tag=MSMEG_0629][db_xref=GeneID:4532284][protein=trans-aconitate2-methyltransferase][protein_id=YP_885040.1][location=710373..711137][gbkey=CDS]
25.6833	26.0565	25.7173	27.3027	27.197	27.2866				8	8	8	53.7	53.7	53.7	17.827	0	51.153	809600000	30	lcl|NC_008596.1_prot_YP_885042.1_619[locus_tag=MSMEG_0632][db_xref=GeneID:4536232][protein=hypotheticalprotein][protein_id=YP_885042.1][location=complement(713531..714025)][gbkey=CDS]	lcl|NC_008596.1_prot_YP_885042.1_619[locus_tag=MSMEG_0632][db_xref=GeneID:4536232][protein=hypotheticalprotein][protein_id=YP_885042.1][location=complement(713531..714025)][gbkey=CDS]
28.2213	28.128	28.0748	28.622	28.7365	28.8346				11	11	11	35.9	35.9	35.9	51.977	0	148.09	2559100000	76	lcl|NC_008596.1_prot_YP_885044.1_621[locus_tag=MSMEG_0633][db_xref=GeneID:4533327][protein=PAP2superfamilyprotein][protein_id=YP_885044.1][location=complement(714718..716181)][gbkey=CDS]	lcl|NC_008596.1_prot_YP_885044.1_621[locus_tag=MSMEG_0633][db_xref=GeneID:4533327][protein=PAP2superfamilyprotein][protein_id=YP_885044.1][location=complement(714718..716181)][gbkey=CDS]
30.0656	30.2454	30.2858	29.9586	30.0793	29.9275				11	11	11	71.4	71.4	71.4	18.485	0	195.34	7930500000	115	lcl|NC_008596.1_prot_YP_885046.1_623[locus_tag=MSMEG_0636][db_xref=GeneID:4531082][protein=hypotheticalprotein][protein_id=YP_885046.1][location=complement(716920..717405)][gbkey=CDS]	lcl|NC_008596.1_prot_YP_885046.1_623[locus_tag=MSMEG_0636][db_xref=GeneID:4531082][protein=hypotheticalprotein][protein_id=YP_885046.1][location=complement(716920..717405)][gbkey=CDS]
28.2956	27.933	27.9889	27.1869	27.3807	27.4132				19	19	19	51.9	51.9	51.9	55.779	0	105.64	1514500000	69	lcl|NC_008596.1_prot_YP_885047.1_624[locus_tag=MSMEG_0637][db_xref=GeneID:4532154][protein=iron-sulfurbindingoxidoreductase][protein_id=YP_885047.1][location=complement(717434..719002)][gbkey=CDS]	lcl|NC_008596.1_prot_YP_885047.1_624[locus_tag=MSMEG_0637][db_xref=GeneID:4532154][protein=iron-sulfurbindingoxidoreductase][protein_id=YP_885047.1][location=complement(717434..719002)][gbkey=CDS]
26.3909	26.4519	26.7309	26.0441	25.9662	26.3486				7	7	7	17.6	17.6	17.6	65.696	0	50.893	589950000	40	lcl|NC_008596.1_prot_YP_885048.1_625[locus_tag=MSMEG_0638][db_xref=GeneID:4532827][protein=hypotheticalprotein][protein_id=YP_885048.1][location=719172..721103][gbkey=CDS]	lcl|NC_008596.1_prot_YP_885048.1_625[locus_tag=MSMEG_0638][db_xref=GeneID:4532827][protein=hypotheticalprotein][protein_id=YP_885048.1][location=719172..721103][gbkey=CDS]
30.5639	30.6437	30.5502	30.3479	30.1803	30.4511				15	15	15	63.1	63.1	63.1	36.981	0	229.65	10203000000	182	lcl|NC_008596.1_prot_YP_885049.1_626[locus_tag=MSMEG_0639][db_xref=GeneID:4535451][protein=oligopeptidetransportATP-bindingproteinAppF][protein_id=YP_885049.1][location=complement(721104..722114)][gbkey=CDS]	lcl|NC_008596.1_prot_YP_885049.1_626[locus_tag=MSMEG_0639][db_xref=GeneID:4535451][protein=oligopeptidetransportATP-bindingproteinAppF][protein_id=YP_885049.1][location=complement(721104..722114)][gbkey=CDS]
30.3125	30.4896	30.2501	30.0069	29.885	29.9299				16	16	16	59.1	59.1	59.1	36.058	0	159.21	8186600000	134	lcl|NC_008596.1_prot_YP_885050.1_627[locus_tag=MSMEG_0640][db_xref=GeneID:4531211][protein=oligopeptidetransportATP-bindingproteinOppD][protein_id=YP_885050.1][location=complement(722111..723097)][gbkey=CDS]	lcl|NC_008596.1_prot_YP_885050.1_627[locus_tag=MSMEG_0640][db_xref=GeneID:4531211][protein=oligopeptidetransportATP-bindingproteinOppD][protein_id=YP_885050.1][location=complement(722111..723097)][gbkey=CDS]
28.6223	28.8554	28.7345	28.4277	28.1654	28.4442				4	4	4	17.5	17.5	17.5	35.11	0	102.48	2726600000	39	lcl|NC_008596.1_prot_YP_885051.1_628[locus_tag=MSMEG_0641][db_xref=GeneID:4532194][protein=binding-protein-dependenttransportersinnermembranecomponent][protein_id=YP_885051.1][location=complement(723094..724056)][gbkey=CDS]	lcl|NC_008596.1_prot_YP_885051.1_628[locus_tag=MSMEG_0641][db_xref=GeneID:4532194][protein=binding-protein-dependenttransportersinnermembranecomponent][protein_id=YP_885051.1][location=complement(723094..724056)][gbkey=CDS]
27.654	27.7442	27.8212	27.3571	27.3807	27.6312				5	5	5	14.9	14.9	14.9	36.266	0	35.139	1529400000	36	lcl|NC_008596.1_prot_YP_885052.1_629[locus_tag=MSMEG_0642][db_xref=GeneID:4531093][protein=ABCtransporterpermease][protein_id=YP_885052.1][location=complement(724060..725070)][gbkey=CDS]	lcl|NC_008596.1_prot_YP_885052.1_629[locus_tag=MSMEG_0642][db_xref=GeneID:4531093][protein=ABCtransporterpermease][protein_id=YP_885052.1][location=complement(724060..725070)][gbkey=CDS]
33.0162	33.0037	32.8406	33.964	33.9306	33.985				28	28	28	54.6	54.6	54.6	60.56	0	323.31	88753000000	628	lcl|NC_008596.1_prot_YP_885053.1_630[locus_tag=MSMEG_0643][db_xref=GeneID:4534918][protein=extracellularsolute-bindingprotein][protein_id=YP_885053.1][location=complement(725067..726722)][gbkey=CDS]	lcl|NC_008596.1_prot_YP_885053.1_630[locus_tag=MSMEG_0643][db_xref=GeneID:4534918][protein=extracellularsolute-bindingprotein][protein_id=YP_885053.1][location=complement(725067..726722)][gbkey=CDS]
29.6833	29.6747	29.5984	27.856	27.5619	27.73				11	11	11	51.4	51.4	51.4	30.651	0	121.18	3533500000	72	lcl|NC_008596.1_prot_YP_885055.1_632[locus_tag=MSMEG_0645][db_xref=GeneID:4535764][protein=beta-1,3-glucanase][protein_id=YP_885055.1][location=727629..728471][gbkey=CDS]	lcl|NC_008596.1_prot_YP_885055.1_632[locus_tag=MSMEG_0645][db_xref=GeneID:4535764][protein=beta-1,3-glucanase][protein_id=YP_885055.1][location=727629..728471][gbkey=CDS]
25.6203	25.6186	25.6709	25.9198	25.3832	25.5792				6	6	6	29.7	29.7	29.7	26.563	0	28.02	354930000	14	lcl|NC_008596.1_prot_YP_885064.1_641[locus_tag=MSMEG_0655][db_xref=GeneID:4536125][protein=glucose1-dehydrogenase][protein_id=YP_885064.1][location=736636..737415][gbkey=CDS]	lcl|NC_008596.1_prot_YP_885064.1_641[locus_tag=MSMEG_0655][db_xref=GeneID:4536125][protein=glucose1-dehydrogenase][protein_id=YP_885064.1][location=736636..737415][gbkey=CDS]
NaN	NaN	NaN	25.0404	24.9153	24.8755				5	5	5	28	28	28	21.491	0	18.475	128720000	10	lcl|NC_008596.1_prot_YP_885065.1_642[locus_tag=MSMEG_0656][db_xref=GeneID:4535941][protein=TetRfamilytranscriptionalregulator][protein_id=YP_885065.1][location=complement(737416..738018)][gbkey=CDS]	lcl|NC_008596.1_prot_YP_885065.1_642[locus_tag=MSMEG_0656][db_xref=GeneID:4535941][protein=TetRfamilytranscriptionalregulator][protein_id=YP_885065.1][location=complement(737416..738018)][gbkey=CDS]
NaN	NaN	NaN	27.3071	27.3216	27.2775				5	5	5	19.8	19.8	19.8	46.499	0	57.726	572690000	21	lcl|NC_008596.1_prot_YP_885069.1_646[locus_tag=MSMEG_0660][db_xref=GeneID:4533697][protein=extracellularsolute-bindingprotein][protein_id=YP_885069.1][location=complement(741111..742385)][gbkey=CDS]	lcl|NC_008596.1_prot_YP_885069.1_646[locus_tag=MSMEG_0660][db_xref=GeneID:4533697][protein=extracellularsolute-bindingprotein][protein_id=YP_885069.1][location=complement(741111..742385)][gbkey=CDS]
24.4145	24.2205	23.6777	23.9899	24.1189	23.7694				3	3	3	17.4	17.4	17.4	26.257	0	29.902	115890000	15	lcl|NC_008596.1_prot_YP_885072.1_649[locus_tag=MSMEG_0663][db_xref=GeneID:4534736][protein=TetRfamilytranscriptionalregulator][protein_id=YP_885072.1][location=complement(745088..745795)][gbkey=CDS]	lcl|NC_008596.1_prot_YP_885072.1_649[locus_tag=MSMEG_0663][db_xref=GeneID:4534736][protein=TetRfamilytranscriptionalregulator][protein_id=YP_885072.1][location=complement(745088..745795)][gbkey=CDS]
25.3483	25.4984	25.6192	26.8059	26.5618	26.7217				7	7	7	32.5	32.5	32.5	42.445	0	50.674	538220000	22	lcl|NC_008596.1_prot_YP_885075.1_652[locus_tag=MSMEG_0665][db_xref=GeneID:4532818][protein=sarcosineoxidasesubunitbeta][protein_id=YP_885075.1][location=complement(749627..750838)][gbkey=CDS]	lcl|NC_008596.1_prot_YP_885075.1_652[locus_tag=MSMEG_0665][db_xref=GeneID:4532818][protein=sarcosineoxidasesubunitbeta][protein_id=YP_885075.1][location=complement(749627..750838)][gbkey=CDS]
24.851	24.3341	24.0075	NaN	NaN	NaN				3	3	3	15.7	15.7	15.7	32.978	0	9.6308	72754000	3	lcl|NC_008596.1_prot_YP_885078.1_655[locus_tag=MSMEG_0670][db_xref=GeneID:4531838][protein=FADdependentoxidoreductase][protein_id=YP_885078.1][location=752392..753333][gbkey=CDS]	lcl|NC_008596.1_prot_YP_885078.1_655[locus_tag=MSMEG_0670][db_xref=GeneID:4531838][protein=FADdependentoxidoreductase][protein_id=YP_885078.1][location=752392..753333][gbkey=CDS]
NaN	NaN	NaN	25.7055	25.637	26.0155				5	5	5	16.8	16.8	16.8	41.247	0	18.541	257870000	8	lcl|NC_008596.1_prot_YP_885080.1_657[locus_tag=MSMEG_0671][db_xref=GeneID:4533379][protein=S-(hydroxymethyl)glutathionedehydrogenase][protein_id=YP_885080.1][location=complement(753920..755068)][gbkey=CDS]	lcl|NC_008596.1_prot_YP_885080.1_657[locus_tag=MSMEG_0671][db_xref=GeneID:4533379][protein=S-(hydroxymethyl)glutathionedehydrogenase][protein_id=YP_885080.1][location=complement(753920..755068)][gbkey=CDS]
25.8977	25.9046	26.0316	26.1795	25.9128	25.9867				3	3	3	11.5	11.5	11.5	23.244	0	8.7747	454310000	12	lcl|NC_008596.1_prot_YP_885081.1_658[locus_tag=MSMEG_0672][db_xref=GeneID:4533858][protein=hypotheticalprotein][protein_id=YP_885081.1][location=complement(755161..755814)][gbkey=CDS]	lcl|NC_008596.1_prot_YP_885081.1_658[locus_tag=MSMEG_0672][db_xref=GeneID:4533858][protein=hypotheticalprotein][protein_id=YP_885081.1][location=complement(755161..755814)][gbkey=CDS]
27.464	27.2838	27.3072	27.8687	28.695	28.7942				3	3	3	23.3	23.3	23.3	20.638	0	27.304	1921500000	34	lcl|NC_008596.1_prot_YP_885086.1_663[gene=dcd][locus_tag=MSMEG_0678][db_xref=GeneID:4535809][protein=deoxycytidinetriphosphatedeaminase][protein_id=YP_885086.1][location=760192..760761][gbkey=CDS]	lcl|NC_008596.1_prot_YP_885086.1_663[gene=dcd][locus_tag=MSMEG_0678][db_xref=GeneID:4535809][protein=deoxycytidinetriphosphatedeaminase][protein_id=YP_885086.1][location=760192..760761][gbkey=CDS]
25.4393	25.5691	25.5653	NaN	NaN	NaN				4	4	4	12.5	12.5	12.5	56.364	0	20.218	181300000	6	lcl|NC_008596.1_prot_YP_885087.1_664[locus_tag=MSMEG_0679][db_xref=GeneID:4532440][protein=hypotheticalprotein][protein_id=YP_885087.1][location=761054..762742][gbkey=CDS]	lcl|NC_008596.1_prot_YP_885087.1_664[locus_tag=MSMEG_0679][db_xref=GeneID:4532440][protein=hypotheticalprotein][protein_id=YP_885087.1][location=761054..762742][gbkey=CDS]
27.8057	28.0148	28.1353	27.454	27.7605	27.7229				13	13	13	41.7	41.7	41.7	46.171	0	56.661	1573100000	39	lcl|NC_008596.1_prot_YP_885089.1_666[locus_tag=MSMEG_0681][db_xref=GeneID:4535356][protein=P450heme-thiolateprotein][protein_id=YP_885089.1][location=764248..765516][gbkey=CDS]	lcl|NC_008596.1_prot_YP_885089.1_666[locus_tag=MSMEG_0681][db_xref=GeneID:4535356][protein=P450heme-thiolateprotein][protein_id=YP_885089.1][location=764248..765516][gbkey=CDS]
28.0419	28.2449	27.9319	29.664	29.4939	29.439				13	13	13	56.4	56.4	56.4	27.343	0	93.354	3631000000	89	lcl|NC_008596.1_prot_YP_885090.1_667[locus_tag=MSMEG_0682][db_xref=GeneID:4536747][protein=hypotheticalprotein][protein_id=YP_885090.1][location=765518..766270][gbkey=CDS]	lcl|NC_008596.1_prot_YP_885090.1_667[locus_tag=MSMEG_0682][db_xref=GeneID:4536747][protein=hypotheticalprotein][protein_id=YP_885090.1][location=765518..766270][gbkey=CDS]
28.4671	28.6531	28.7566	29.4373	29.3244	29.7558				4	4	4	57.4	57.4	57.4	12.744	0	85.767	4167600000	51	lcl|NC_008596.1_prot_YP_885091.1_668[locus_tag=MSMEG_0683][db_xref=GeneID:4534246][protein=hypotheticalprotein][protein_id=YP_885091.1][location=766289..766657][gbkey=CDS]	lcl|NC_008596.1_prot_YP_885091.1_668[locus_tag=MSMEG_0683][db_xref=GeneID:4534246][protein=hypotheticalprotein][protein_id=YP_885091.1][location=766289..766657][gbkey=CDS]
25.4766	24.9444	25.2772	25.2631	25.0216	24.7025				7	7	7	13.8	13.8	13.8	74.773	0	16.063	245730000	14	lcl|NC_008596.1_prot_YP_885092.1_669[locus_tag=MSMEG_0684][db_xref=GeneID:4535153][protein=aldehydeoxidase][protein_id=YP_885092.1][location=complement(766670..768784)][gbkey=CDS]	lcl|NC_008596.1_prot_YP_885092.1_669[locus_tag=MSMEG_0684][db_xref=GeneID:4535153][protein=aldehydeoxidase][protein_id=YP_885092.1][location=complement(766670..768784)][gbkey=CDS]
26.7262	26.3845	26.8147	25.5013	25.3466	25.5024				2	2	2	16.2	16.2	16.2	18.441	0	13.89	498700000	14	lcl|NC_008596.1_prot_YP_885094.1_671[locus_tag=MSMEG_0686][db_xref=GeneID:4531551][protein=oxidoreductase][protein_id=YP_885094.1][location=complement(769773..770294)][gbkey=CDS]	lcl|NC_008596.1_prot_YP_885094.1_671[locus_tag=MSMEG_0686][db_xref=GeneID:4531551][protein=oxidoreductase][protein_id=YP_885094.1][location=complement(769773..770294)][gbkey=CDS]
NaN	NaN	NaN	24.089	23.8819	24.2703				2	2	2	9.2	9.2	9.2	41.629	0	11.864	80772000	5	lcl|NC_008596.1_prot_YP_885095.1_672[locus_tag=MSMEG_0687][db_xref=GeneID:4537746][protein=hypotheticalprotein][protein_id=YP_885095.1][location=complement(770334..771569)][gbkey=CDS]	lcl|NC_008596.1_prot_YP_885095.1_672[locus_tag=MSMEG_0687][db_xref=GeneID:4537746][protein=hypotheticalprotein][protein_id=YP_885095.1][location=complement(770334..771569)][gbkey=CDS]
29.0848	29.0179	29.0263	28.8773	28.7909	28.7378				15	15	15	43.2	43.2	43.2	47.188	0	154.51	3439700000	84	lcl|NC_008596.1_prot_YP_885096.1_673[locus_tag=MSMEG_0688][db_xref=GeneID:4534978][protein=aminotransferase][protein_id=YP_885096.1][location=complement(771588..772862)][gbkey=CDS]	lcl|NC_008596.1_prot_YP_885096.1_673[locus_tag=MSMEG_0688][db_xref=GeneID:4534978][protein=aminotransferase][protein_id=YP_885096.1][location=complement(771588..772862)][gbkey=CDS]
31.0781	31.1407	31.0999	31.5788	31.5171	31.4658				36	36	36	46.7	46.7	46.7	110.9	0	323.31	18516000000	318	lcl|NC_008596.1_prot_YP_885098.1_675[locus_tag=MSMEG_0690][db_xref=GeneID:4536518][protein=(Fe-S)-bindingprotein][protein_id=YP_885098.1][location=complement(773427..776555)][gbkey=CDS]	lcl|NC_008596.1_prot_YP_885098.1_675[locus_tag=MSMEG_0690][db_xref=GeneID:4536518][protein=(Fe-S)-bindingprotein][protein_id=YP_885098.1][location=complement(773427..776555)][gbkey=CDS]
26.3989	26.3586	26.3397	27.76	27.7677	27.6348				25	25	25	42.7	42.7	42.7	87.181	0	169.75	1061300000	80	lcl|NC_008596.1_prot_YP_885099.1_676[locus_tag=MSMEG_0691][db_xref=GeneID:4532097][protein=transcriptionalregulatoryprotein][protein_id=YP_885099.1][location=complement(776854..779364)][gbkey=CDS]	lcl|NC_008596.1_prot_YP_885099.1_676[locus_tag=MSMEG_0691][db_xref=GeneID:4532097][protein=transcriptionalregulatoryprotein][protein_id=YP_885099.1][location=complement(776854..779364)][gbkey=CDS]
30.0173	30.1209	30.0981	30.4402	30.3514	30.5399				15	15	15	59.5	59.5	59.5	59.553	0	312.45	8962200000	197	lcl|NC_008596.1_prot_YP_885100.1_677[locus_tag=MSMEG_0692][db_xref=GeneID:4533955][protein=hypotheticalprotein][protein_id=YP_885100.1][location=complement(779379..781166)][gbkey=CDS]	lcl|NC_008596.1_prot_YP_885100.1_677[locus_tag=MSMEG_0692][db_xref=GeneID:4533955][protein=hypotheticalprotein][protein_id=YP_885100.1][location=complement(779379..781166)][gbkey=CDS]
27.9427	28.0224	27.8376	27.77	27.9274	27.8899				18	18	18	38.4	38.4	38.4	65.894	0	90.924	1711500000	76	lcl|NC_008596.1_prot_YP_885102.1_679[locus_tag=MSMEG_0695][db_xref=GeneID:4536942][protein=isoniazidinductibleproteinIniA][protein_id=YP_885102.1][location=783439..785247][gbkey=CDS]	lcl|NC_008596.1_prot_YP_885102.1_679[locus_tag=MSMEG_0695][db_xref=GeneID:4536942][protein=isoniazidinductibleproteinIniA][protein_id=YP_885102.1][location=783439..785247][gbkey=CDS]
NaN	NaN	NaN	26.1818	25.6989	26.5905				3	3	3	42.5	42.5	42.5	12.084	0	17.562	293290000	7	lcl|NC_008596.1_prot_YP_885103.1_680[locus_tag=MSMEG_0696][db_xref=GeneID:4535648][protein=hypotheticalprotein][protein_id=YP_885103.1][location=complement(785252..785593)][gbkey=CDS]	lcl|NC_008596.1_prot_YP_885103.1_680[locus_tag=MSMEG_0696][db_xref=GeneID:4535648][protein=hypotheticalprotein][protein_id=YP_885103.1][location=complement(785252..785593)][gbkey=CDS]
26.0182	26.0477	26.0764	26.3669	26.2441	26.1854				13	13	13	30.2	30.2	30.2	53.983	0	47.282	515280000	36	lcl|NC_008596.1_prot_YP_885105.1_682[locus_tag=MSMEG_0698][db_xref=GeneID:4532716][protein=isoniazidinductibleproteinIniC][protein_id=YP_885105.1][location=786166..787659][gbkey=CDS]	lcl|NC_008596.1_prot_YP_885105.1_682[locus_tag=MSMEG_0698][db_xref=GeneID:4532716][protein=isoniazidinductibleproteinIniC][protein_id=YP_885105.1][location=786166..787659][gbkey=CDS]
32.1741	32.0738	32.0328	32.773	32.8147	32.7553				16	16	16	87.1	87.1	87.1	33.464	0	323.31	41472000000	350	lcl|NC_008596.1_prot_YP_885109.1_686[locus_tag=MSMEG_0702][db_xref=GeneID:4535971][protein=monooxygenase][protein_id=YP_885109.1][location=complement(790621..791553)][gbkey=CDS]	lcl|NC_008596.1_prot_YP_885109.1_686[locus_tag=MSMEG_0702][db_xref=GeneID:4535971][protein=monooxygenase][protein_id=YP_885109.1][location=complement(790621..791553)][gbkey=CDS]
27.4627	27.3372	27.6527	30.0173	29.6642	29.7694				14	14	14	82.1	82.1	82.1	22.433	0	183.5	3983200000	111	lcl|NC_008596.1_prot_YP_885110.1_687[locus_tag=MSMEG_0703][db_xref=GeneID:4531908][protein=hypotheticalprotein][protein_id=YP_885110.1][location=complement(791573..792196)][gbkey=CDS]	lcl|NC_008596.1_prot_YP_885110.1_687[locus_tag=MSMEG_0703][db_xref=GeneID:4531908][protein=hypotheticalprotein][protein_id=YP_885110.1][location=complement(791573..792196)][gbkey=CDS]
33.743	33.8576	33.8363	33.9647	33.8677	33.8857				44	44	44	69.6	69.6	69.6	66.646	0	323.31	107450000000	767	lcl|NC_008596.1_prot_YP_885116.1_693[gene=dnaK][locus_tag=MSMEG_0709][db_xref=GeneID:4532040][protein=molecularchaperoneDnaK][protein_id=YP_885116.1][location=796766..798634][gbkey=CDS]	lcl|NC_008596.1_prot_YP_885116.1_693[gene=dnaK][locus_tag=MSMEG_0709][db_xref=GeneID:4532040][protein=molecularchaperoneDnaK][protein_id=YP_885116.1][location=796766..798634][gbkey=CDS]
29.741	29.7648	29.8908	29.854	29.5587	29.7317				15	15	15	69	69	69	23.005	0	147.33	6648500000	148	lcl|NC_008596.1_prot_YP_885117.1_694[gene=grpE][locus_tag=MSMEG_0710][db_xref=GeneID:4535347][protein=co-chaperoneGrpE][protein_id=YP_885117.1][location=798631..799281][gbkey=CDS]	lcl|NC_008596.1_prot_YP_885117.1_694[gene=grpE][locus_tag=MSMEG_0710][db_xref=GeneID:4535347][protein=co-chaperoneGrpE][protein_id=YP_885117.1][location=798631..799281][gbkey=CDS]
26.056	26.2249	26.3582	26.9673	26.7725	27.2101				15	15	15	59.2	59.2	59.2	41.107	0	67.969	734200000	38	lcl|NC_008596.1_prot_YP_885118.1_695[gene=dnaJ][locus_tag=MSMEG_0711][db_xref=GeneID:4534931][protein=molecularchaperoneDnaJ][protein_id=YP_885118.1][location=799323..800495][gbkey=CDS]	lcl|NC_008596.1_prot_YP_885118.1_695[gene=dnaJ][locus_tag=MSMEG_0711][db_xref=GeneID:4534931][protein=molecularchaperoneDnaJ][protein_id=YP_885118.1][location=799323..800495][gbkey=CDS]
25.2492	25.2955	25.4103	25.2885	25.3703	25.3592				6	6	6	32.7	32.7	32.7	22.233	0	28.958	288780000	19	lcl|NC_008596.1_prot_YP_885120.1_697[locus_tag=MSMEG_0712][db_xref=GeneID:4533055][protein=TetRfamilytranscriptionalregulator][protein_id=YP_885120.1][location=complement(800848..801438)][gbkey=CDS]	lcl|NC_008596.1_prot_YP_885120.1_697[locus_tag=MSMEG_0712][db_xref=GeneID:4533055][protein=TetRfamilytranscriptionalregulator][protein_id=YP_885120.1][location=complement(800848..801438)][gbkey=CDS]
25.023	25.0521	25.3052	NaN	NaN	NaN				5	5	5	16.2	16.2	16.2	42.569	0	23.343	130950000	6	lcl|NC_008596.1_prot_YP_885121.1_698[locus_tag=MSMEG_0714][db_xref=GeneID:4535933][protein=acyl-CoAdehydrogenase][protein_id=YP_885121.1][location=complement(801516..802700)][gbkey=CDS]	lcl|NC_008596.1_prot_YP_885121.1_698[locus_tag=MSMEG_0714][db_xref=GeneID:4535933][protein=acyl-CoAdehydrogenase][protein_id=YP_885121.1][location=complement(801516..802700)][gbkey=CDS]
29.486	29.3281	29.3365	29.8772	29.9057	30.0518				10	10	10	57.7	57.7	57.7	31.817	0	114.55	5977700000	123	lcl|NC_008596.1_prot_YP_885125.1_702[locus_tag=MSMEG_0717][db_xref=GeneID:4531752][protein=aldose1-epimerase][protein_id=YP_885125.1][location=complement(806596..807498)][gbkey=CDS]	lcl|NC_008596.1_prot_YP_885125.1_702[locus_tag=MSMEG_0717][db_xref=GeneID:4531752][protein=aldose1-epimerase][protein_id=YP_885125.1][location=complement(806596..807498)][gbkey=CDS]
26.4623	26.3372	26.3191	27.6059	27.6268	27.812				14	14	14	52	52	52	42.382	0	85.611	1026500000	53	lcl|NC_008596.1_prot_YP_885126.1_703[locus_tag=MSMEG_0719][db_xref=GeneID:4537164][protein=flavohemoprotein][protein_id=YP_885126.1][location=complement(807543..808682)][gbkey=CDS]	lcl|NC_008596.1_prot_YP_885126.1_703[locus_tag=MSMEG_0719][db_xref=GeneID:4537164][protein=flavohemoprotein][protein_id=YP_885126.1][location=complement(807543..808682)][gbkey=CDS]
25.0192	25.0847	25.1294	NaN	NaN	NaN				3	3	3	41.8	41.8	41.8	10.09	0	16.699	116850000	9	lcl|NC_008596.1_prot_YP_886094.1_1671[locus_tag=MSMEG_1720][db_xref=GeneID:4531671][protein=IS1137,transposaseorfA][protein_id=YP_886094.1][location=1815873..1816148][gbkey=CDS];lcl|NC_008596.1_prot_YP_887011.1_2589[locus_tag=MSMEG_2676][db_xref=GeneID:4532519][protein=IS1137,transposaseorfA][protein_id=YP_887011.1][location=complement(2753996..2754322)][gbkey=CDS];lcl|NC_008596.1_prot_YP_885130.…	lcl|NC_008596.1_prot_YP_886094.1_1671[locus_tag=MSMEG_1720][db_xref=GeneID:4531671][protein=IS1137,transposaseorfA][protein_id=YP_886094.1][location=1815873..1816148][gbkey=CDS];lcl|NC_008596.1_prot_YP_887011.1_2589[locus_tag=MSMEG_2676][db_xref=GeneID:4532519][protein=IS1137,transposaseorfA][protein_id=YP_887011.1][location=complement(2753996..2754322)][gbkey=CDS];lcl|NC_008596.1_prot_YP_885130.…
NaN	NaN	NaN	25.2628	24.4835	NaN				2	2	2	25.6	25.6	25.6	22.922	0	13.628	119900000	6	lcl|NC_008596.1_prot_YP_885137.1_714[locus_tag=MSMEG_0731][db_xref=GeneID:4535960][protein=hypotheticalprotein][protein_id=YP_885137.1][location=complement(816851..817474)][gbkey=CDS]	lcl|NC_008596.1_prot_YP_885137.1_714[locus_tag=MSMEG_0731][db_xref=GeneID:4535960][protein=hypotheticalprotein][protein_id=YP_885137.1][location=complement(816851..817474)][gbkey=CDS]
31.3355	31.3737	31.3398	31.6863	31.6343	31.6413				56	56	54	76.8	76.8	74.4	92.896	0	323.31	20956000000	317	lcl|NC_008596.1_prot_YP_885138.1_715[locus_tag=MSMEG_0732][db_xref=GeneID:4531654][protein=chaperoneClpB][protein_id=YP_885138.1][location=817638..820184][gbkey=CDS]	lcl|NC_008596.1_prot_YP_885138.1_715[locus_tag=MSMEG_0732][db_xref=GeneID:4531654][protein=chaperoneClpB][protein_id=YP_885138.1][location=817638..820184][gbkey=CDS]
25.1699	25.2422	25.0008	NaN	NaN	NaN				3	3	3	12.8	12.8	12.8	38.83	0	10.144	121170000	8	lcl|NC_008596.1_prot_YP_885139.1_716[gene=dapB][locus_tag=MSMEG_0733][db_xref=GeneID:4533233][protein=dihydrodipicolinatereductaseN-terminusdomain-containingprotein][protein_id=YP_885139.1][location=complement(820263..821342)][gbkey=CDS]	lcl|NC_008596.1_prot_YP_885139.1_716[gene=dapB][locus_tag=MSMEG_0733][db_xref=GeneID:4533233][protein=dihydrodipicolinatereductaseN-terminusdomain-containingprotein][protein_id=YP_885139.1][location=complement(820263..821342)][gbkey=CDS]
24.3523	24.6758	24.365	NaN	NaN	NaN				4	4	4	18.4	18.4	18.4	40.165	0	5.3146	101330000	5	lcl|NC_008596.1_prot_YP_885140.1_717[locus_tag=MSMEG_0734][db_xref=GeneID:4531350][protein=Rieske(2Fe-2S)domain-containingprotein][protein_id=YP_885140.1][location=complement(821339..822418)][gbkey=CDS]	lcl|NC_008596.1_prot_YP_885140.1_717[locus_tag=MSMEG_0734][db_xref=GeneID:4531350][protein=Rieske(2Fe-2S)domain-containingprotein][protein_id=YP_885140.1][location=complement(821339..822418)][gbkey=CDS]
28.9508	29.0583	28.8741	28.0096	27.9052	28.0163				13	13	13	48.6	48.6	48.6	31.195	0	60.773	2637800000	56	lcl|NC_008596.1_prot_YP_885142.1_719[locus_tag=MSMEG_0736][db_xref=GeneID:4532545][protein=hypotheticalprotein][protein_id=YP_885142.1][location=823231..824067][gbkey=CDS]	lcl|NC_008596.1_prot_YP_885142.1_719[locus_tag=MSMEG_0736][db_xref=GeneID:4532545][protein=hypotheticalprotein][protein_id=YP_885142.1][location=823231..824067][gbkey=CDS]
27.8468	27.8537	27.9727	27.2798	27.4904	27.8403				6	6	6	44.2	44.2	44.2	27.361	0	98.418	1532000000	38	lcl|NC_008596.1_prot_YP_885143.1_720[locus_tag=MSMEG_0737][db_xref=GeneID:4536474][protein=dehydrogenase][protein_id=YP_885143.1][location=824113..824889][gbkey=CDS]	lcl|NC_008596.1_prot_YP_885143.1_720[locus_tag=MSMEG_0737][db_xref=GeneID:4536474][protein=dehydrogenase][protein_id=YP_885143.1][location=824113..824889][gbkey=CDS]
24.8489	24.8172	NaN	25.7984	25.1801	25.2508				3	3	3	21.7	21.7	21.7	31.243	0	11.782	225960000	13	lcl|NC_008596.1_prot_YP_885144.1_721[locus_tag=MSMEG_0738][db_xref=GeneID:4530915][protein=hypotheticalprotein][protein_id=YP_885144.1][location=824920..825822][gbkey=CDS]	lcl|NC_008596.1_prot_YP_885144.1_721[locus_tag=MSMEG_0738][db_xref=GeneID:4530915][protein=hypotheticalprotein][protein_id=YP_885144.1][location=824920..825822][gbkey=CDS]
NaN	NaN	NaN	24.594	24.7147	24.6575				4	4	4	24.3	24.3	24.3	23.478	0	9.7632	136850000	7	lcl|NC_008596.1_prot_YP_885145.1_722[locus_tag=MSMEG_0739][db_xref=GeneID:4535229][protein=spourRNAmethylase][protein_id=YP_885145.1][location=825815..826459][gbkey=CDS]	lcl|NC_008596.1_prot_YP_885145.1_722[locus_tag=MSMEG_0739][db_xref=GeneID:4535229][protein=spourRNAmethylase][protein_id=YP_885145.1][location=825815..826459][gbkey=CDS]
28.4356	28.4822	28.4288	29.6647	29.1967	29.3781				13	13	13	38.9	38.9	38.9	43.457	0	146.96	3857500000	90	lcl|NC_008596.1_prot_YP_885146.1_723[locus_tag=MSMEG_0740][db_xref=GeneID:4537225][protein=glycosylhydrolase][protein_id=YP_885146.1][location=826475..827656][gbkey=CDS]	lcl|NC_008596.1_prot_YP_885146.1_723[locus_tag=MSMEG_0740][db_xref=GeneID:4537225][protein=glycosylhydrolase][protein_id=YP_885146.1][location=826475..827656][gbkey=CDS]
30.2409	30.3372	30.3412	30.6027	30.5115	30.4777				17	17	17	77.2	77.2	77.2	32.435	0	198.82	9818400000	190	lcl|NC_008596.1_prot_YP_885147.1_724[locus_tag=MSMEG_0741][db_xref=GeneID:4534809][protein=hypotheticalprotein][protein_id=YP_885147.1][location=827660..828568][gbkey=CDS]	lcl|NC_008596.1_prot_YP_885147.1_724[locus_tag=MSMEG_0741][db_xref=GeneID:4534809][protein=hypotheticalprotein][protein_id=YP_885147.1][location=827660..828568][gbkey=CDS]
26.9838	27.1038	27.1734	27.5636	27.4164	27.4477				16	16	16	54.1	54.1	54.1	40.503	0	76.08	1126500000	64	lcl|NC_008596.1_prot_YP_885149.1_726[locus_tag=MSMEG_0743][db_xref=GeneID:4536612][protein=xanthinedehydrogenase][protein_id=YP_885149.1][location=829538..830698][gbkey=CDS]	lcl|NC_008596.1_prot_YP_885149.1_726[locus_tag=MSMEG_0743][db_xref=GeneID:4536612][protein=xanthinedehydrogenase][protein_id=YP_885149.1][location=829538..830698][gbkey=CDS]
NaN	NaN	NaN	26.6484	26.3729	26.3808				6	6	6	31.4	31.4	31.4	31.673	0	40.616	322040000	13	lcl|NC_008596.1_prot_YP_885150.1_727[locus_tag=MSMEG_0744][db_xref=GeneID:4535171][protein=carbonmonoxidedehydrogenase][protein_id=YP_885150.1][location=830754..831644][gbkey=CDS]	lcl|NC_008596.1_prot_YP_885150.1_727[locus_tag=MSMEG_0744][db_xref=GeneID:4535171][protein=carbonmonoxidedehydrogenase][protein_id=YP_885150.1][location=830754..831644][gbkey=CDS]
NaN	NaN	NaN	28.5965	28.4512	28.4983				20	20	20	33.5	33.5	33.5	85.861	0	85.648	1294400000	56	lcl|NC_008596.1_prot_YP_885152.1_729[locus_tag=MSMEG_0746][db_xref=GeneID:4532076][protein=carbon-monoxidedehydrogenase,largesubunit][protein_id=YP_885152.1][location=832120..834519][gbkey=CDS]	lcl|NC_008596.1_prot_YP_885152.1_729[locus_tag=MSMEG_0746][db_xref=GeneID:4532076][protein=carbon-monoxidedehydrogenase,largesubunit][protein_id=YP_885152.1][location=832120..834519][gbkey=CDS]
NaN	NaN	NaN	27.582	27.0152	27.2957				5	5	5	31.6	31.6	31.6	24.391	0	40.697	592530000	26	lcl|NC_008596.1_prot_YP_885155.1_732[locus_tag=MSMEG_0749][db_xref=GeneID:4536737][protein=carbonmonoxidedehydrogenasesubunitG(CoxG)familyprotein][protein_id=YP_885155.1][location=836174..836869][gbkey=CDS]	lcl|NC_008596.1_prot_YP_885155.1_732[locus_tag=MSMEG_0749][db_xref=GeneID:4536737][protein=carbonmonoxidedehydrogenasesubunitG(CoxG)familyprotein][protein_id=YP_885155.1][location=836174..836869][gbkey=CDS]
27.6202	27.5869	27.651	26.2516	26.4055	26.4822				5	5	5	25	25	25	26.067	0	26.335	992740000	33	lcl|NC_008596.1_prot_YP_885157.1_734[locus_tag=MSMEG_0750][db_xref=GeneID:4531545][protein=membraneprotein][protein_id=YP_885157.1][location=complement(838056..838778)][gbkey=CDS]	lcl|NC_008596.1_prot_YP_885157.1_734[locus_tag=MSMEG_0750][db_xref=GeneID:4531545][protein=membraneprotein][protein_id=YP_885157.1][location=complement(838056..838778)][gbkey=CDS]
28.5868	28.4967	28.5142	29.1087	28.9453	29.1494				15	15	15	62.6	62.6	62.6	36.595	0	141.08	3241300000	83	lcl|NC_008596.1_prot_YP_885158.1_735[gene=fbaA][locus_tag=MSMEG_0752][db_xref=GeneID:4530899][protein=fructose-bisphosphatealdolase][protein_id=YP_885158.1][location=838859..839896][gbkey=CDS]	lcl|NC_008596.1_prot_YP_885158.1_735[gene=fbaA][locus_tag=MSMEG_0752][db_xref=GeneID:4530899][protein=fructose-bisphosphatealdolase][protein_id=YP_885158.1][location=838859..839896][gbkey=CDS]
27.7113	27.8281	27.7514	27.2929	27.1693	27.319				11	11	11	54.9	54.9	54.9	28.976	0	55.727	1319300000	67	lcl|NC_008596.1_prot_YP_885159.1_736[locus_tag=MSMEG_0753][db_xref=GeneID:4530994][protein=hypotheticalprotein][protein_id=YP_885159.1][location=complement(839930..840730)][gbkey=CDS]	lcl|NC_008596.1_prot_YP_885159.1_736[locus_tag=MSMEG_0753][db_xref=GeneID:4530994][protein=hypotheticalprotein][protein_id=YP_885159.1][location=complement(839930..840730)][gbkey=CDS]
29.3374	29.4706	29.4169	30.1487	30.1542	30.4154				7	7	7	78.5	78.5	78.5	14.397	0	208.6	6874600000	75	lcl|NC_008596.1_prot_YP_885160.1_737[locus_tag=MSMEG_0754][db_xref=GeneID:4537654][protein=hypotheticalprotein][protein_id=YP_885160.1][location=840804..841211][gbkey=CDS]	lcl|NC_008596.1_prot_YP_885160.1_737[locus_tag=MSMEG_0754][db_xref=GeneID:4537654][protein=hypotheticalprotein][protein_id=YP_885160.1][location=840804..841211][gbkey=CDS]
NaN	NaN	NaN	22.7168	NaN	24.7105				3	3	3	17.8	17.8	17.8	28.37	0	10.961	80918000	6	lcl|NC_008596.1_prot_YP_885163.1_740[locus_tag=MSMEG_0756][db_xref=GeneID:4534222][protein=peptidase,M50Bfamilyprotein][protein_id=YP_885163.1][location=complement(842699..843478)][gbkey=CDS]	lcl|NC_008596.1_prot_YP_885163.1_740[locus_tag=MSMEG_0756][db_xref=GeneID:4534222][protein=peptidase,M50Bfamilyprotein][protein_id=YP_885163.1][location=complement(842699..843478)][gbkey=CDS]
NaN	25.0669	25.0286	NaN	NaN	NaN				4	4	4	38.5	38.5	38.5	19.264	0	12.696	136580000	5	lcl|NC_008596.1_prot_YP_885164.1_741[locus_tag=MSMEG_0758][db_xref=GeneID:4533869][protein=hypotheticalprotein][protein_id=YP_885164.1][location=complement(843524..844063)][gbkey=CDS]	lcl|NC_008596.1_prot_YP_885164.1_741[locus_tag=MSMEG_0758][db_xref=GeneID:4533869][protein=hypotheticalprotein][protein_id=YP_885164.1][location=complement(843524..844063)][gbkey=CDS]
30.6686	30.751	30.5126	30.9436	30.8734	30.8296				18	18	18	53.6	53.6	53.6	46.338	0	241.77	12393000000	187	lcl|NC_008596.1_prot_YP_885165.1_742[gene=purA][locus_tag=MSMEG_0759][db_xref=GeneID:4532353][protein=adenylosuccinatesynthetase][protein_id=YP_885165.1][location=844214..845509][gbkey=CDS]	lcl|NC_008596.1_prot_YP_885165.1_742[gene=purA][locus_tag=MSMEG_0759][db_xref=GeneID:4532353][protein=adenylosuccinatesynthetase][protein_id=YP_885165.1][location=844214..845509][gbkey=CDS]
28.1587	28.1156	28.2424	27.4996	27.4611	27.4427				8	8	8	47.2	47.2	47.2	23.306	0	70.149	1633600000	50	lcl|NC_008596.1_prot_YP_885166.1_743[locus_tag=MSMEG_0760][db_xref=GeneID:4531921][protein=thioesterase][protein_id=YP_885166.1][location=845509..846159][gbkey=CDS]	lcl|NC_008596.1_prot_YP_885166.1_743[locus_tag=MSMEG_0760][db_xref=GeneID:4531921][protein=thioesterase][protein_id=YP_885166.1][location=845509..846159][gbkey=CDS]
25.9612	26.0393	26.0583	26.1381	25.9646	26.0299				10	10	10	29.9	29.9	29.9	44.337	0	42.724	457320000	39	lcl|NC_008596.1_prot_YP_885168.1_745[locus_tag=MSMEG_0762][db_xref=GeneID:4536512][protein=cytochromeP450][protein_id=YP_885168.1][location=complement(846366..847571)][gbkey=CDS]	lcl|NC_008596.1_prot_YP_885168.1_745[locus_tag=MSMEG_0762][db_xref=GeneID:4536512][protein=cytochromeP450][protein_id=YP_885168.1][location=complement(846366..847571)][gbkey=CDS]
27.6018	27.6796	27.6927	27.4082	27.5581	27.7009				14	14	14	29.7	29.7	29.7	68.045	0	79.566	1401800000	82	lcl|NC_008596.1_prot_YP_885169.1_746[locus_tag=MSMEG_0763][db_xref=GeneID:4531362][protein=antibiotictransporter][protein_id=YP_885169.1][location=complement(847627..849621)][gbkey=CDS]	lcl|NC_008596.1_prot_YP_885169.1_746[locus_tag=MSMEG_0763][db_xref=GeneID:4531362][protein=antibiotictransporter][protein_id=YP_885169.1][location=complement(847627..849621)][gbkey=CDS]
26.4614	26.5115	26.3921	26.1544	26.1225	26.3073				7	7	7	21.3	21.3	21.3	55.282	0	62.104	571090000	25	lcl|NC_008596.1_prot_YP_885170.1_747[locus_tag=MSMEG_0764][db_xref=GeneID:4531273][protein=Na+/H+antiporter][protein_id=YP_885170.1][location=complement(849626..851209)][gbkey=CDS]	lcl|NC_008596.1_prot_YP_885170.1_747[locus_tag=MSMEG_0764][db_xref=GeneID:4531273][protein=Na+/H+antiporter][protein_id=YP_885170.1][location=complement(849626..851209)][gbkey=CDS]
23.6203	NaN	NaN	23.7715	23.8926	23.6557				3	3	3	38	38	38	11.553	0	11.421	74606000	8	lcl|NC_008596.1_prot_YP_885171.1_748[locus_tag=MSMEG_0765][db_xref=GeneID:4533631][protein=hypotheticalprotein][protein_id=YP_885171.1][location=851254..851556][gbkey=CDS]	lcl|NC_008596.1_prot_YP_885171.1_748[locus_tag=MSMEG_0765][db_xref=GeneID:4533631][protein=hypotheticalprotein][protein_id=YP_885171.1][location=851254..851556][gbkey=CDS]
28.6741	28.7311	28.6417	28.6885	28.5262	28.8217				12	12	12	41.2	41.2	41.2	49.033	0	160.08	2991400000	98	lcl|NC_008596.1_prot_YP_885172.1_749[gene=purT][locus_tag=MSMEG_0766][db_xref=GeneID:4532947][protein=phosphoribosylglycinamideformyltransferase2][protein_id=YP_885172.1][location=851580..852980][gbkey=CDS]	lcl|NC_008596.1_prot_YP_885172.1_749[gene=purT][locus_tag=MSMEG_0766][db_xref=GeneID:4532947][protein=phosphoribosylglycinamideformyltransferase2][protein_id=YP_885172.1][location=851580..852980][gbkey=CDS]
26.0932	26.2464	26.3148	26.0004	26.3351	25.973				7	7	7	49.1	49.1	49.1	17.575	0	34.897	500580000	31	lcl|NC_008596.1_prot_YP_885173.1_750[locus_tag=MSMEG_0767][db_xref=GeneID:4535457][protein=hypotheticalprotein][protein_id=YP_885173.1][location=852984..853469][gbkey=CDS]	lcl|NC_008596.1_prot_YP_885173.1_750[locus_tag=MSMEG_0767][db_xref=GeneID:4535457][protein=hypotheticalprotein][protein_id=YP_885173.1][location=852984..853469][gbkey=CDS]
29.2692	29.3721	29.5328	29.9863	29.9382	30.0471				9	9	9	84.6	84.6	84.6	14.766	0	182.88	6175600000	98	lcl|NC_008596.1_prot_YP_885174.1_751[locus_tag=MSMEG_0768][db_xref=GeneID:4532022][protein=hypotheticalprotein][protein_id=YP_885174.1][location=853466..853876][gbkey=CDS]	lcl|NC_008596.1_prot_YP_885174.1_751[locus_tag=MSMEG_0768][db_xref=GeneID:4532022][protein=hypotheticalprotein][protein_id=YP_885174.1][location=853466..853876][gbkey=CDS]
29.8427	29.7601	29.692	30.9207	30.6491	30.9706				17	17	17	61	61	61	43.266	0	232.1	9917200000	216	lcl|NC_008596.1_prot_YP_885175.1_752[gene=metZ][locus_tag=MSMEG_0769][db_xref=GeneID:4536647][protein=O-succinylhomoserinesulfhydrylase][protein_id=YP_885175.1][location=853886..855103][gbkey=CDS]	lcl|NC_008596.1_prot_YP_885175.1_752[gene=metZ][locus_tag=MSMEG_0769][db_xref=GeneID:4536647][protein=O-succinylhomoserinesulfhydrylase][protein_id=YP_885175.1][location=853886..855103][gbkey=CDS]
25.2516	25.3719	25.38	25.1264	25.0176	25.3236				5	5	5	18.2	18.2	18.2	30.422	0	14.892	271350000	9	lcl|NC_008596.1_prot_YP_885177.1_754[locus_tag=MSMEG_0771][db_xref=GeneID:4536755][protein=shortchaindehydrogenase][protein_id=YP_885177.1][location=complement(855584..856444)][gbkey=CDS]	lcl|NC_008596.1_prot_YP_885177.1_754[locus_tag=MSMEG_0771][db_xref=GeneID:4536755][protein=shortchaindehydrogenase][protein_id=YP_885177.1][location=complement(855584..856444)][gbkey=CDS]
27.9756	27.9873	27.8351	29.1114	28.9115	29.1378				7	7	7	30.6	30.6	30.6	26.647	0	98.253	2767300000	62	lcl|NC_008596.1_prot_YP_885181.1_758[locus_tag=MSMEG_0775][db_xref=GeneID:4534129][protein=metallo-beta-lactamasesuperfamilyprotein][protein_id=YP_885181.1][location=complement(859776..860522)][gbkey=CDS]	lcl|NC_008596.1_prot_YP_885181.1_758[locus_tag=MSMEG_0775][db_xref=GeneID:4534129][protein=metallo-beta-lactamasesuperfamilyprotein][protein_id=YP_885181.1][location=complement(859776..860522)][gbkey=CDS]
32.484	32.3664	32.2431	33.8677	33.8187	33.6979				22	22	22	82.2	82.2	82.2	37.275	0	323.31	71245000000	448	lcl|NC_008596.1_prot_YP_885182.1_759[locus_tag=MSMEG_0777][db_xref=GeneID:4534037][protein=F420-dependentglucose-6-phosphatedehydrogenase][protein_id=YP_885182.1][location=860554..861567][gbkey=CDS]	lcl|NC_008596.1_prot_YP_885182.1_759[locus_tag=MSMEG_0777][db_xref=GeneID:4534037][protein=F420-dependentglucose-6-phosphatedehydrogenase][protein_id=YP_885182.1][location=860554..861567][gbkey=CDS]
28.1837	28.4167	28.3161	28.205	28.1646	28.4973				12	12	12	64	64	64	26.111	0	80.011	2310800000	76	lcl|NC_008596.1_prot_YP_885184.1_761[locus_tag=MSMEG_0779][db_xref=GeneID:4534081][protein=3-oxoacyl-ACPreductase][protein_id=YP_885184.1][location=complement(862519..863295)][gbkey=CDS]	lcl|NC_008596.1_prot_YP_885184.1_761[locus_tag=MSMEG_0779][db_xref=GeneID:4534081][protein=3-oxoacyl-ACPreductase][protein_id=YP_885184.1][location=complement(862519..863295)][gbkey=CDS]
24.8209	24.8443	24.7556	NaN	NaN	NaN				3	3	3	16.3	16.3	16.3	40.063	0	14.348	99496000	7	lcl|NC_008596.1_prot_YP_885185.1_762[locus_tag=MSMEG_0780][db_xref=GeneID:4532870][protein=phosphotransferaseenzymefamilyprotein][protein_id=YP_885185.1][location=complement(863307..864413)][gbkey=CDS]	lcl|NC_008596.1_prot_YP_885185.1_762[locus_tag=MSMEG_0780][db_xref=GeneID:4532870][protein=phosphotransferaseenzymefamilyprotein][protein_id=YP_885185.1][location=complement(863307..864413)][gbkey=CDS]
23.7947	23.7405	NaN	NaN	NaN	NaN				2	2	2	3.8	3.8	3.8	55.539	0	5.5332	39952000	5	lcl|NC_008596.1_prot_YP_885186.1_763[locus_tag=MSMEG_0781][db_xref=GeneID:4534735][protein=aminoacidpermease][protein_id=YP_885186.1][location=864599..866176][gbkey=CDS]	lcl|NC_008596.1_prot_YP_885186.1_763[locus_tag=MSMEG_0781][db_xref=GeneID:4534735][protein=aminoacidpermease][protein_id=YP_885186.1][location=864599..866176][gbkey=CDS]
26.7565	26.7182	26.7685	26.6978	26.505	26.8615				9	9	9	31.4	31.4	31.4	47.273	0	74.298	753330000	35	lcl|NC_008596.1_prot_YP_885187.1_764[locus_tag=MSMEG_0782][db_xref=GeneID:4535062][protein=classIIIaminotransferase][protein_id=YP_885187.1][location=866234..867556][gbkey=CDS]	lcl|NC_008596.1_prot_YP_885187.1_764[locus_tag=MSMEG_0782][db_xref=GeneID:4535062][protein=classIIIaminotransferase][protein_id=YP_885187.1][location=866234..867556][gbkey=CDS]
27.6628	27.7982	27.876	29.2864	29.1757	29.3253				17	17	17	35.4	35.4	35.4	73.32	0	165.49	3043200000	87	lcl|NC_008596.1_prot_YP_885188.1_765[gene=pta][locus_tag=MSMEG_0783][db_xref=GeneID:4533640][protein=phosphateacetyltransferase][protein_id=YP_885188.1][location=867578..869656][gbkey=CDS]	lcl|NC_008596.1_prot_YP_885188.1_765[gene=pta][locus_tag=MSMEG_0783][db_xref=GeneID:4533640][protein=phosphateacetyltransferase][protein_id=YP_885188.1][location=867578..869656][gbkey=CDS]
27.3427	27.1612	27.3789	28.641	28.5088	28.6414				15	15	15	66.5	66.5	66.5	40.115	0	211.74	1960600000	61	lcl|NC_008596.1_prot_YP_885189.1_766[gene=ackA][locus_tag=MSMEG_0784][db_xref=GeneID:4531693][protein=acetatekinase][protein_id=YP_885189.1][location=869653..870783][gbkey=CDS]	lcl|NC_008596.1_prot_YP_885189.1_766[gene=ackA][locus_tag=MSMEG_0784][db_xref=GeneID:4531693][protein=acetatekinase][protein_id=YP_885189.1][location=869653..870783][gbkey=CDS]
27.5616	27.6606	27.4398	27.7666	27.6419	27.7273				24	24	24	45.3	45.3	45.3	82.644	0	129.94	1438000000	76	lcl|NC_008596.1_prot_YP_885191.1_768[locus_tag=MSMEG_0786][db_xref=GeneID:4537074][protein=serine/threonineproteinkinase][protein_id=YP_885191.1][location=complement(872016..874298)][gbkey=CDS]	lcl|NC_008596.1_prot_YP_885191.1_768[locus_tag=MSMEG_0786][db_xref=GeneID:4537074][protein=serine/threonineproteinkinase][protein_id=YP_885191.1][location=complement(872016..874298)][gbkey=CDS]
25.6595	25.886	25.9932	25.792	26.1135	25.5808				8	8	8	32	32	32	35.041	0	49.179	395710000	21	lcl|NC_008596.1_prot_YP_885192.1_769[locus_tag=MSMEG_0787][db_xref=GeneID:4535108][protein=extracellularsolute-bindingprotein][protein_id=YP_885192.1][location=complement(874298..875266)][gbkey=CDS]	lcl|NC_008596.1_prot_YP_885192.1_769[locus_tag=MSMEG_0787][db_xref=GeneID:4535108][protein=extracellularsolute-bindingprotein][protein_id=YP_885192.1][location=complement(874298..875266)][gbkey=CDS]
26.4718	26.6256	26.5091	27.0995	26.9732	27.1501				9	9	9	30.2	30.2	30.2	47.177	0	97.523	809920000	38	lcl|NC_008596.1_prot_YP_885193.1_770[locus_tag=MSMEG_0788][db_xref=GeneID:4534309][protein=hypotheticalprotein][protein_id=YP_885193.1][location=complement(875362..876675)][gbkey=CDS]	lcl|NC_008596.1_prot_YP_885193.1_770[locus_tag=MSMEG_0788][db_xref=GeneID:4534309][protein=hypotheticalprotein][protein_id=YP_885193.1][location=complement(875362..876675)][gbkey=CDS]
26.9984	27.1308	26.9182	26.5589	26.6182	26.8389				7	7	7	64.2	64.2	64.2	17.174	0	70.197	846230000	34	lcl|NC_008596.1_prot_YP_885194.1_771[locus_tag=MSMEG_0790][db_xref=GeneID:4532029][protein=NUDIXfamilyhydrolase][protein_id=YP_885194.1][location=876862..877341][gbkey=CDS]	lcl|NC_008596.1_prot_YP_885194.1_771[locus_tag=MSMEG_0790][db_xref=GeneID:4532029][protein=NUDIXfamilyhydrolase][protein_id=YP_885194.1][location=876862..877341][gbkey=CDS]
28.28	28.454	28.4149	28.3201	28.3614	28.9117				11	11	11	61.7	61.7	61.7	23.939	0	131.89	2606600000	77	lcl|NC_008596.1_prot_YP_885195.1_772[gene=thiE][locus_tag=MSMEG_0789][db_xref=GeneID:4533425][protein=thiamine-phosphatepyrophosphorylase][protein_id=YP_885195.1][location=complement(877325..878008)][gbkey=CDS]	lcl|NC_008596.1_prot_YP_885195.1_772[gene=thiE][locus_tag=MSMEG_0789][db_xref=GeneID:4533425][protein=thiamine-phosphatepyrophosphorylase][protein_id=YP_885195.1][location=complement(877325..878008)][gbkey=CDS]
29.1745	29.166	29.1762	30.1907	29.8085	29.9915				18	18	18	65	65	65	35.837	0	139.44	5786700000	138	lcl|NC_008596.1_prot_YP_885196.1_773[gene=thiO][locus_tag=MSMEG_0791][db_xref=GeneID:4530829][protein=glycineoxidaseThiO][protein_id=YP_885196.1][location=878147..879151][gbkey=CDS]	lcl|NC_008596.1_prot_YP_885196.1_773[gene=thiO][locus_tag=MSMEG_0791][db_xref=GeneID:4530829][protein=glycineoxidaseThiO][protein_id=YP_885196.1][location=878147..879151][gbkey=CDS]
27.2387	26.3461	27.5027	NaN	NaN	NaN				2	2	2	37.9	37.9	37.9	7.226	0	27.421	546580000	11	lcl|NC_008596.1_prot_YP_885197.1_774[gene=thiS][locus_tag=MSMEG_0792][db_xref=GeneID:4532434][protein=sulfurcarrierproteinThiS][protein_id=YP_885197.1][location=879148..879348][gbkey=CDS]	lcl|NC_008596.1_prot_YP_885197.1_774[gene=thiS][locus_tag=MSMEG_0792][db_xref=GeneID:4532434][protein=sulfurcarrierproteinThiS][protein_id=YP_885197.1][location=879148..879348][gbkey=CDS]
29.3558	29.4114	29.5661	28.4266	28.062	28.1373				10	10	10	46	46	46	25.644	0	117.21	3529400000	93	lcl|NC_008596.1_prot_YP_885198.1_775[gene=thiG][locus_tag=MSMEG_0793][db_xref=GeneID:4532639][protein=thiazolesynthase][protein_id=YP_885198.1][location=879341..880099][gbkey=CDS]	lcl|NC_008596.1_prot_YP_885198.1_775[gene=thiG][locus_tag=MSMEG_0793][db_xref=GeneID:4532639][protein=thiazolesynthase][protein_id=YP_885198.1][location=879341..880099][gbkey=CDS]
27.1447	27.2545	27.0402	28.225	27.9558	27.7738				12	12	12	49.8	49.8	49.8	26.05	0	70.614	1407700000	79	lcl|NC_008596.1_prot_YP_885199.1_776[locus_tag=MSMEG_0794][db_xref=GeneID:4531490][protein=hypotheticalprotein][protein_id=YP_885199.1][location=880120..880869][gbkey=CDS]	lcl|NC_008596.1_prot_YP_885199.1_776[locus_tag=MSMEG_0794][db_xref=GeneID:4531490][protein=hypotheticalprotein][protein_id=YP_885199.1][location=880120..880869][gbkey=CDS]
25.7032	25.9624	25.8774	26.2788	26.2552	26.1388				6	6	6	24.8	24.8	24.8	32.299	0	27.69	471680000	27	lcl|NC_008596.1_prot_YP_885200.1_777[locus_tag=MSMEG_0795][db_xref=GeneID:4533719][protein=ABCtransporterATP-bindingprotein][protein_id=YP_885200.1][location=880883..881794][gbkey=CDS]	lcl|NC_008596.1_prot_YP_885200.1_777[locus_tag=MSMEG_0795][db_xref=GeneID:4533719][protein=ABCtransporterATP-bindingprotein][protein_id=YP_885200.1][location=880883..881794][gbkey=CDS]
23.7874	23.983	NaN	24.2801	24.339	24.0096				2	2	2	7.5	7.5	7.5	26.347	0	6.4522	114200000	8	lcl|NC_008596.1_prot_YP_885201.1_778[locus_tag=MSMEG_0796][db_xref=GeneID:4531356][protein=ABCtransporter][protein_id=YP_885201.1][location=881791..882549][gbkey=CDS]	lcl|NC_008596.1_prot_YP_885201.1_778[locus_tag=MSMEG_0796][db_xref=GeneID:4531356][protein=ABCtransporter][protein_id=YP_885201.1][location=881791..882549][gbkey=CDS]
28.7098	28.8569	28.7561	27.2695	27.4309	26.6935				15	15	15	46.9	46.9	46.9	52.898	0	109.31	2003800000	63	lcl|NC_008596.1_prot_YP_885210.1_787[locus_tag=MSMEG_0806][db_xref=GeneID:4535044][protein=hydrolase][protein_id=YP_885210.1][location=890643..892154][gbkey=CDS]	lcl|NC_008596.1_prot_YP_885210.1_787[locus_tag=MSMEG_0806][db_xref=GeneID:4535044][protein=hydrolase][protein_id=YP_885210.1][location=890643..892154][gbkey=CDS]
NaN	25.8631	25.5652	25.5836	25.891	25.6736				4	4	4	10.2	10.2	10.2	44.01	0	14.179	353120000	13	lcl|NC_008596.1_prot_YP_885215.1_792[locus_tag=MSMEG_0810][db_xref=GeneID:4537527][protein=pyrimidinepermeaseRutG][protein_id=YP_885215.1][location=complement(896271..897566)][gbkey=CDS]	lcl|NC_008596.1_prot_YP_885215.1_792[locus_tag=MSMEG_0810][db_xref=GeneID:4537527][protein=pyrimidinepermeaseRutG][protein_id=YP_885215.1][location=complement(896271..897566)][gbkey=CDS]
25.2846	25.0059	25.2566	25.8161	25.8809	25.8897				10	10	10	34.4	34.4	34.4	53.515	0	48.768	332390000	23	lcl|NC_008596.1_prot_YP_885218.1_795[locus_tag=MSMEG_0815][db_xref=GeneID:4535732][protein=TetRfamilytranscriptionalregulator][protein_id=YP_885218.1][location=899192..900652][gbkey=CDS]	lcl|NC_008596.1_prot_YP_885218.1_795[locus_tag=MSMEG_0815][db_xref=GeneID:4535732][protein=TetRfamilytranscriptionalregulator][protein_id=YP_885218.1][location=899192..900652][gbkey=CDS]
28.9627	29.1981	29.19	29.9491	29.652	29.8878				4	4	4	54.4	54.4	54.4	9.4819	0	69.181	5396600000	64	lcl|NC_008596.1_prot_YP_885219.1_796[locus_tag=MSMEG_0814][db_xref=GeneID:4534670][protein=membraneprotein][protein_id=YP_885219.1][location=complement(900619..900891)][gbkey=CDS]	lcl|NC_008596.1_prot_YP_885219.1_796[locus_tag=MSMEG_0814][db_xref=GeneID:4534670][protein=membraneprotein][protein_id=YP_885219.1][location=complement(900619..900891)][gbkey=CDS]
NaN	NaN	NaN	23.0962	23.0634	22.8963				4	4	4	15	15	15	34.75	0	8.9569	54377000	5	lcl|NC_008596.1_prot_YP_885221.1_798[locus_tag=MSMEG_0817][db_xref=GeneID:4537416][protein=LysRfamilytranscriptionalregulator][protein_id=YP_885221.1][location=902464..903387][gbkey=CDS]	lcl|NC_008596.1_prot_YP_885221.1_798[locus_tag=MSMEG_0817][db_xref=GeneID:4537416][protein=LysRfamilytranscriptionalregulator][protein_id=YP_885221.1][location=902464..903387][gbkey=CDS]
26.9922	26.9329	27.1005	27.2244	27.1869	26.7652				11	11	11	40.8	40.8	40.8	45.164	0	79.762	918980000	47	lcl|NC_008596.1_prot_YP_885223.1_800[locus_tag=MSMEG_0819][db_xref=GeneID:4536150][protein=N-carbamoyl-L-aminoacidamidohydrolase][protein_id=YP_885223.1][location=904883..906142][gbkey=CDS]	lcl|NC_008596.1_prot_YP_885223.1_800[locus_tag=MSMEG_0819][db_xref=GeneID:4536150][protein=N-carbamoyl-L-aminoacidamidohydrolase][protein_id=YP_885223.1][location=904883..906142][gbkey=CDS]
25.0704	25.0826	25.234	23.7897	23.7439	23.9616				4	4	4	33.7	33.7	33.7	19.489	0	8.2797	174020000	15	lcl|NC_008596.1_prot_YP_885227.1_804[locus_tag=MSMEG_0823][db_xref=GeneID:4531197][protein=hypotheticalprotein][protein_id=YP_885227.1][location=complement(909288..909842)][gbkey=CDS]	lcl|NC_008596.1_prot_YP_885227.1_804[locus_tag=MSMEG_0823][db_xref=GeneID:4531197][protein=hypotheticalprotein][protein_id=YP_885227.1][location=complement(909288..909842)][gbkey=CDS]
28.3917	28.5021	28.4131	27.148	25.9819	26.307				7	7	7	58.1	58.1	58.1	22.502	0	121.37	1554400000	39	lcl|NC_008596.1_prot_YP_885228.1_805[locus_tag=MSMEG_0824][db_xref=GeneID:4533950][protein=hypotheticalprotein][protein_id=YP_885228.1][location=complement(909845..910492)][gbkey=CDS]	lcl|NC_008596.1_prot_YP_885228.1_805[locus_tag=MSMEG_0824][db_xref=GeneID:4533950][protein=hypotheticalprotein][protein_id=YP_885228.1][location=complement(909845..910492)][gbkey=CDS]
30.5933	30.6865	30.6314	30.4532	30.5428	30.5018				11	11	11	70.9	70.9	70.9	28.732	0	233.02	10886000000	173	lcl|NC_008596.1_prot_YP_885229.1_806[gene=thiD][locus_tag=MSMEG_0825][db_xref=GeneID:4530828][protein=phosphomethylpyrimidinekinase][protein_id=YP_885229.1][location=complement(910482..911318)][gbkey=CDS]	lcl|NC_008596.1_prot_YP_885229.1_806[gene=thiD][locus_tag=MSMEG_0825][db_xref=GeneID:4530828][protein=phosphomethylpyrimidinekinase][protein_id=YP_885229.1][location=complement(910482..911318)][gbkey=CDS]
31.612	31.6656	31.7177	27.9352	28.0369	27.9735				21	21	21	55.5	55.5	55.5	57.514	0	323.31	12398000000	155	lcl|NC_008596.1_prot_YP_885230.1_807[gene=thiC][locus_tag=MSMEG_0826][db_xref=GeneID:4536005][protein=thiaminebiosynthesisproteinThiC][protein_id=YP_885230.1][location=complement(911327..912901)][gbkey=CDS];lcl|NC_008596.1_prot_YP_884565.1_142[locus_tag=MSMEG_0149][db_xref=GeneID:4533688][protein=thiaminebiosynthesisproteinThiC][protein_id=YP_884565.1][location=complement(171077..172504)][gbkey=C…	lcl|NC_008596.1_prot_YP_885230.1_807[gene=thiC][locus_tag=MSMEG_0826][db_xref=GeneID:4536005][protein=thiaminebiosynthesisproteinThiC][protein_id=YP_885230.1][location=complement(911327..912901)][gbkey=CDS]
28.2647	28.4718	28.3611	25.8409	25.6025	26.2797				4	4	4	20.2	20.2	20.2	34.476	0	53.433	1373400000	28	lcl|NC_008596.1_prot_YP_885232.1_809[locus_tag=MSMEG_0828][db_xref=GeneID:4537086][protein=immunogenicproteinMPT63][protein_id=YP_885232.1][location=complement(915135..916205)][gbkey=CDS]	lcl|NC_008596.1_prot_YP_885232.1_809[locus_tag=MSMEG_0828][db_xref=GeneID:4537086][protein=immunogenicproteinMPT63][protein_id=YP_885232.1][location=complement(915135..916205)][gbkey=CDS]
27.0718	27.1374	27.1701	27.0623	27.1243	26.9014				7	7	7	35.4	35.4	35.4	29.108	0	65.961	1006500000	42	lcl|NC_008596.1_prot_YP_885233.1_810[gene=xth][locus_tag=MSMEG_0829][db_xref=GeneID:4536714][protein=exodeoxyribonucleaseIII][protein_id=YP_885233.1][location=complement(916410..917192)][gbkey=CDS]	lcl|NC_008596.1_prot_YP_885233.1_810[gene=xth][locus_tag=MSMEG_0829][db_xref=GeneID:4536714][protein=exodeoxyribonucleaseIII][protein_id=YP_885233.1][location=complement(916410..917192)][gbkey=CDS]
26.0775	26.0855	25.911	26.3263	26.4424	26.4707				7	7	7	32.8	32.8	32.8	32.935	0	46.117	549130000	29	lcl|NC_008596.1_prot_YP_885235.1_812[locus_tag=MSMEG_0830][db_xref=GeneID:4535768][protein=acetyltransferase,gnatfamilyprotein][protein_id=YP_885235.1][location=complement(918079..919005)][gbkey=CDS]	lcl|NC_008596.1_prot_YP_885235.1_812[locus_tag=MSMEG_0830][db_xref=GeneID:4535768][protein=acetyltransferase,gnatfamilyprotein][protein_id=YP_885235.1][location=complement(918079..919005)][gbkey=CDS]
29.933	29.5738	29.6964	29.5139	30.2945	30.0995				6	6	6	55.3	55.3	55.3	21.208	0	82.693	6789100000	70	lcl|NC_008596.1_prot_YP_885236.1_813[gene=def][locus_tag=MSMEG_0832][db_xref=GeneID:4534679][protein=peptidedeformylase][protein_id=YP_885236.1][location=complement(919024..919617)][gbkey=CDS]	lcl|NC_008596.1_prot_YP_885236.1_813[gene=def][locus_tag=MSMEG_0832][db_xref=GeneID:4534679][protein=peptidedeformylase][protein_id=YP_885236.1][location=complement(919024..919617)][gbkey=CDS]
27.2644	27.2874	27.3935	NaN	NaN	NaN				6	6	6	63.1	63.1	63.1	11.861	0	29.705	557270000	14	lcl|NC_008596.1_prot_YP_885237.1_814[locus_tag=MSMEG_0833][db_xref=GeneID:4531106][protein=hypotheticalprotein][protein_id=YP_885237.1][location=919745..920056][gbkey=CDS]	lcl|NC_008596.1_prot_YP_885237.1_814[locus_tag=MSMEG_0833][db_xref=GeneID:4531106][protein=hypotheticalprotein][protein_id=YP_885237.1][location=919745..920056][gbkey=CDS]
28.8312	28.7474	28.7425	28.2185	28.1935	28.3271				4	4	4	51.9	51.9	51.9	16.85	0	60.771	2641400000	25	lcl|NC_008596.1_prot_YP_885238.1_815[locus_tag=MSMEG_0834][db_xref=GeneID:4533581][protein=tuberculin-likeprotein][protein_id=YP_885238.1][location=920096..920572][gbkey=CDS]	lcl|NC_008596.1_prot_YP_885238.1_815[locus_tag=MSMEG_0834][db_xref=GeneID:4533581][protein=tuberculin-likeprotein][protein_id=YP_885238.1][location=920096..920572][gbkey=CDS]
31.6839	31.2265	31.5628	31.4137	31.0857	31.5475				7	7	7	62.7	62.7	62.7	23.213	0	130.79	21287000000	255	lcl|NC_008596.1_prot_YP_885239.1_816[gene=sodC][locus_tag=MSMEG_0835][db_xref=GeneID:4531002][protein=copper/zincsuperoxidedismutase][protein_id=YP_885239.1][location=920583..921293][gbkey=CDS]	lcl|NC_008596.1_prot_YP_885239.1_816[gene=sodC][locus_tag=MSMEG_0835][db_xref=GeneID:4531002][protein=copper/zincsuperoxidedismutase][protein_id=YP_885239.1][location=920583..921293][gbkey=CDS]
26.7044	26.4721	26.6974	27.5488	27.2768	27.2768				14	14	14	43.6	43.6	43.6	41.97	0	57.65	956970000	34	lcl|NC_008596.1_prot_YP_885240.1_817[locus_tag=MSMEG_0836][db_xref=GeneID:4536446][protein=carboxylate-amineligase][protein_id=YP_885240.1][location=921274..922404][gbkey=CDS]	lcl|NC_008596.1_prot_YP_885240.1_817[locus_tag=MSMEG_0836][db_xref=GeneID:4536446][protein=carboxylate-amineligase][protein_id=YP_885240.1][location=921274..922404][gbkey=CDS]
26.6569	26.7886	26.819	27.3367	27.2791	27.5122				10	10	10	34.1	34.1	34.1	38.395	0	45.231	987860000	43	lcl|NC_008596.1_prot_YP_885242.1_819[locus_tag=MSMEG_0838][db_xref=GeneID:4534878][protein=AsnCfamilytranscriptionalregulator][protein_id=YP_885242.1][location=complement(922879..923928)][gbkey=CDS]	lcl|NC_008596.1_prot_YP_885242.1_819[locus_tag=MSMEG_0838][db_xref=GeneID:4534878][protein=AsnCfamilytranscriptionalregulator][protein_id=YP_885242.1][location=complement(922879..923928)][gbkey=CDS]
26.8909	26.7944	26.8219	28.0325	27.7997	28.0376				9	9	9	57.7	57.7	57.7	22.494	0	76.215	1334600000	40	lcl|NC_008596.1_prot_YP_885243.1_820[locus_tag=MSMEG_0839][db_xref=GeneID:4534551][protein=ATP-dependentproteaseLa][protein_id=YP_885243.1][location=924025..924651][gbkey=CDS]	lcl|NC_008596.1_prot_YP_885243.1_820[locus_tag=MSMEG_0839][db_xref=GeneID:4534551][protein=ATP-dependentproteaseLa][protein_id=YP_885243.1][location=924025..924651][gbkey=CDS]
27.6689	27.6404	27.6296	25.9308	26.3422	NaN				8	8	8	41	41	41	23.678	0	44.532	875720000	24	lcl|NC_008596.1_prot_YP_885244.1_821[locus_tag=MSMEG_0840][db_xref=GeneID:4531445][protein=hypotheticalprotein][protein_id=YP_885244.1][location=complement(924856..925509)][gbkey=CDS]	lcl|NC_008596.1_prot_YP_885244.1_821[locus_tag=MSMEG_0840][db_xref=GeneID:4531445][protein=hypotheticalprotein][protein_id=YP_885244.1][location=complement(924856..925509)][gbkey=CDS]
25.2326	25.2194	25.3726	24.1251	23.9111	24.3387				3	3	3	45.7	45.7	45.7	9.8647	0	12.689	200180000	10	lcl|NC_008596.1_prot_YP_885245.1_822[locus_tag=MSMEG_0842][db_xref=GeneID:4536233][protein=hypotheticalprotein][protein_id=YP_885245.1][location=complement(926980..927264)][gbkey=CDS]	lcl|NC_008596.1_prot_YP_885245.1_822[locus_tag=MSMEG_0842][db_xref=GeneID:4536233][protein=hypotheticalprotein][protein_id=YP_885245.1][location=complement(926980..927264)][gbkey=CDS]
NaN	NaN	NaN	NaN	23.158	23.1319				4	4	4	32.5	32.5	32.5	12.597	0	15.929	127440000	13	lcl|NC_008596.1_prot_YP_885246.1_823[locus_tag=MSMEG_0843][db_xref=GeneID:4532371][protein=monovalentcation/H+antiportersubunitG][protein_id=YP_885246.1][location=complement(927500..927853)][gbkey=CDS]	lcl|NC_008596.1_prot_YP_885246.1_823[locus_tag=MSMEG_0843][db_xref=GeneID:4532371][protein=monovalentcation/H+antiportersubunitG][protein_id=YP_885246.1][location=complement(927500..927853)][gbkey=CDS]
26.1776	26.0584	26.2036	25.4722	25.5979	25.8527				4	4	4	21.2	21.2	21.2	19.873	0	17.442	431720000	7	lcl|NC_008596.1_prot_YP_885248.1_825[locus_tag=MSMEG_0845][db_xref=GeneID:4534442][protein=monovalentcation/H+antiportersubunitE][protein_id=YP_885248.1][location=complement(928137..928676)][gbkey=CDS]	lcl|NC_008596.1_prot_YP_885248.1_825[locus_tag=MSMEG_0845][db_xref=GeneID:4534442][protein=monovalentcation/H+antiportersubunitE][protein_id=YP_885248.1][location=complement(928137..928676)][gbkey=CDS]
26.1228	26.2964	25.9572	26.118	26.1443	26.1646				3	3	3	9.2	9.2	9.2	55.295	0	24.555	500950000	15	lcl|NC_008596.1_prot_YP_885249.1_826[locus_tag=MSMEG_0846][db_xref=GeneID:4532738][protein=monovalentcation/H+antiportersubunitD][protein_id=YP_885249.1][location=complement(928673..930268)][gbkey=CDS]	lcl|NC_008596.1_prot_YP_885249.1_826[locus_tag=MSMEG_0846][db_xref=GeneID:4532738][protein=monovalentcation/H+antiportersubunitD][protein_id=YP_885249.1][location=complement(928673..930268)][gbkey=CDS]
NaN	NaN	NaN	25.3927	25.5339	25.4489				2	2	2	21.3	21.3	21.3	16.476	0	12.938	286470000	8	lcl|NC_008596.1_prot_YP_885250.1_827[locus_tag=MSMEG_0847][db_xref=GeneID:4531914][protein=monovalentcation/H+antiportersubunitC][protein_id=YP_885250.1][location=complement(930265..930732)][gbkey=CDS]	lcl|NC_008596.1_prot_YP_885250.1_827[locus_tag=MSMEG_0847][db_xref=GeneID:4531914][protein=monovalentcation/H+antiportersubunitC][protein_id=YP_885250.1][location=complement(930265..930732)][gbkey=CDS]
26.4645	26.2403	26.3428	26.4147	26.5516	26.5741				8	8	8	10.3	10.3	10.3	100.86	0	32.308	630980000	34	lcl|NC_008596.1_prot_YP_885251.2_828[locus_tag=MSMEG_0848][db_xref=GeneID:4536387][protein=monovalentcation/H+antiportersubunitA][protein_id=YP_885251.2][location=complement(930732..933611)][gbkey=CDS]	lcl|NC_008596.1_prot_YP_885251.2_828[locus_tag=MSMEG_0848][db_xref=GeneID:4536387][protein=monovalentcation/H+antiportersubunitA][protein_id=YP_885251.2][location=complement(930732..933611)][gbkey=CDS]
NaN	NaN	NaN	24.9044	24.7176	24.3948				3	3	3	15.8	15.8	15.8	16.097	0	12.922	89850000	7	lcl|NC_008596.1_prot_YP_885255.1_832[locus_tag=MSMEG_0852][db_xref=GeneID:4532060][protein=hypotheticalprotein][protein_id=YP_885255.1][location=complement(936364..936822)][gbkey=CDS]	lcl|NC_008596.1_prot_YP_885255.1_832[locus_tag=MSMEG_0852][db_xref=GeneID:4532060][protein=hypotheticalprotein][protein_id=YP_885255.1][location=complement(936364..936822)][gbkey=CDS]
NaN	NaN	NaN	24.1181	23.9224	23.9801				3	3	3	10.6	10.6	10.6	35.078	0	13.406	59244000	6	lcl|NC_008596.1_prot_YP_885257.1_834[locus_tag=MSMEG_0854][db_xref=GeneID:4535813][protein=two-componentsystemsensorkinase][protein_id=YP_885257.1][location=937236..938204][gbkey=CDS]	lcl|NC_008596.1_prot_YP_885257.1_834[locus_tag=MSMEG_0854][db_xref=GeneID:4535813][protein=two-componentsystemsensorkinase][protein_id=YP_885257.1][location=937236..938204][gbkey=CDS]
29.7416	29.8522	30.1213	30.9219	30.7482	30.8147				14	14	14	46	46	46	37.055	0	215.26	10072000000	129	lcl|NC_008596.1_prot_YP_885261.1_838[locus_tag=MSMEG_0859][db_xref=GeneID:4531371][protein=TetRfamilytranscriptionalregulator][protein_id=YP_885261.1][location=939739..940752][gbkey=CDS]	lcl|NC_008596.1_prot_YP_885261.1_838[locus_tag=MSMEG_0859][db_xref=GeneID:4531371][protein=TetRfamilytranscriptionalregulator][protein_id=YP_885261.1][location=939739..940752][gbkey=CDS]
29.4267	29.4888	29.4256	30.0716	30.0587	30.0999				33	33	32	61.1	61.1	59.5	78.12	0	237.28	6466000000	198	lcl|NC_008596.1_prot_YP_885262.1_839[locus_tag=MSMEG_0858][db_xref=GeneID:4534483][protein=celldivisioncontrolproteinCdc48][protein_id=YP_885262.1][location=complement(940749..942986)][gbkey=CDS]	lcl|NC_008596.1_prot_YP_885262.1_839[locus_tag=MSMEG_0858][db_xref=GeneID:4534483][protein=celldivisioncontrolproteinCdc48][protein_id=YP_885262.1][location=complement(940749..942986)][gbkey=CDS]
26.4482	26.3462	26.2565	26.8598	26.8295	26.6784				3	3	3	17.8	17.8	17.8	31.415	0	20.395	716890000	28	lcl|NC_008596.1_prot_YP_885263.1_840[locus_tag=MSMEG_0860][db_xref=GeneID:4533626][protein=CDP-diacylglycerol--serineO-phosphatidyltransferase][protein_id=YP_885263.1][location=complement(942988..943848)][gbkey=CDS]	lcl|NC_008596.1_prot_YP_885263.1_840[locus_tag=MSMEG_0860][db_xref=GeneID:4533626][protein=CDP-diacylglycerol--serineO-phosphatidyltransferase][protein_id=YP_885263.1][location=complement(942988..943848)][gbkey=CDS]
27.7325	27.6025	27.7505	27.4028	27.2311	27.3482				9	9	9	56	56	56	24.816	0	95.297	1300300000	42	lcl|NC_008596.1_prot_YP_885264.1_841[gene=psd][locus_tag=MSMEG_0861][db_xref=GeneID:4531023][protein=phosphatidylserinedecarboxylase][protein_id=YP_885264.1][location=complement(943845..944543)][gbkey=CDS]	lcl|NC_008596.1_prot_YP_885264.1_841[gene=psd][locus_tag=MSMEG_0861][db_xref=GeneID:4531023][protein=phosphatidylserinedecarboxylase][protein_id=YP_885264.1][location=complement(943845..944543)][gbkey=CDS]
28.6062	28.6286	28.6895	28.3096	27.9096	28.4575				7	7	7	35.2	35.2	35.2	41.194	0	111.23	2460400000	64	lcl|NC_008596.1_prot_YP_885265.1_842[locus_tag=MSMEG_0862][db_xref=GeneID:4535029][protein=molybdopterinbiosynthesisproteinMoeA][protein_id=YP_885265.1][location=complement(944579..945775)][gbkey=CDS]	lcl|NC_008596.1_prot_YP_885265.1_842[locus_tag=MSMEG_0862][db_xref=GeneID:4535029][protein=molybdopterinbiosynthesisproteinMoeA][protein_id=YP_885265.1][location=complement(944579..945775)][gbkey=CDS]
29.6452	29.5883	29.4926	29.2119	29.4259	29.4429				13	13	13	51.8	51.8	51.8	33.209	0	108.04	5085800000	94	lcl|NC_008596.1_prot_YP_885266.1_843[locus_tag=MSMEG_0863][db_xref=GeneID:4535052][protein=shortchaindehydrogenase][protein_id=YP_885266.1][location=complement(945772..946695)][gbkey=CDS]	lcl|NC_008596.1_prot_YP_885266.1_843[locus_tag=MSMEG_0863][db_xref=GeneID:4535052][protein=shortchaindehydrogenase][protein_id=YP_885266.1][location=complement(945772..946695)][gbkey=CDS]
25.1488	25.2446	NaN	25.3905	25.5349	25.3519				5	5	5	39.1	39.1	39.1	19.512	0	13.064	265590000	13	lcl|NC_008596.1_prot_YP_885267.1_844[locus_tag=MSMEG_0864][db_xref=GeneID:4530870][protein=membraneflankeddomain-containingprotein][protein_id=YP_885267.1][location=946733..947272][gbkey=CDS]	lcl|NC_008596.1_prot_YP_885267.1_844[locus_tag=MSMEG_0864][db_xref=GeneID:4530870][protein=membraneflankeddomain-containingprotein][protein_id=YP_885267.1][location=946733..947272][gbkey=CDS]
NaN	NaN	NaN	24.6578	24.0995	24.1158				6	6	6	16.2	16.2	16.2	53.245	0	12.962	76511000	6	lcl|NC_008596.1_prot_YP_885268.1_845[locus_tag=MSMEG_0865][db_xref=GeneID:4536383][protein=membraneflankeddomain-containingprotein][protein_id=YP_885268.1][location=947269..948768][gbkey=CDS]	lcl|NC_008596.1_prot_YP_885268.1_845[locus_tag=MSMEG_0865][db_xref=GeneID:4536383][protein=membraneflankeddomain-containingprotein][protein_id=YP_885268.1][location=947269..948768][gbkey=CDS]
26.8566	27.0756	26.9795	28.2614	28.0458	28.3205				7	7	7	31	31	31	29.022	0	46.695	1529600000	38	lcl|NC_008596.1_prot_YP_885269.1_846[locus_tag=MSMEG_0867][db_xref=GeneID:4534986][protein=hydrolase][protein_id=YP_885269.1][location=948794..949609][gbkey=CDS]	lcl|NC_008596.1_prot_YP_885269.1_846[locus_tag=MSMEG_0867][db_xref=GeneID:4534986][protein=hydrolase][protein_id=YP_885269.1][location=948794..949609][gbkey=CDS]
27.4174	27.4273	27.3874	NaN	NaN	NaN				16	16	16	38.9	38.9	38.9	62.484	0	55.788	586410000	28	lcl|NC_008596.1_prot_YP_885270.1_847[locus_tag=MSMEG_0866][db_xref=GeneID:4535322][protein=DNAorRNAhelicaseofsuperfamilyproteinII][protein_id=YP_885270.1][location=complement(949606..951312)][gbkey=CDS]	lcl|NC_008596.1_prot_YP_885270.1_847[locus_tag=MSMEG_0866][db_xref=GeneID:4535322][protein=DNAorRNAhelicaseofsuperfamilyproteinII][protein_id=YP_885270.1][location=complement(949606..951312)][gbkey=CDS]
28.5457	28.3228	28.3472	28.3945	28.3749	28.4947				11	11	11	58.4	58.4	58.4	31.959	0	102.92	2536600000	60	lcl|NC_008596.1_prot_YP_885279.1_856[locus_tag=MSMEG_0877][db_xref=GeneID:4536572][protein=dihydrodipicolinatesynthase][protein_id=YP_885279.1][location=962791..963723][gbkey=CDS]	lcl|NC_008596.1_prot_YP_885279.1_856[locus_tag=MSMEG_0877][db_xref=GeneID:4536572][protein=dihydrodipicolinatesynthase][protein_id=YP_885279.1][location=962791..963723][gbkey=CDS]
29.4971	29.4015	29.5269	27.3935	27.2903	27.4976				15	15	15	68.2	68.2	68.2	32.561	0	182.16	3113200000	104	lcl|NC_008596.1_prot_YP_885280.1_857[locus_tag=MSMEG_0876][db_xref=GeneID:4536421][protein=shortchaindehydrogenase][protein_id=YP_885280.1][location=complement(963720..964637)][gbkey=CDS]	lcl|NC_008596.1_prot_YP_885280.1_857[locus_tag=MSMEG_0876][db_xref=GeneID:4536421][protein=shortchaindehydrogenase][protein_id=YP_885280.1][location=complement(963720..964637)][gbkey=CDS]
24.8615	25.0822	24.8641	NaN	NaN	NaN				2	2	2	22.8	22.8	22.8	20.094	0	16.076	144490000	9	lcl|NC_008596.1_prot_YP_885281.1_858[locus_tag=MSMEG_0878][db_xref=GeneID:4536104][protein=transcriptionalregulator][protein_id=YP_885281.1][location=964736..965305][gbkey=CDS]	lcl|NC_008596.1_prot_YP_885281.1_858[locus_tag=MSMEG_0878][db_xref=GeneID:4536104][protein=transcriptionalregulator][protein_id=YP_885281.1][location=964736..965305][gbkey=CDS]
36.3201	36.459	36.2978	35.2235	35.3709	35.5841				37	37	35	85.2	85.2	82.1	56.487	0	323.31	479190000000	2496	lcl|NC_008596.1_prot_YP_885283.1_860[gene=groEL][locus_tag=MSMEG_0880][db_xref=GeneID:4533338][protein=molecularchaperoneGroEL][protein_id=YP_885283.1][location=965533..967158][gbkey=CDS]	lcl|NC_008596.1_prot_YP_885283.1_860[gene=groEL][locus_tag=MSMEG_0880][db_xref=GeneID:4533338][protein=molecularchaperoneGroEL][protein_id=YP_885283.1][location=965533..967158][gbkey=CDS]
25.7806	NaN	NaN	28.5536	28.5979	28.4169				4	4	4	50.4	50.4	50.4	13.637	0	71.192	1562700000	33	lcl|NC_008596.1_prot_YP_885285.1_862[locus_tag=MSMEG_0882][db_xref=GeneID:4536442][protein=hypotheticalprotein][protein_id=YP_885285.1][location=complement(968200..968583)][gbkey=CDS]	lcl|NC_008596.1_prot_YP_885285.1_862[locus_tag=MSMEG_0882][db_xref=GeneID:4536442][protein=hypotheticalprotein][protein_id=YP_885285.1][location=complement(968200..968583)][gbkey=CDS]
25.476	25.6073	25.3575	25.5142	NaN	NaN				5	5	5	10.9	10.9	10.9	61.829	0	16.86	251570000	7	lcl|NC_008596.1_prot_YP_885286.1_863[locus_tag=MSMEG_0883][db_xref=GeneID:4531328][protein=amidohydrolase][protein_id=YP_885286.1][location=complement(968609..970351)][gbkey=CDS]	lcl|NC_008596.1_prot_YP_885286.1_863[locus_tag=MSMEG_0883][db_xref=GeneID:4531328][protein=amidohydrolase][protein_id=YP_885286.1][location=complement(968609..970351)][gbkey=CDS]
27.6772	27.793	27.6964	28.3805	28.7147	28.3471				7	7	7	94.4	94.4	94.4	13.681	0	137.34	1977000000	26	lcl|NC_008596.1_prot_YP_885287.1_864[locus_tag=MSMEG_0884][db_xref=GeneID:4537077][protein=glyoxalase][protein_id=YP_885287.1][location=970433..970813][gbkey=CDS]	lcl|NC_008596.1_prot_YP_885287.1_864[locus_tag=MSMEG_0884][db_xref=GeneID:4537077][protein=glyoxalase][protein_id=YP_885287.1][location=970433..970813][gbkey=CDS]
27.4148	27.6153	27.1613	29.3123	29.3454	29.0345				9	9	9	78.4	78.4	78.4	20.514	0	115.47	2747700000	66	lcl|NC_008596.1_prot_YP_885290.1_867[locus_tag=MSMEG_0887][db_xref=GeneID:4534919][protein=hypotheticalprotein][protein_id=YP_885290.1][location=972865..973422][gbkey=CDS]	lcl|NC_008596.1_prot_YP_885290.1_867[locus_tag=MSMEG_0887][db_xref=GeneID:4534919][protein=hypotheticalprotein][protein_id=YP_885290.1][location=972865..973422][gbkey=CDS]
31.6324	31.7573	31.6294	30.6823	30.541	30.405				21	21	21	56.4	56.4	56.4	54.505	0	323.31	19277000000	261	lcl|NC_008596.1_prot_YP_885292.1_869[locus_tag=MSMEG_0889][db_xref=GeneID:4535169][protein=succinate-semialdehydedehydrogenase][protein_id=YP_885292.1][location=973997..975526][gbkey=CDS]	lcl|NC_008596.1_prot_YP_885292.1_869[locus_tag=MSMEG_0889][db_xref=GeneID:4535169][protein=succinate-semialdehydedehydrogenase][protein_id=YP_885292.1][location=973997..975526][gbkey=CDS]
26.423	26.1974	26.508	27.8712	27.8377	28.3305				8	8	8	60.3	60.3	60.3	21.842	0	114.44	1276100000	42	lcl|NC_008596.1_prot_YP_885293.1_870[locus_tag=MSMEG_0890][db_xref=GeneID:4532069][protein=HDdomain-containingprotein][protein_id=YP_885293.1][location=975595..976194][gbkey=CDS]	lcl|NC_008596.1_prot_YP_885293.1_870[locus_tag=MSMEG_0890][db_xref=GeneID:4532069][protein=HDdomain-containingprotein][protein_id=YP_885293.1][location=975595..976194][gbkey=CDS]
24.5308	24.6249	24.1495	25.05	25.2813	25.204				5	5	5	27.8	27.8	27.8	29.555	0	35.285	207750000	13	lcl|NC_008596.1_prot_YP_885295.1_872[locus_tag=MSMEG_0892][db_xref=GeneID:4537612][protein=hypotheticalprotein][protein_id=YP_885295.1][location=977160..978005][gbkey=CDS]	lcl|NC_008596.1_prot_YP_885295.1_872[locus_tag=MSMEG_0892][db_xref=GeneID:4537612][protein=hypotheticalprotein][protein_id=YP_885295.1][location=977160..978005][gbkey=CDS]
27.36	27.6809	26.7771	23.794	23.5324	23.7891				13	13	13	31.3	31.3	31.3	48.94	0	43.343	591380000	30	lcl|NC_008596.1_prot_YP_885297.1_874[locus_tag=MSMEG_0894][db_xref=GeneID:4533784][protein=dihydrodipicolinatereductase][protein_id=YP_885297.1][location=978540..979904][gbkey=CDS]	lcl|NC_008596.1_prot_YP_885297.1_874[locus_tag=MSMEG_0894][db_xref=GeneID:4533784][protein=dihydrodipicolinatereductase][protein_id=YP_885297.1][location=978540..979904][gbkey=CDS]
26.3717	26.504	26.4179	NaN	NaN	NaN				10	10	10	49.4	49.4	49.4	27.476	0	50.774	457240000	21	lcl|NC_008596.1_prot_YP_885298.1_875[locus_tag=MSMEG_0895][db_xref=GeneID:4531165][protein=GntRfamilytranscriptionalregulator][protein_id=YP_885298.1][location=980004..980747][gbkey=CDS]	lcl|NC_008596.1_prot_YP_885298.1_875[locus_tag=MSMEG_0895][db_xref=GeneID:4531165][protein=GntRfamilytranscriptionalregulator][protein_id=YP_885298.1][location=980004..980747][gbkey=CDS]
27.3023	27.4045	27.2775	27.5619	27.6042	27.5144				13	13	13	40.2	40.2	40.2	44.314	0	90.7	1274700000	50	lcl|NC_008596.1_prot_YP_885300.1_877[locus_tag=MSMEG_0897][db_xref=GeneID:4535607][protein=hypotheticalprotein][protein_id=YP_885300.1][location=982187..983464][gbkey=CDS]	lcl|NC_008596.1_prot_YP_885300.1_877[locus_tag=MSMEG_0897][db_xref=GeneID:4535607][protein=hypotheticalprotein][protein_id=YP_885300.1][location=982187..983464][gbkey=CDS]
25.291	25.4729	25.3267	25.2659	25.0865	25.2778				5	5	5	34.8	34.8	34.8	28.693	0	20.818	277530000	13	lcl|NC_008596.1_prot_YP_885301.1_878[locus_tag=MSMEG_0898][db_xref=GeneID:4534841][protein=tagatose-1,6-bisphosphatealdolaseGatY][protein_id=YP_885301.1][location=983461..984273][gbkey=CDS]	lcl|NC_008596.1_prot_YP_885301.1_878[locus_tag=MSMEG_0898][db_xref=GeneID:4534841][protein=tagatose-1,6-bisphosphatealdolaseGatY][protein_id=YP_885301.1][location=983461..984273][gbkey=CDS]
29.1677	29.1915	29.2112	28.9394	28.9796	29.0383				24	24	24	49.5	49.5	49.5	74.921	0	197.44	3911700000	128	lcl|NC_008596.1_prot_YP_885302.1_879[locus_tag=MSMEG_0899][db_xref=GeneID:4536524][protein=prolyloligopeptidase][protein_id=YP_885302.1][location=complement(984361..986376)][gbkey=CDS]	lcl|NC_008596.1_prot_YP_885302.1_879[locus_tag=MSMEG_0899][db_xref=GeneID:4536524][protein=prolyloligopeptidase][protein_id=YP_885302.1][location=complement(984361..986376)][gbkey=CDS]
29.0016	29.0928	28.8754	31.4474	31.0052	31.0578				18	7	7	54.6	21.3	21.3	55.126	0	240.39	10532000000	101	lcl|NC_008596.1_prot_YP_885303.1_880[locus_tag=MSMEG_0900][db_xref=GeneID:4536768][protein=eptc-induciblealdehydedehydrogenase][protein_id=YP_885303.1][location=986441..987964][gbkey=CDS]	lcl|NC_008596.1_prot_YP_885303.1_880[locus_tag=MSMEG_0900][db_xref=GeneID:4536768][protein=eptc-induciblealdehydedehydrogenase][protein_id=YP_885303.1][location=986441..987964][gbkey=CDS]
28.535	28.5867	28.6405	27.4088	NaN	26.9489				6	6	6	74.1	74.1	74.1	16.541	0	66.904	1783900000	29	lcl|NC_008596.1_prot_YP_885304.1_881[locus_tag=MSMEG_0901][db_xref=GeneID:4534262][protein=hypotheticalprotein][protein_id=YP_885304.1][location=987998..988474][gbkey=CDS]	lcl|NC_008596.1_prot_YP_885304.1_881[locus_tag=MSMEG_0901][db_xref=GeneID:4534262][protein=hypotheticalprotein][protein_id=YP_885304.1][location=987998..988474][gbkey=CDS]
33.3078	33.3736	33.2869	33.7271	33.5717	33.6473				30	30	30	84.5	84.5	84.5	49.469	0	323.31	85563000000	756	lcl|NC_008596.1_prot_YP_885306.1_883[gene=lpdA][locus_tag=MSMEG_0903][db_xref=GeneID:4536874][protein=dihydrolipoamidedehydrogenase][protein_id=YP_885306.1][location=989521..990915][gbkey=CDS]	lcl|NC_008596.1_prot_YP_885306.1_883[gene=lpdA][locus_tag=MSMEG_0903][db_xref=GeneID:4536874][protein=dihydrolipoamidedehydrogenase][protein_id=YP_885306.1][location=989521..990915][gbkey=CDS]
27.5205	27.6143	27.4111	28.2153	28.1143	28.1801				10	10	10	53.2	53.2	53.2	20.848	0	58.22	1685500000	46	lcl|NC_008596.1_prot_YP_885308.1_885[gene=pcaC][locus_tag=MSMEG_0905][db_xref=GeneID:4532489][protein=hypotheticalprotein][protein_id=YP_885308.1][location=complement(991188..991748)][gbkey=CDS]	lcl|NC_008596.1_prot_YP_885308.1_885[gene=pcaC][locus_tag=MSMEG_0905][db_xref=GeneID:4532489][protein=hypotheticalprotein][protein_id=YP_885308.1][location=complement(991188..991748)][gbkey=CDS]
25.8699	25.6376	25.51	25.526	25.6024	25.689				8	8	8	24.9	24.9	24.9	53.786	0	43.83	349630000	23	lcl|NC_008596.1_prot_YP_885309.1_886[locus_tag=MSMEG_0906][db_xref=GeneID:4533576][protein=DNA-bindingprotein][protein_id=YP_885309.1][location=complement(991776..993212)][gbkey=CDS]	lcl|NC_008596.1_prot_YP_885309.1_886[locus_tag=MSMEG_0906][db_xref=GeneID:4533576][protein=DNA-bindingprotein][protein_id=YP_885309.1][location=complement(991776..993212)][gbkey=CDS]
29.0322	29.1472	29.1294	28.8024	28.6188	28.6716				12	12	12	64.9	64.9	64.9	32.196	0	113.28	3392000000	92	lcl|NC_008596.1_prot_YP_885312.1_889[locus_tag=MSMEG_0909][db_xref=GeneID:4534767][protein=acyl-ACPthioesterase][protein_id=YP_885312.1][location=994104..994952][gbkey=CDS]	lcl|NC_008596.1_prot_YP_885312.1_889[locus_tag=MSMEG_0909][db_xref=GeneID:4534767][protein=acyl-ACPthioesterase][protein_id=YP_885312.1][location=994104..994952][gbkey=CDS]
33.2362	33.1106	33.1103	28.4263	29.1004	28.6297				25	25	25	78	78	78	47.089	0	323.31	33300000000	270	lcl|NC_008596.1_prot_YP_885314.1_891[gene=aceA][locus_tag=MSMEG_0911][db_xref=GeneID:4536848][protein=isocitratelyase][protein_id=YP_885314.1][location=995201..996487][gbkey=CDS]	lcl|NC_008596.1_prot_YP_885314.1_891[gene=aceA][locus_tag=MSMEG_0911][db_xref=GeneID:4536848][protein=isocitratelyase][protein_id=YP_885314.1][location=995201..996487][gbkey=CDS]
31.6395	31.6402	31.6824	31.8601	31.8636	31.8214				13	13	13	57.7	57.7	57.7	30.681	0	213.79	25151000000	249	lcl|NC_008596.1_prot_YP_885315.1_892[locus_tag=MSMEG_0912][db_xref=GeneID:4531107][protein=3-hydroxybutyryl-CoAdehydrogenase][protein_id=YP_885315.1][location=996618..997478][gbkey=CDS]	lcl|NC_008596.1_prot_YP_885315.1_892[locus_tag=MSMEG_0912][db_xref=GeneID:4531107][protein=3-hydroxybutyryl-CoAdehydrogenase][protein_id=YP_885315.1][location=996618..997478][gbkey=CDS]
33.6986	33.8128	33.7093	31.1392	31.4018	31.5352				19	19	18	69.3	69.3	66.9	33.068	0	292.11	57501000000	297	lcl|NC_008596.1_prot_YP_885316.1_893[locus_tag=MSMEG_0913][db_xref=GeneID:4532216][protein=methoxymycolicacidsynthase1][protein_id=YP_885316.1][location=997643..998515][gbkey=CDS]	lcl|NC_008596.1_prot_YP_885316.1_893[locus_tag=MSMEG_0913][db_xref=GeneID:4532216][protein=methoxymycolicacidsynthase1][protein_id=YP_885316.1][location=997643..998515][gbkey=CDS]
28.3157	28.1026	28.3347	28.8504	28.799	28.858				16	16	16	66.8	66.8	66.8	33.85	0	85.941	2753400000	70	lcl|NC_008596.1_prot_YP_885318.1_895[locus_tag=MSMEG_0915][db_xref=GeneID:4536956][protein=polyphosphatekinase][protein_id=YP_885318.1][location=complement(999537..1000424)][gbkey=CDS]	lcl|NC_008596.1_prot_YP_885318.1_895[locus_tag=MSMEG_0915][db_xref=GeneID:4536956][protein=polyphosphatekinase][protein_id=YP_885318.1][location=complement(999537..1000424)][gbkey=CDS]
27.4961	27.4257	27.2028	27.7509	27.7599	27.9573				9	9	9	51.3	51.3	51.3	26.167	0	89.008	1425500000	51	lcl|NC_008596.1_prot_YP_885319.1_896[locus_tag=MSMEG_0916][db_xref=GeneID:4531289][protein=TetRfamilytranscriptionalregulator][protein_id=YP_885319.1][location=complement(1000429..1001133)][gbkey=CDS]	lcl|NC_008596.1_prot_YP_885319.1_896[locus_tag=MSMEG_0916][db_xref=GeneID:4531289][protein=TetRfamilytranscriptionalregulator][protein_id=YP_885319.1][location=complement(1000429..1001133)][gbkey=CDS]
27.1054	27.183	27.0432	28.1493	28.0675	28.0929				19	19	19	44.3	44.3	44.3	48.828	0	103.93	1486500000	80	lcl|NC_008596.1_prot_YP_885320.1_897[locus_tag=MSMEG_0917][db_xref=GeneID:4530946][protein=hypotheticalprotein][protein_id=YP_885320.1][location=1001253..1002569][gbkey=CDS]	lcl|NC_008596.1_prot_YP_885320.1_897[locus_tag=MSMEG_0917][db_xref=GeneID:4530946][protein=hypotheticalprotein][protein_id=YP_885320.1][location=1001253..1002569][gbkey=CDS]
26.0559	26.2179	26.2791	26.2025	26.1829	26.5283				5	5	5	41.5	41.5	41.5	15.328	0	39.537	546580000	25	lcl|NC_008596.1_prot_YP_885321.1_898[locus_tag=MSMEG_0918][db_xref=GeneID:4535529][protein=XREfamilytranscriptionalregulator][protein_id=YP_885321.1][location=1002657..1003085][gbkey=CDS]	lcl|NC_008596.1_prot_YP_885321.1_898[locus_tag=MSMEG_0918][db_xref=GeneID:4535529][protein=XREfamilytranscriptionalregulator][protein_id=YP_885321.1][location=1002657..1003085][gbkey=CDS]
31.3785	31.404	31.5997	30.6972	30.5672	30.8697				16	16	16	53.4	53.4	53.4	24.561	0	266.08	16129000000	129	lcl|NC_008596.1_prot_YP_885322.1_899[locus_tag=MSMEG_0919][db_xref=GeneID:4537286][protein=heparin-bindinghemagglutinin][protein_id=YP_885322.1][location=1003169..1003867][gbkey=CDS]	lcl|NC_008596.1_prot_YP_885322.1_899[locus_tag=MSMEG_0919][db_xref=GeneID:4537286][protein=heparin-bindinghemagglutinin][protein_id=YP_885322.1][location=1003169..1003867][gbkey=CDS]
26.9992	27.2863	27.0863	27.8529	27.8237	27.7438				4	4	4	23.3	23.3	23.3	22.434	0	46.268	1305000000	27	lcl|NC_008596.1_prot_YP_885325.1_902[gene=deoC][locus_tag=MSMEG_0922][db_xref=GeneID:4534429][protein=2-deoxyribose-5-phosphatealdolase][protein_id=YP_885325.1][location=1004646..1005329][gbkey=CDS]	lcl|NC_008596.1_prot_YP_885325.1_902[gene=deoC][locus_tag=MSMEG_0922][db_xref=GeneID:4534429][protein=2-deoxyribose-5-phosphatealdolase][protein_id=YP_885325.1][location=1004646..1005329][gbkey=CDS]
27.9595	28.1128	28.137	28.2501	28.245	28.305				8	8	8	45.3	45.3	45.3	32.593	0	77.077	2077500000	67	lcl|NC_008596.1_prot_YP_885326.1_903[locus_tag=MSMEG_0923][db_xref=GeneID:4535561][protein=hypotheticalprotein][protein_id=YP_885326.1][location=complement(1005367..1006302)][gbkey=CDS]	lcl|NC_008596.1_prot_YP_885326.1_903[locus_tag=MSMEG_0923][db_xref=GeneID:4535561][protein=hypotheticalprotein][protein_id=YP_885326.1][location=complement(1005367..1006302)][gbkey=CDS]
28.7547	28.835	28.6733	25.9702	26.156	25.997				14	14	14	76.7	76.7	76.7	27.749	0	125.5	1726800000	57	lcl|NC_008596.1_prot_YP_885327.1_904[locus_tag=MSMEG_0924][db_xref=GeneID:4534795][protein=carbon-nitrogenhydrolase][protein_id=YP_885327.1][location=complement(1006363..1007163)][gbkey=CDS]	lcl|NC_008596.1_prot_YP_885327.1_904[locus_tag=MSMEG_0924][db_xref=GeneID:4534795][protein=carbon-nitrogenhydrolase][protein_id=YP_885327.1][location=complement(1006363..1007163)][gbkey=CDS]
25.2725	25.233	25.0451	26.2302	26.058	26.1943				4	4	4	26.4	26.4	26.4	17.783	0	20.441	386010000	19	lcl|NC_008596.1_prot_YP_885329.1_906[locus_tag=MSMEG_0926][db_xref=GeneID:4536142][protein=hypotheticalprotein][protein_id=YP_885329.1][location=complement(1007951..1008442)][gbkey=CDS]	lcl|NC_008596.1_prot_YP_885329.1_906[locus_tag=MSMEG_0926][db_xref=GeneID:4536142][protein=hypotheticalprotein][protein_id=YP_885329.1][location=complement(1007951..1008442)][gbkey=CDS]
27.253	27.2525	27.4825	28.0615	27.8056	28.2889				9	9	9	63.1	63.1	63.1	18.158	0	99.447	1589500000	59	lcl|NC_008596.1_prot_YP_885330.1_907[locus_tag=MSMEG_0927][db_xref=GeneID:4534777][protein=hypotheticalprotein][protein_id=YP_885330.1][location=complement(1008489..1008995)][gbkey=CDS]	lcl|NC_008596.1_prot_YP_885330.1_907[locus_tag=MSMEG_0927][db_xref=GeneID:4534777][protein=hypotheticalprotein][protein_id=YP_885330.1][location=complement(1008489..1008995)][gbkey=CDS]
25.6034	25.4179	25.3656	26.2284	26.218	26.2083				4	4	4	11.6	11.6	11.6	38.238	0	19.016	422580000	13	lcl|NC_008596.1_prot_YP_885331.1_908[gene=murB][locus_tag=MSMEG_0928][db_xref=GeneID:4531160][protein=UDP-N-acetylenolpyruvoylglucosaminereductase][protein_id=YP_885331.1][location=1009022..1010113][gbkey=CDS]	lcl|NC_008596.1_prot_YP_885331.1_908[gene=murB][locus_tag=MSMEG_0928][db_xref=GeneID:4531160][protein=UDP-N-acetylenolpyruvoylglucosaminereductase][protein_id=YP_885331.1][location=1009022..1010113][gbkey=CDS]
27.2893	27.5915	27.6186	27.4721	27.7936	27.4148				10	10	10	39.2	39.2	39.2	48.058	0	87.283	1317400000	51	lcl|NC_008596.1_prot_YP_885332.1_909[locus_tag=MSMEG_0929][db_xref=GeneID:4533052][protein=ErfK/YbiS/YcfS/YnhGfamilyprotein][protein_id=YP_885332.1][location=1010120..1011478][gbkey=CDS]	lcl|NC_008596.1_prot_YP_885332.1_909[locus_tag=MSMEG_0929][db_xref=GeneID:4533052][protein=ErfK/YbiS/YcfS/YnhGfamilyprotein][protein_id=YP_885332.1][location=1010120..1011478][gbkey=CDS]
29.506	29.4399	29.478	30.3888	30.1437	30.3087				11	11	11	67.5	67.5	67.5	26.439	0	158.91	7036600000	89	lcl|NC_008596.1_prot_YP_885333.1_910[locus_tag=MSMEG_0930][db_xref=GeneID:4536649][protein=serine3-dehydrogenase][protein_id=YP_885333.1][location=complement(1011488..1012237)][gbkey=CDS]	lcl|NC_008596.1_prot_YP_885333.1_910[locus_tag=MSMEG_0930][db_xref=GeneID:4536649][protein=serine3-dehydrogenase][protein_id=YP_885333.1][location=complement(1011488..1012237)][gbkey=CDS]
25.2211	25.0183	25.3614	NaN	NaN	NaN				6	6	6	21.8	21.8	21.8	41.397	0	13.485	194590000	8	lcl|NC_008596.1_prot_YP_885335.1_912[locus_tag=MSMEG_0932][db_xref=GeneID:4535889][protein=ROKfamilyprotein][protein_id=YP_885335.1][location=1012561..1013760][gbkey=CDS]	lcl|NC_008596.1_prot_YP_885335.1_912[locus_tag=MSMEG_0932][db_xref=GeneID:4535889][protein=ROKfamilyprotein][protein_id=YP_885335.1][location=1012561..1013760][gbkey=CDS]
26.9726	27.0702	27.007	26.8153	26.537	26.92				8	8	8	23	23	23	45.935	0	40.682	853100000	28	lcl|NC_008596.1_prot_YP_885336.1_913[locus_tag=MSMEG_0933][db_xref=GeneID:4537367][protein=hypotheticalprotein][protein_id=YP_885336.1][location=1013771..1015075][gbkey=CDS]	lcl|NC_008596.1_prot_YP_885336.1_913[locus_tag=MSMEG_0933][db_xref=GeneID:4537367][protein=hypotheticalprotein][protein_id=YP_885336.1][location=1013771..1015075][gbkey=CDS]
25.8001	26.231	25.9472	26.9905	26.8287	26.8491				8	8	8	52.1	52.1	52.1	19.013	0	37.153	664960000	42	lcl|NC_008596.1_prot_YP_885337.1_914[locus_tag=MSMEG_0934][db_xref=GeneID:4531531][protein=hypotheticalprotein][protein_id=YP_885337.1][location=1015072..1015569][gbkey=CDS]	lcl|NC_008596.1_prot_YP_885337.1_914[locus_tag=MSMEG_0934][db_xref=GeneID:4531531][protein=hypotheticalprotein][protein_id=YP_885337.1][location=1015072..1015569][gbkey=CDS]
32.3418	32.4012	32.3975	32.646	32.7851	32.8887				18	18	18	82.6	82.6	82.6	27.3	0	323.31	45068000000	305	lcl|NC_008596.1_prot_YP_885338.1_915[locus_tag=MSMEG_0935][db_xref=GeneID:4537124][protein=2,3-bisphosphoglycerate-independentphosphoglyceratemutase][protein_id=YP_885338.1][location=1015609..1016352][gbkey=CDS]	lcl|NC_008596.1_prot_YP_885338.1_915[locus_tag=MSMEG_0935][db_xref=GeneID:4537124][protein=2,3-bisphosphoglycerate-independentphosphoglyceratemutase][protein_id=YP_885338.1][location=1015609..1016352][gbkey=CDS]
26.0225	25.9425	26.0207	27.9142	27.7905	27.9652				11	11	11	41.7	41.7	41.7	41.862	0	86.428	1117000000	34	lcl|NC_008596.1_prot_YP_885339.1_916[gene=senX3][locus_tag=MSMEG_0936][db_xref=GeneID:4536256][protein=sensorhistidinekinaseSenX3][protein_id=YP_885339.1][location=1016604..1017758][gbkey=CDS]	lcl|NC_008596.1_prot_YP_885339.1_916[gene=senX3][locus_tag=MSMEG_0936][db_xref=GeneID:4536256][protein=sensorhistidinekinaseSenX3][protein_id=YP_885339.1][location=1016604..1017758][gbkey=CDS]
28.3938	28.5861	28.6388	29.2183	29.2611	29.2886				11	11	11	58.2	58.2	58.2	24.624	0	142.82	3554100000	78	lcl|NC_008596.1_prot_YP_885340.1_917[gene=regX3][locus_tag=MSMEG_0937][db_xref=GeneID:4532546][protein=DNA-bindingresponseregulatorRegX3][protein_id=YP_885340.1][location=1017764..1018441][gbkey=CDS]	lcl|NC_008596.1_prot_YP_885340.1_917[gene=regX3][locus_tag=MSMEG_0937][db_xref=GeneID:4532546][protein=DNA-bindingresponseregulatorRegX3][protein_id=YP_885340.1][location=1017764..1018441][gbkey=CDS]
27.1911	27.5735	27.2772	27.1419	26.8369	26.6161				10	10	10	56	56	56	29.869	0	60.016	984710000	30	lcl|NC_008596.1_prot_YP_885341.1_918[locus_tag=MSMEG_0938][db_xref=GeneID:4536671][protein=hypotheticalprotein][protein_id=YP_885341.1][location=complement(1018465..1019265)][gbkey=CDS]	lcl|NC_008596.1_prot_YP_885341.1_918[locus_tag=MSMEG_0938][db_xref=GeneID:4536671][protein=hypotheticalprotein][protein_id=YP_885341.1][location=complement(1018465..1019265)][gbkey=CDS]
27.9675	28.0953	28.0273	28.629	28.5656	28.4688				15	15	15	53.3	53.3	53.3	33.411	0	86.49	2248700000	69	lcl|NC_008596.1_prot_YP_885342.1_919[locus_tag=MSMEG_0939][db_xref=GeneID:4533094][protein=Ppx/GppAphosphatase][protein_id=YP_885342.1][location=1019379..1020338][gbkey=CDS]	lcl|NC_008596.1_prot_YP_885342.1_919[locus_tag=MSMEG_0939][db_xref=GeneID:4533094][protein=Ppx/GppAphosphatase][protein_id=YP_885342.1][location=1019379..1020338][gbkey=CDS]
29.161	29.4338	29.4557	27.7892	28.0166	27.9785				17	17	17	61.2	61.2	61.2	38.015	0	180.85	3192800000	71	lcl|NC_008596.1_prot_YP_885343.1_920[locus_tag=MSMEG_0940][db_xref=GeneID:4537172][protein=hypotheticalprotein][protein_id=YP_885343.1][location=1020368..1021438][gbkey=CDS]	lcl|NC_008596.1_prot_YP_885343.1_920[locus_tag=MSMEG_0940][db_xref=GeneID:4537172][protein=hypotheticalprotein][protein_id=YP_885343.1][location=1020368..1021438][gbkey=CDS]
25.3517	25.4857	25.4464	25.6887	25.658	25.9199				4	4	4	26	26	26	30.506	0	10.281	351530000	14	lcl|NC_008596.1_prot_YP_885344.1_921[locus_tag=MSMEG_0941][db_xref=GeneID:4532329][protein=APendonuclease,familyprotein2][protein_id=YP_885344.1][location=1021461..1022306][gbkey=CDS]	lcl|NC_008596.1_prot_YP_885344.1_921[locus_tag=MSMEG_0941][db_xref=GeneID:4532329][protein=APendonuclease,familyprotein2][protein_id=YP_885344.1][location=1021461..1022306][gbkey=CDS]
25.1922	25.4719	25.1845	NaN	NaN	NaN				4	4	4	26.2	26.2	26.2	28.804	0	13.927	135740000	6	lcl|NC_008596.1_prot_YP_885345.1_922[locus_tag=MSMEG_0942][db_xref=GeneID:4532464][protein=hypotheticalprotein][protein_id=YP_885345.1][location=1022339..1023154][gbkey=CDS]	lcl|NC_008596.1_prot_YP_885345.1_922[locus_tag=MSMEG_0942][db_xref=GeneID:4532464][protein=hypotheticalprotein][protein_id=YP_885345.1][location=1022339..1023154][gbkey=CDS]
30.4608	30.3926	30.5169	31.1762	31.001	30.9321				13	13	13	71.3	71.3	71.3	28.989	0	229.26	12655000000	151	lcl|NC_008596.1_prot_YP_885346.1_923[gene=proC][locus_tag=MSMEG_0943][db_xref=GeneID:4531470][protein=pyrroline-5-carboxylatereductase][protein_id=YP_885346.1][location=1023180..1024040][gbkey=CDS]	lcl|NC_008596.1_prot_YP_885346.1_923[gene=proC][locus_tag=MSMEG_0943][db_xref=GeneID:4531470][protein=pyrroline-5-carboxylatereductase][protein_id=YP_885346.1][location=1023180..1024040][gbkey=CDS]
27.6952	27.8102	28.1281	30.1371	30.4114	30.2156				3	3	3	54.2	54.2	54.2	7.8559	0	33.373	5347600000	33	lcl|NC_008596.1_prot_YP_885347.1_924[locus_tag=MSMEG_0944][db_xref=GeneID:4533369][protein=DNAbindingdomain-containingprotein][protein_id=YP_885347.1][location=1024188..1024406][gbkey=CDS]	lcl|NC_008596.1_prot_YP_885347.1_924[locus_tag=MSMEG_0944][db_xref=GeneID:4533369][protein=DNAbindingdomain-containingprotein][protein_id=YP_885347.1][location=1024188..1024406][gbkey=CDS]
26.4284	26.4865	26.1641	26.575	26.5966	26.522				8	8	8	29.5	29.5	29.5	37.446	0	30.304	623930000	33	lcl|NC_008596.1_prot_YP_885349.1_926[locus_tag=MSMEG_0946][db_xref=GeneID:4534052][protein=NADdependentepimerase/dehydratase][protein_id=YP_885349.1][location=1024821..1025849][gbkey=CDS]	lcl|NC_008596.1_prot_YP_885349.1_926[locus_tag=MSMEG_0946][db_xref=GeneID:4534052][protein=NADdependentepimerase/dehydratase][protein_id=YP_885349.1][location=1024821..1025849][gbkey=CDS]
25.7728	25.7865	25.8424	25.7138	25.9552	25.7181				8	8	8	38.1	38.1	38.1	38.629	0	46.255	383130000	26	lcl|NC_008596.1_prot_YP_885350.1_927[locus_tag=MSMEG_0947][db_xref=GeneID:4537330][protein=acyltransferase][protein_id=YP_885350.1][location=1025886..1026950][gbkey=CDS]	lcl|NC_008596.1_prot_YP_885350.1_927[locus_tag=MSMEG_0947][db_xref=GeneID:4537330][protein=acyltransferase][protein_id=YP_885350.1][location=1025886..1026950][gbkey=CDS]
30.5037	30.4263	30.6072	29.6894	29.8259	30.1691				12	12	12	84.7	84.7	84.7	19.568	0	218.73	8935300000	130	lcl|NC_008596.1_prot_YP_885351.1_928[locus_tag=MSMEG_0948][db_xref=GeneID:4534235][protein=hypotheticalprotein][protein_id=YP_885351.1][location=complement(1026981..1027514)][gbkey=CDS]	lcl|NC_008596.1_prot_YP_885351.1_928[locus_tag=MSMEG_0948][db_xref=GeneID:4534235][protein=hypotheticalprotein][protein_id=YP_885351.1][location=complement(1026981..1027514)][gbkey=CDS]
27.4082	27.0726	27.0586	29.4436	29.5381	29.3786				6	6	6	34.5	34.5	34.5	31.352	0	56.764	2956600000	44	lcl|NC_008596.1_prot_YP_885352.1_929[locus_tag=MSMEG_0949][db_xref=GeneID:4532677][protein=HAD-superfamilyhydrolase][protein_id=YP_885352.1][location=complement(1027603..1028493)][gbkey=CDS]	lcl|NC_008596.1_prot_YP_885352.1_929[locus_tag=MSMEG_0949][db_xref=GeneID:4532677][protein=HAD-superfamilyhydrolase][protein_id=YP_885352.1][location=complement(1027603..1028493)][gbkey=CDS]
NaN	NaN	NaN	25.2227	25.233	25.2789				3	3	3	76.2	76.2	76.2	8.6846	0	25.833	234840000	5	lcl|NC_008596.1_prot_YP_885354.1_931[locus_tag=MSMEG_0951][db_xref=GeneID:4532596][protein=glutaredoxin][protein_id=YP_885354.1][location=1028600..1028842][gbkey=CDS]	lcl|NC_008596.1_prot_YP_885354.1_931[locus_tag=MSMEG_0951][db_xref=GeneID:4532596][protein=glutaredoxin][protein_id=YP_885354.1][location=1028600..1028842][gbkey=CDS]
27.7919	27.9421	27.6299	NaN	NaN	NaN				11	11	11	35.5	35.5	35.5	47.444	0	67.15	764790000	21	lcl|NC_008596.1_prot_YP_885355.1_932[gene=hemA][locus_tag=MSMEG_0952][db_xref=GeneID:4534078][protein=glutamyl-tRNAreductase][protein_id=YP_885355.1][location=1029002..1030357][gbkey=CDS]	lcl|NC_008596.1_prot_YP_885355.1_932[gene=hemA][locus_tag=MSMEG_0952][db_xref=GeneID:4534078][protein=glutamyl-tRNAreductase][protein_id=YP_885355.1][location=1029002..1030357][gbkey=CDS]
28.2996	28.2536	28.2736	29.0731	28.9197	29.016				13	13	13	58.2	58.2	58.2	33.259	0	95.287	2959900000	86	lcl|NC_008596.1_prot_YP_885356.1_933[gene=hemC][locus_tag=MSMEG_0953][db_xref=GeneID:4534102][protein=porphobilinogendeaminase][protein_id=YP_885356.1][location=1030361..1031317][gbkey=CDS]	lcl|NC_008596.1_prot_YP_885356.1_933[gene=hemC][locus_tag=MSMEG_0953][db_xref=GeneID:4534102][protein=porphobilinogendeaminase][protein_id=YP_885356.1][location=1030361..1031317][gbkey=CDS]
30.2818	30.2921	30.3083	29.1281	28.9602	28.8215				26	26	26	70.2	70.2	70.2	63.821	0	183.91	6125100000	125	lcl|NC_008596.1_prot_YP_885357.1_934[gene=hemD][locus_tag=MSMEG_0954][db_xref=GeneID:4534605][protein=uroporphyrinogen-IIIsynthase][protein_id=YP_885357.1][location=1031413..1033245][gbkey=CDS]	lcl|NC_008596.1_prot_YP_885357.1_934[gene=hemD][locus_tag=MSMEG_0954][db_xref=GeneID:4534605][protein=uroporphyrinogen-IIIsynthase][protein_id=YP_885357.1][location=1031413..1033245][gbkey=CDS]
28.5625	28.4771	28.4702	29.213	29.2304	29.1228				13	13	13	64.7	64.7	64.7	34.638	0	171.03	3305300000	66	lcl|NC_008596.1_prot_YP_885358.1_935[gene=hemB][locus_tag=MSMEG_0956][db_xref=GeneID:4537323][protein=delta-aminolevulinicaciddehydratase][protein_id=YP_885358.1][location=1033330..1034310][gbkey=CDS]	lcl|NC_008596.1_prot_YP_885358.1_935[gene=hemB][locus_tag=MSMEG_0956][db_xref=GeneID:4537323][protein=delta-aminolevulinicaciddehydratase][protein_id=YP_885358.1][location=1033330..1034310][gbkey=CDS]
26.005	25.9627	25.8324	NaN	NaN	NaN				2	2	2	12.2	12.2	12.2	17.72	0	10.777	289230000	7	lcl|NC_008596.1_prot_YP_885362.1_939[locus_tag=MSMEG_0959][db_xref=GeneID:4532490][protein=transmembraneprotein][protein_id=YP_885362.1][location=1035189..1035683][gbkey=CDS]	lcl|NC_008596.1_prot_YP_885362.1_939[locus_tag=MSMEG_0959][db_xref=GeneID:4532490][protein=transmembraneprotein][protein_id=YP_885362.1][location=1035189..1035683][gbkey=CDS]
NaN	NaN	NaN	26.1013	25.5144	26.8488				3	3	3	68.8	68.8	68.8	8.6733	0	5.4858	297270000	9	lcl|NC_008596.1_prot_YP_885365.1_942[locus_tag=MSMEG_0963][db_xref=GeneID:4535430][protein=hypotheticalprotein][protein_id=YP_885365.1][location=1037522..1037764][gbkey=CDS]	lcl|NC_008596.1_prot_YP_885365.1_942[locus_tag=MSMEG_0963][db_xref=GeneID:4535430][protein=hypotheticalprotein][protein_id=YP_885365.1][location=1037522..1037764][gbkey=CDS]
27.4977	27.5662	27.3213	28.2908	28.5633	28.7131				4	4	4	46.9	46.9	46.9	17.906	0	26.083	2171200000	31	lcl|NC_008596.1_prot_YP_885366.1_943[locus_tag=MSMEG_0964][db_xref=GeneID:4535841][protein=pyridoxamine5'-phosphateoxidase][protein_id=YP_885366.1][location=1037801..1038283][gbkey=CDS]	lcl|NC_008596.1_prot_YP_885366.1_943[locus_tag=MSMEG_0964][db_xref=GeneID:4535841][protein=pyridoxamine5'-phosphateoxidase][protein_id=YP_885366.1][location=1037801..1038283][gbkey=CDS]
25.7901	25.9728	25.9585	26.5323	26.5131	26.5273				6	6	6	50	50	50	14.384	0	27.414	549090000	30	lcl|NC_008596.1_prot_YP_885369.1_946[locus_tag=MSMEG_0967][db_xref=GeneID:4535664][protein=hypotheticalprotein][protein_id=YP_885369.1][location=complement(1040090..1040470)][gbkey=CDS]	lcl|NC_008596.1_prot_YP_885369.1_946[locus_tag=MSMEG_0967][db_xref=GeneID:4535664][protein=hypotheticalprotein][protein_id=YP_885369.1][location=complement(1040090..1040470)][gbkey=CDS]
30.4528	30.3244	30.1816	31.9987	31.9595	31.8172				19	19	19	66.3	66.3	66.3	46.771	0	323.31	18540000000	243	lcl|NC_008596.1_prot_YP_885371.1_948[gene=hemL][locus_tag=MSMEG_0969][db_xref=GeneID:4536923][protein=glutamate-1-semialdehydeaminotransferase][protein_id=YP_885371.1][location=1042040..1043395][gbkey=CDS]	lcl|NC_008596.1_prot_YP_885371.1_948[gene=hemL][locus_tag=MSMEG_0969][db_xref=GeneID:4536923][protein=glutamate-1-semialdehydeaminotransferase][protein_id=YP_885371.1][location=1042040..1043395][gbkey=CDS]
27.4417	27.717	27.6871	28.466	28.5723	28.3307				11	11	11	66.8	66.8	66.8	22.681	0	62.08	1949700000	64	lcl|NC_008596.1_prot_YP_885372.1_949[locus_tag=MSMEG_0970][db_xref=GeneID:4536086][protein=phosphoglyceratemutase][protein_id=YP_885372.1][location=1043446..1044054][gbkey=CDS]	lcl|NC_008596.1_prot_YP_885372.1_949[locus_tag=MSMEG_0970][db_xref=GeneID:4536086][protein=phosphoglyceratemutase][protein_id=YP_885372.1][location=1043446..1044054][gbkey=CDS]
25.9614	26.2263	26.1522	28.2408	28.1679	28.291				10	10	10	53	53	53	23.333	0	51.183	1354700000	36	lcl|NC_008596.1_prot_YP_885373.1_950[locus_tag=MSMEG_0971][db_xref=GeneID:4532116][protein=hypotheticalprotein][protein_id=YP_885373.1][location=1044054..1044707][gbkey=CDS]	lcl|NC_008596.1_prot_YP_885373.1_950[locus_tag=MSMEG_0971][db_xref=GeneID:4532116][protein=hypotheticalprotein][protein_id=YP_885373.1][location=1044054..1044707][gbkey=CDS]
NaN	NaN	NaN	24.1972	24.0832	24.1208				2	2	2	6.5	6.5	6.5	26.745	0	6.8035	74126000	6	lcl|NC_008596.1_prot_YP_885374.1_951[locus_tag=MSMEG_0972][db_xref=GeneID:4536360][protein=cytochromeCbiogenesisproteintransmembraneregion][protein_id=YP_885374.1][location=1044704..1045489][gbkey=CDS]	lcl|NC_008596.1_prot_YP_885374.1_951[locus_tag=MSMEG_0972][db_xref=GeneID:4536360][protein=cytochromeCbiogenesisproteintransmembraneregion][protein_id=YP_885374.1][location=1044704..1045489][gbkey=CDS]
26.1888	26.2871	26.077	27.8749	27.9721	27.6543				12	12	12	32.2	32.2	32.2	60.381	0	58.877	1075200000	46	lcl|NC_008596.1_prot_YP_885375.1_952[locus_tag=MSMEG_0973][db_xref=GeneID:4533406][protein=hypotheticalprotein][protein_id=YP_885375.1][location=1045489..1047138][gbkey=CDS]	lcl|NC_008596.1_prot_YP_885375.1_952[locus_tag=MSMEG_0973][db_xref=GeneID:4533406][protein=hypotheticalprotein][protein_id=YP_885375.1][location=1045489..1047138][gbkey=CDS]
28.074	28.0396	27.8271	28.1426	28.0923	28.1178				15	15	15	47.1	47.1	47.1	46.785	0	84.479	1904300000	74	lcl|NC_008596.1_prot_YP_885377.1_954[locus_tag=MSMEG_0975][db_xref=GeneID:4532026][protein=hypotheticalprotein][protein_id=YP_885377.1][location=1048209..1049537][gbkey=CDS]	lcl|NC_008596.1_prot_YP_885377.1_954[locus_tag=MSMEG_0975][db_xref=GeneID:4532026][protein=hypotheticalprotein][protein_id=YP_885377.1][location=1048209..1049537][gbkey=CDS]
26.3056	26.5478	26.1535	27.2826	27.2413	27.0348				4	4	4	42.6	42.6	42.6	6.0379	0	18.058	812100000	23	lcl|NC_008596.1_prot_YP_885378.1_955[locus_tag=MSMEG_0976][db_xref=GeneID:4534386][protein=hypotheticalprotein][protein_id=YP_885378.1][location=complement(1049555..1049719)][gbkey=CDS]	lcl|NC_008596.1_prot_YP_885378.1_955[locus_tag=MSMEG_0976][db_xref=GeneID:4534386][protein=hypotheticalprotein][protein_id=YP_885378.1][location=complement(1049555..1049719)][gbkey=CDS]
27.5637	27.5268	27.3092	28.0308	27.8662	27.7251				11	11	11	55.8	55.8	55.8	36.554	0	95.041	1478800000	55	lcl|NC_008596.1_prot_YP_885380.1_957[locus_tag=MSMEG_0978][db_xref=GeneID:4534024][protein=classVaminotransferase][protein_id=YP_885380.1][location=1050065..1051105][gbkey=CDS]	lcl|NC_008596.1_prot_YP_885380.1_957[locus_tag=MSMEG_0978][db_xref=GeneID:4534024][protein=classVaminotransferase][protein_id=YP_885380.1][location=1050065..1051105][gbkey=CDS]
26.7897	26.715	26.7747	28.3185	28.0648	27.8447				10	10	10	49	49	49	36.237	0	58.195	1347800000	45	lcl|NC_008596.1_prot_YP_885384.1_961[locus_tag=MSMEG_0982][db_xref=GeneID:4532078][protein=immunogenicprotein][protein_id=YP_885384.1][location=1053805..1054854][gbkey=CDS]	lcl|NC_008596.1_prot_YP_885384.1_961[locus_tag=MSMEG_0982][db_xref=GeneID:4532078][protein=immunogenicprotein][protein_id=YP_885384.1][location=1053805..1054854][gbkey=CDS]
27.9657	28.1025	28.1539	28.4402	28.3706	28.4958				13	13	13	64.5	64.5	64.5	23.586	0	117.31	2212900000	69	lcl|NC_008596.1_prot_YP_885386.1_963[locus_tag=MSMEG_0983][db_xref=GeneID:4532705][protein=two-componentsystemresponseregulator][protein_id=YP_885386.1][location=complement(1056913..1057566)][gbkey=CDS]	lcl|NC_008596.1_prot_YP_885386.1_963[locus_tag=MSMEG_0983][db_xref=GeneID:4532705][protein=two-componentsystemresponseregulator][protein_id=YP_885386.1][location=complement(1056913..1057566)][gbkey=CDS]
26.2521	26.4435	26.9533	26.6558	26.3881	26.6506				6	6	6	23.6	23.6	23.6	49.352	0	29.743	723550000	32	lcl|NC_008596.1_prot_YP_885387.1_964[locus_tag=MSMEG_0985][db_xref=GeneID:4535961][protein=sugartransporterfamilyprotein][protein_id=YP_885387.1][location=complement(1057684..1059033)][gbkey=CDS]	lcl|NC_008596.1_prot_YP_885387.1_964[locus_tag=MSMEG_0985][db_xref=GeneID:4535961][protein=sugartransporterfamilyprotein][protein_id=YP_885387.1][location=complement(1057684..1059033)][gbkey=CDS]
27.1658	27.2374	27.1381	NaN	NaN	NaN				8	8	8	53.7	53.7	53.7	25.904	0	57.294	503570000	21	lcl|NC_008596.1_prot_YP_885388.1_965[locus_tag=MSMEG_0986][db_xref=GeneID:4536769][protein=RemMprotein][protein_id=YP_885388.1][location=complement(1059121..1059849)][gbkey=CDS]	lcl|NC_008596.1_prot_YP_885388.1_965[locus_tag=MSMEG_0986][db_xref=GeneID:4536769][protein=RemMprotein][protein_id=YP_885388.1][location=complement(1059121..1059849)][gbkey=CDS]
28.5138	28.3116	28.2556	30.481	30.6154	30.6255				3	3	3	37.4	37.4	37.4	13.038	0	154.56	6818500000	64	lcl|NC_008596.1_prot_YP_885389.1_966[locus_tag=MSMEG_0987][db_xref=GeneID:4535647][protein=hypotheticalprotein][protein_id=YP_885389.1][location=1059955..1060326][gbkey=CDS]	lcl|NC_008596.1_prot_YP_885389.1_966[locus_tag=MSMEG_0987][db_xref=GeneID:4535647][protein=hypotheticalprotein][protein_id=YP_885389.1][location=1059955..1060326][gbkey=CDS]
27.7136	28.0309	27.3005	23.8018	23.9105	24.0204				4	4	4	88.9	88.9	88.9	8.1889	0	45.21	763390000	21	lcl|NC_008596.1_prot_YP_885391.1_968[locus_tag=MSMEG_0989][db_xref=GeneID:4532767][protein=hypotheticalprotein][protein_id=YP_885391.1][location=1061291..1061536][gbkey=CDS]	lcl|NC_008596.1_prot_YP_885391.1_968[locus_tag=MSMEG_0989][db_xref=GeneID:4532767][protein=hypotheticalprotein][protein_id=YP_885391.1][location=1061291..1061536][gbkey=CDS]
27.2096	27.1192	27.3189	27.5339	27.3787	27.3786				7	7	7	51	51	51	27.722	0	70.632	1150400000	38	lcl|NC_008596.1_prot_YP_885392.1_969[gene=mtaP][locus_tag=MSMEG_0990][db_xref=GeneID:4532080][protein=5'-methylthioadenosinephosphorylase][protein_id=YP_885392.1][location=1061533..1062312][gbkey=CDS]	lcl|NC_008596.1_prot_YP_885392.1_969[gene=mtaP][locus_tag=MSMEG_0990][db_xref=GeneID:4532080][protein=5'-methylthioadenosinephosphorylase][protein_id=YP_885392.1][location=1061533..1062312][gbkey=CDS]
25.8386	26.0484	25.9693	26.8153	26.8765	26.8606				13	13	13	44.5	44.5	44.5	36.615	0	45.41	658410000	42	lcl|NC_008596.1_prot_YP_885393.1_970[locus_tag=MSMEG_0991][db_xref=GeneID:4533177][protein=NAD-dependentepimerase/dehydratase][protein_id=YP_885393.1][location=1062309..1063349][gbkey=CDS]	lcl|NC_008596.1_prot_YP_885393.1_970[locus_tag=MSMEG_0991][db_xref=GeneID:4533177][protein=NAD-dependentepimerase/dehydratase][protein_id=YP_885393.1][location=1062309..1063349][gbkey=CDS]
25.8361	25.6414	25.5995	NaN	NaN	NaN				6	6	6	25.1	25.1	25.1	39.535	0	20.019	175250000	8	lcl|NC_008596.1_prot_YP_885394.1_971[locus_tag=MSMEG_0992][db_xref=GeneID:4535968][protein=2-nitropropanedioxygenase][protein_id=YP_885394.1][location=1063406..1064533][gbkey=CDS]	lcl|NC_008596.1_prot_YP_885394.1_971[locus_tag=MSMEG_0992][db_xref=GeneID:4535968][protein=2-nitropropanedioxygenase][protein_id=YP_885394.1][location=1063406..1064533][gbkey=CDS]
27.8517	27.7932	27.7127	28.3624	28.0247	28.2432				12	12	12	74.7	74.7	74.7	29.796	0	98.762	1883100000	71	lcl|NC_008596.1_prot_YP_885403.1_980[locus_tag=MSMEG_1001][db_xref=GeneID:4531253][protein=acetyltransferase,gnatfamilyprotein][protein_id=YP_885403.1][location=1071264..1072121][gbkey=CDS]	lcl|NC_008596.1_prot_YP_885403.1_980[locus_tag=MSMEG_1001][db_xref=GeneID:4531253][protein=acetyltransferase,gnatfamilyprotein][protein_id=YP_885403.1][location=1071264..1072121][gbkey=CDS]
26.0398	26.1358	NaN	26.6364	26.7071	27.9237				4	4	4	17	17	17	28.806	0	22.013	795020000	11	lcl|NC_008596.1_prot_YP_886635.1_2212[locus_tag=MSMEG_2285][db_xref=GeneID:4533480][protein=methyltransferasetype11][protein_id=YP_886635.1][location=2368080..2368895][gbkey=CDS];lcl|NC_008596.1_prot_YP_885406.1_983[locus_tag=MSMEG_1005][db_xref=GeneID:4536660][protein=methyltransferasetype11][protein_id=YP_885406.1][location=1074818..1075633][gbkey=CDS]	lcl|NC_008596.1_prot_YP_886635.1_2212[locus_tag=MSMEG_2285][db_xref=GeneID:4533480][protein=methyltransferasetype11][protein_id=YP_886635.1][location=2368080..2368895][gbkey=CDS];lcl|NC_008596.1_prot_YP_885406.1_983[locus_tag=MSMEG_1005][db_xref=GeneID:4536660][protein=methyltransferasetype11][protein_id=YP_885406.1][location=1074818..1075633][gbkey=CDS]
27.291	27.3594	27.2013	28.0957	27.9853	27.915				7	7	7	30	30	30	38.398	0	133.93	1468300000	37	lcl|NC_008596.1_prot_YP_886636.1_2213[locus_tag=MSMEG_2286][db_xref=GeneID:4532786][protein=aminoglycosidephosphotransferase][protein_id=YP_886636.1][location=2368918..2369979][gbkey=CDS];lcl|NC_008596.1_prot_YP_885407.1_984[locus_tag=MSMEG_1006][db_xref=GeneID:4533034][protein=aminoglycosidephosphotransferase][protein_id=YP_885407.1][location=1075656..1076717][gbkey=CDS]	lcl|NC_008596.1_prot_YP_886636.1_2213[locus_tag=MSMEG_2286][db_xref=GeneID:4532786][protein=aminoglycosidephosphotransferase][protein_id=YP_886636.1][location=2368918..2369979][gbkey=CDS];lcl|NC_008596.1_prot_YP_885407.1_984[locus_tag=MSMEG_1006][db_xref=GeneID:4533034][protein=aminoglycosidephosphotransferase][protein_id=YP_885407.1][location=1075656..1076717][gbkey=CDS]
NaN	NaN	NaN	24.5382	24.7007	24.2353				2	2	2	13	13	13	25.721	0	9.0741	99329000	6	lcl|NC_008596.1_prot_YP_886637.1_2214[locus_tag=MSMEG_2287][db_xref=GeneID:4536790][protein=transporter][protein_id=YP_886637.1][location=complement(2370008..2370769)][gbkey=CDS];lcl|NC_008596.1_prot_YP_885408.1_985[locus_tag=MSMEG_1007][db_xref=GeneID:4537101][protein=transporter][protein_id=YP_885408.1][location=complement(1076746..1077507)][gbkey=CDS]	lcl|NC_008596.1_prot_YP_886637.1_2214[locus_tag=MSMEG_2287][db_xref=GeneID:4536790][protein=transporter][protein_id=YP_886637.1][location=complement(2370008..2370769)][gbkey=CDS];lcl|NC_008596.1_prot_YP_885408.1_985[locus_tag=MSMEG_1007][db_xref=GeneID:4537101][protein=transporter][protein_id=YP_885408.1][location=complement(1076746..1077507)][gbkey=CDS]
24.5826	24.6728	24.8821	NaN	NaN	NaN				5	5	5	30.1	30.1	30.1	17.216	0	30.923	100220000	9	lcl|NC_008596.1_prot_YP_886638.1_2215[locus_tag=MSMEG_2288][db_xref=GeneID:4532661][protein=hypotheticalprotein][protein_id=YP_886638.1][location=2370961..2371452][gbkey=CDS];lcl|NC_008596.1_prot_YP_885409.1_986[locus_tag=MSMEG_1008][db_xref=GeneID:4532594][protein=hypotheticalprotein][protein_id=YP_885409.1][location=1077699..1078190][gbkey=CDS]	lcl|NC_008596.1_prot_YP_886638.1_2215[locus_tag=MSMEG_2288][db_xref=GeneID:4532661][protein=hypotheticalprotein][protein_id=YP_886638.1][location=2370961..2371452][gbkey=CDS];lcl|NC_008596.1_prot_YP_885409.1_986[locus_tag=MSMEG_1008][db_xref=GeneID:4532594][protein=hypotheticalprotein][protein_id=YP_885409.1][location=1077699..1078190][gbkey=CDS]
28.0662	28.3301	28.1422	NaN	NaN	NaN				15	15	15	39.7	39.7	39.7	56.358	0	77.022	1012100000	34	lcl|NC_008596.1_prot_YP_886639.1_2216[locus_tag=MSMEG_2289][db_xref=GeneID:4533533][protein=cytochromep450][protein_id=YP_886639.1][location=complement(2371548..2373032)][gbkey=CDS];lcl|NC_008596.1_prot_YP_885410.1_987[locus_tag=MSMEG_1009][db_xref=GeneID:4533826][protein=cytochromep450][protein_id=YP_885410.1][location=complement(1078286..1079770)][gbkey=CDS];lcl|NC_008596.1_prot_YP_885559.1_113…	lcl|NC_008596.1_prot_YP_886639.1_2216[locus_tag=MSMEG_2289][db_xref=GeneID:4533533][protein=cytochromep450][protein_id=YP_886639.1][location=complement(2371548..2373032)][gbkey=CDS];lcl|NC_008596.1_prot_YP_885410.1_987[locus_tag=MSMEG_1009][db_xref=GeneID:4533826][protein=cytochromep450][protein_id=YP_885410.1][location=complement(1078286..1079770)][gbkey=CDS]
29.2704	29.0221	29.1889	29.544	29.454	29.8286				10	10	10	57.5	57.5	57.5	23.342	0	143.73	4964800000	83	lcl|NC_008596.1_prot_YP_886640.1_2217[locus_tag=MSMEG_2290][db_xref=GeneID:4532071][protein=TetRfamilytranscriptionalregulator][protein_id=YP_886640.1][location=2373164..2373823][gbkey=CDS];lcl|NC_008596.1_prot_YP_885411.1_988[locus_tag=MSMEG_1010][db_xref=GeneID:4533628][protein=TetRfamilytranscriptionalregulator][protein_id=YP_885411.1][location=1079902..1080561][gbkey=CDS]	lcl|NC_008596.1_prot_YP_886640.1_2217[locus_tag=MSMEG_2290][db_xref=GeneID:4532071][protein=TetRfamilytranscriptionalregulator][protein_id=YP_886640.1][location=2373164..2373823][gbkey=CDS];lcl|NC_008596.1_prot_YP_885411.1_988[locus_tag=MSMEG_1010][db_xref=GeneID:4533628][protein=TetRfamilytranscriptionalregulator][protein_id=YP_885411.1][location=1079902..1080561][gbkey=CDS]
29.0412	28.9662	28.9462	29.7609	29.552	29.7938				16	16	16	67.9	67.9	67.9	31.01	0	85.763	4795800000	87	lcl|NC_008596.1_prot_YP_886641.1_2218[locus_tag=MSMEG_2291][db_xref=GeneID:4534616][protein=shortchaindehydrogenase][protein_id=YP_886641.1][location=2373847..2374710][gbkey=CDS];lcl|NC_008596.1_prot_YP_885412.1_989[locus_tag=MSMEG_1011][db_xref=GeneID:4534095][protein=shortchaindehydrogenase][protein_id=YP_885412.1][location=1080585..1081448][gbkey=CDS]	lcl|NC_008596.1_prot_YP_886641.1_2218[locus_tag=MSMEG_2291][db_xref=GeneID:4534616][protein=shortchaindehydrogenase][protein_id=YP_886641.1][location=2373847..2374710][gbkey=CDS];lcl|NC_008596.1_prot_YP_885412.1_989[locus_tag=MSMEG_1011][db_xref=GeneID:4534095][protein=shortchaindehydrogenase][protein_id=YP_885412.1][location=1080585..1081448][gbkey=CDS]
22.4572	22.8743	22.4838	NaN	NaN	NaN				4	4	4	13.7	13.7	13.7	53.696	0	5.9606	65218000	6	lcl|NC_008596.1_prot_YP_886642.1_2219[locus_tag=MSMEG_2292][db_xref=GeneID:4536643][protein=alkalinephosphatase][protein_id=YP_886642.1][location=complement(2374713..2376248)][gbkey=CDS];lcl|NC_008596.1_prot_YP_885413.1_990[locus_tag=MSMEG_1012][db_xref=GeneID:4531950][protein=alkalinephosphatase][protein_id=YP_885413.1][location=complement(1081451..1082986)][gbkey=CDS]	lcl|NC_008596.1_prot_YP_886642.1_2219[locus_tag=MSMEG_2292][db_xref=GeneID:4536643][protein=alkalinephosphatase][protein_id=YP_886642.1][location=complement(2374713..2376248)][gbkey=CDS];lcl|NC_008596.1_prot_YP_885413.1_990[locus_tag=MSMEG_1012][db_xref=GeneID:4531950][protein=alkalinephosphatase][protein_id=YP_885413.1][location=complement(1081451..1082986)][gbkey=CDS]
25.6437	25.9612	25.8383	26.8726	26.8757	26.4294				11	11	11	34.5	34.5	34.5	42.477	0	88.365	582230000	28	lcl|NC_008596.1_prot_YP_886643.1_2220[locus_tag=MSMEG_2293][db_xref=GeneID:4531701][protein=hypotheticalprotein][protein_id=YP_886643.1][location=complement(2376350..2377534)][gbkey=CDS];lcl|NC_008596.1_prot_YP_885414.1_991[locus_tag=MSMEG_1013][db_xref=GeneID:4537002][protein=hypotheticalprotein][protein_id=YP_885414.1][location=complement(1083088..1084272)][gbkey=CDS]	lcl|NC_008596.1_prot_YP_886643.1_2220[locus_tag=MSMEG_2293][db_xref=GeneID:4531701][protein=hypotheticalprotein][protein_id=YP_886643.1][location=complement(2376350..2377534)][gbkey=CDS];lcl|NC_008596.1_prot_YP_885414.1_991[locus_tag=MSMEG_1013][db_xref=GeneID:4537002][protein=hypotheticalprotein][protein_id=YP_885414.1][location=complement(1083088..1084272)][gbkey=CDS]
25.0705	24.8783	25.0556	25.2171	25.2358	25.5179				5	5	5	25.6	25.6	25.6	38.492	0	22.665	256530000	17	lcl|NC_008596.1_prot_YP_886644.1_2221[gene=dinB][locus_tag=MSMEG_2294][db_xref=GeneID:4535986][protein=DNApolymeraseIV][protein_id=YP_886644.1][location=complement(2377545..2378615)][gbkey=CDS];lcl|NC_008596.1_prot_YP_885415.1_992[gene=dinB][locus_tag=MSMEG_1014][db_xref=GeneID:4535038][protein=DNApolymeraseIV][protein_id=YP_885415.1][location=complement(1084283..1085353)][gbkey=CDS]	lcl|NC_008596.1_prot_YP_886644.1_2221[gene=dinB][locus_tag=MSMEG_2294][db_xref=GeneID:4535986][protein=DNApolymeraseIV][protein_id=YP_886644.1][location=complement(2377545..2378615)][gbkey=CDS];lcl|NC_008596.1_prot_YP_885415.1_992[gene=dinB][locus_tag=MSMEG_1014][db_xref=GeneID:4535038][protein=DNApolymeraseIV][protein_id=YP_885415.1][location=complement(1084283..1085353)][gbkey=CDS]
24.7346	24.7656	25.1176	NaN	NaN	NaN				3	3	3	19.6	19.6	19.6	22.047	0	15.3	146700000	13	lcl|NC_008596.1_prot_YP_886645.1_2222[locus_tag=MSMEG_2295][db_xref=GeneID:4533959][protein=TetRfamilytranscriptionalregulator][protein_id=YP_886645.1][location=complement(2378620..2379234)][gbkey=CDS];lcl|NC_008596.1_prot_YP_885416.1_993[locus_tag=MSMEG_1015][db_xref=GeneID:4536955][protein=TetRfamilytranscriptionalregulator][protein_id=YP_885416.1][location=complement(1085358..1085972)][gbkey=C…	lcl|NC_008596.1_prot_YP_886645.1_2222[locus_tag=MSMEG_2295][db_xref=GeneID:4533959][protein=TetRfamilytranscriptionalregulator][protein_id=YP_886645.1][location=complement(2378620..2379234)][gbkey=CDS];lcl|NC_008596.1_prot_YP_885416.1_993[locus_tag=MSMEG_1015][db_xref=GeneID:4536955][protein=TetRfamilytranscriptionalregulator][protein_id=YP_885416.1][location=complement(1085358..1085972)][gbkey=C…
31.934	32.0484	31.9093	29.6132	29.689	29.4874				36	36	36	70.1	70.1	70.1	80.545	0	323.31	16621000000	258	lcl|NC_008596.1_prot_YP_886648.1_2225[locus_tag=MSMEG_2299][db_xref=GeneID:4531391][protein=ribonucleotide-diphosphatereductasesubunitalpha][protein_id=YP_886648.1][location=2381113..2383233][gbkey=CDS];lcl|NC_008596.1_prot_YP_885419.1_996[locus_tag=MSMEG_1019][db_xref=GeneID:4535428][protein=ribonucleotide-diphosphatereductasesubunitalpha][protein_id=YP_885419.1][location=1087851..1089971][gbkey…	lcl|NC_008596.1_prot_YP_886648.1_2225[locus_tag=MSMEG_2299][db_xref=GeneID:4531391][protein=ribonucleotide-diphosphatereductasesubunitalpha][protein_id=YP_886648.1][location=2381113..2383233][gbkey=CDS];lcl|NC_008596.1_prot_YP_885419.1_996[locus_tag=MSMEG_1019][db_xref=GeneID:4535428][protein=ribonucleotide-diphosphatereductasesubunitalpha][protein_id=YP_885419.1][location=1087851..1089971][gbkey…
26.1439	26.2805	26.2001	25.735	25.8169	25.8052				3	3	3	28.8	28.8	28.8	15.036	0	29.522	459440000	10	lcl|NC_008596.1_prot_YP_886649.1_2226[locus_tag=MSMEG_2301][db_xref=GeneID:4537024][protein=glyoxalase/bleomycinresistanceprotein/dioxygenase][protein_id=YP_886649.1][location=complement(2384537..2384956)][gbkey=CDS];lcl|NC_008596.1_prot_YP_885420.1_997[locus_tag=MSMEG_1021][db_xref=GeneID:4535488][protein=glyoxalase/bleomycinresistanceprotein/dioxygenase][protein_id=YP_885420.1][location=complem…	lcl|NC_008596.1_prot_YP_886649.1_2226[locus_tag=MSMEG_2301][db_xref=GeneID:4537024][protein=glyoxalase/bleomycinresistanceprotein/dioxygenase][protein_id=YP_886649.1][location=complement(2384537..2384956)][gbkey=CDS];lcl|NC_008596.1_prot_YP_885420.1_997[locus_tag=MSMEG_1021][db_xref=GeneID:4535488][protein=glyoxalase/bleomycinresistanceprotein/dioxygenase][protein_id=YP_885420.1][location=complem…
27.8058	28.0529	28.1264	26.5904	26.7888	26.9291				6	6	6	21.1	21.1	21.1	49.165	0	51.24	1292600000	33	lcl|NC_008596.1_prot_YP_886651.1_2228[locus_tag=MSMEG_2303][db_xref=GeneID:4536174][protein=integralmembranetransporter][protein_id=YP_886651.1][location=2385228..2386637][gbkey=CDS];lcl|NC_008596.1_prot_YP_885422.1_999[locus_tag=MSMEG_1023][db_xref=GeneID:4533516][protein=integralmembranetransporter][protein_id=YP_885422.1][location=1091966..1093375][gbkey=CDS]	lcl|NC_008596.1_prot_YP_886651.1_2228[locus_tag=MSMEG_2303][db_xref=GeneID:4536174][protein=integralmembranetransporter][protein_id=YP_886651.1][location=2385228..2386637][gbkey=CDS];lcl|NC_008596.1_prot_YP_885422.1_999[locus_tag=MSMEG_1023][db_xref=GeneID:4533516][protein=integralmembranetransporter][protein_id=YP_885422.1][location=1091966..1093375][gbkey=CDS]
NaN	NaN	NaN	NaN	22.4348	22.1183				2	2	2	13.1	13.1	13.1	20.796	0	6.6791	54826000	5	lcl|NC_008596.1_prot_YP_886654.1_2231[locus_tag=MSMEG_2305][db_xref=GeneID:4537199][protein=TetRfamilytranscriptionalregulator][protein_id=YP_886654.1][location=complement(2387651..2388226)][gbkey=CDS];lcl|NC_008596.1_prot_YP_885425.1_1002[locus_tag=MSMEG_1025][db_xref=GeneID:4535781][protein=TetRfamilytranscriptionalregulator][protein_id=YP_885425.1][location=complement(1094389..1094964)][gbkey=…	lcl|NC_008596.1_prot_YP_886654.1_2231[locus_tag=MSMEG_2305][db_xref=GeneID:4537199][protein=TetRfamilytranscriptionalregulator][protein_id=YP_886654.1][location=complement(2387651..2388226)][gbkey=CDS];lcl|NC_008596.1_prot_YP_885425.1_1002[locus_tag=MSMEG_1025][db_xref=GeneID:4535781][protein=TetRfamilytranscriptionalregulator][protein_id=YP_885425.1][location=complement(1094389..1094964)][gbkey=…
27.6649	27.5843	27.5975	26.2143	26.7295	26.956				7	7	7	42.5	42.5	42.5	32.015	0	70.371	1047300000	42	lcl|NC_008596.1_prot_YP_886655.1_2232[locus_tag=MSMEG_2307][db_xref=GeneID:4534907][protein=hypotheticalprotein][protein_id=YP_886655.1][location=2388350..2389228][gbkey=CDS];lcl|NC_008596.1_prot_YP_885426.1_1003[locus_tag=MSMEG_1027][db_xref=GeneID:4535392][protein=hypotheticalprotein][protein_id=YP_885426.1][location=1095088..1095966][gbkey=CDS]	lcl|NC_008596.1_prot_YP_886655.1_2232[locus_tag=MSMEG_2307][db_xref=GeneID:4534907][protein=hypotheticalprotein][protein_id=YP_886655.1][location=2388350..2389228][gbkey=CDS];lcl|NC_008596.1_prot_YP_885426.1_1003[locus_tag=MSMEG_1027][db_xref=GeneID:4535392][protein=hypotheticalprotein][protein_id=YP_885426.1][location=1095088..1095966][gbkey=CDS]
32.4561	32.4891	32.306	31.835	31.9488	32.0491				27	27	27	73.9	73.9	73.9	43.095	0	323.31	33691000000	359	lcl|NC_008596.1_prot_YP_886656.1_2233[locus_tag=MSMEG_2308][db_xref=GeneID:4537395][protein=geranylgeranylreductase][protein_id=YP_886656.1][location=complement(2389298..2390485)][gbkey=CDS];lcl|NC_008596.1_prot_YP_885427.1_1004[locus_tag=MSMEG_1028][db_xref=GeneID:4531953][protein=geranylgeranylreductase][protein_id=YP_885427.1][location=complement(1096036..1097223)][gbkey=CDS]	lcl|NC_008596.1_prot_YP_886656.1_2233[locus_tag=MSMEG_2308][db_xref=GeneID:4537395][protein=geranylgeranylreductase][protein_id=YP_886656.1][location=complement(2389298..2390485)][gbkey=CDS];lcl|NC_008596.1_prot_YP_885427.1_1004[locus_tag=MSMEG_1028][db_xref=GeneID:4531953][protein=geranylgeranylreductase][protein_id=YP_885427.1][location=complement(1096036..1097223)][gbkey=CDS]
29.2863	29.5053	29.4542	28.5565	28.4007	28.2906				9	9	9	38.4	38.4	38.4	27.624	0	62.495	4307700000	74	lcl|NC_008596.1_prot_YP_886657.1_2234[locus_tag=MSMEG_2309][db_xref=GeneID:4531349][protein=transcriptionalregulatoryprotein][protein_id=YP_886657.1][location=2390636..2391373][gbkey=CDS];lcl|NC_008596.1_prot_YP_885428.1_1005[locus_tag=MSMEG_1029][db_xref=GeneID:4531697][protein=transcriptionalregulatoryprotein][protein_id=YP_885428.1][location=1097374..1098111][gbkey=CDS]	lcl|NC_008596.1_prot_YP_886657.1_2234[locus_tag=MSMEG_2309][db_xref=GeneID:4531349][protein=transcriptionalregulatoryprotein][protein_id=YP_886657.1][location=2390636..2391373][gbkey=CDS];lcl|NC_008596.1_prot_YP_885428.1_1005[locus_tag=MSMEG_1029][db_xref=GeneID:4531697][protein=transcriptionalregulatoryprotein][protein_id=YP_885428.1][location=1097374..1098111][gbkey=CDS]
30.4924	30.4195	30.3663	31.2275	31.4681	31.1273				29	29	29	63.5	63.5	63.5	56.177	0	309.04	13833000000	224	lcl|NC_008596.1_prot_YP_886658.1_2235[locus_tag=MSMEG_2310][db_xref=GeneID:4533140][protein=monooxygenase][protein_id=YP_886658.1][location=2391489..2392988][gbkey=CDS];lcl|NC_008596.1_prot_YP_885429.1_1006[locus_tag=MSMEG_1030][db_xref=GeneID:4536691][protein=monooxygenase][protein_id=YP_885429.1][location=1098227..1099726][gbkey=CDS]	lcl|NC_008596.1_prot_YP_886658.1_2235[locus_tag=MSMEG_2310][db_xref=GeneID:4533140][protein=monooxygenase][protein_id=YP_886658.1][location=2391489..2392988][gbkey=CDS];lcl|NC_008596.1_prot_YP_885429.1_1006[locus_tag=MSMEG_1030][db_xref=GeneID:4536691][protein=monooxygenase][protein_id=YP_885429.1][location=1098227..1099726][gbkey=CDS]
31.2614	31.3803	31.169	28.2036	28.0745	28.1487				17	17	17	58.3	58.3	58.3	37.196	0	233.43	9500200000	123	lcl|NC_008596.1_prot_YP_886661.1_2238[gene=nrdF2][locus_tag=MSMEG_2313][db_xref=GeneID:4535368][protein=ribonucleotide-diphosphatereductasesubunitbeta][protein_id=YP_886661.1][location=2393815..2394789][gbkey=CDS];lcl|NC_008596.1_prot_YP_885432.1_1009[gene=nrdF2][locus_tag=MSMEG_1033][db_xref=GeneID:4535845][protein=ribonucleotide-diphosphatereductasesubunitbeta][protein_id=YP_885432.1][location=…	lcl|NC_008596.1_prot_YP_886661.1_2238[gene=nrdF2][locus_tag=MSMEG_2313][db_xref=GeneID:4535368][protein=ribonucleotide-diphosphatereductasesubunitbeta][protein_id=YP_886661.1][location=2393815..2394789][gbkey=CDS];lcl|NC_008596.1_prot_YP_885432.1_1009[gene=nrdF2][locus_tag=MSMEG_1033][db_xref=GeneID:4535845][protein=ribonucleotide-diphosphatereductasesubunitbeta][protein_id=YP_885432.1][location=…
24.1859	24.2779	24.0646	NaN	NaN	NaN				2	2	2	6.7	6.7	6.7	56.598	0	7.1724	62131000	4	lcl|NC_008596.1_prot_YP_886663.1_2240[locus_tag=MSMEG_2315][db_xref=GeneID:4536255][protein=hypotheticalprotein][protein_id=YP_886663.1][location=2396241..2397821][gbkey=CDS];lcl|NC_008596.1_prot_YP_885434.1_1011[locus_tag=MSMEG_1035][db_xref=GeneID:4536436][protein=hypotheticalprotein][protein_id=YP_885434.1][location=1102979..1104559][gbkey=CDS]	lcl|NC_008596.1_prot_YP_886663.1_2240[locus_tag=MSMEG_2315][db_xref=GeneID:4536255][protein=hypotheticalprotein][protein_id=YP_886663.1][location=2396241..2397821][gbkey=CDS];lcl|NC_008596.1_prot_YP_885434.1_1011[locus_tag=MSMEG_1035][db_xref=GeneID:4536436][protein=hypotheticalprotein][protein_id=YP_885434.1][location=1102979..1104559][gbkey=CDS]
31.9397	31.8266	31.9485	31.0131	31.1025	31.2813				14	14	14	70.5	70.5	70.5	37.2	0	209.48	22080000000	186	lcl|NC_008596.1_prot_YP_886664.1_2241[locus_tag=MSMEG_2317][db_xref=GeneID:4537072][protein=alcoholdehydrogenase][protein_id=YP_886664.1][location=complement(2399432..2400481)][gbkey=CDS];lcl|NC_008596.1_prot_YP_885435.1_1012[locus_tag=MSMEG_1037][db_xref=GeneID:4534163][protein=alcoholdehydrogenase][protein_id=YP_885435.1][location=complement(1106170..1107219)][gbkey=CDS]	lcl|NC_008596.1_prot_YP_886664.1_2241[locus_tag=MSMEG_2317][db_xref=GeneID:4537072][protein=alcoholdehydrogenase][protein_id=YP_886664.1][location=complement(2399432..2400481)][gbkey=CDS];lcl|NC_008596.1_prot_YP_885435.1_1012[locus_tag=MSMEG_1037][db_xref=GeneID:4534163][protein=alcoholdehydrogenase][protein_id=YP_885435.1][location=complement(1106170..1107219)][gbkey=CDS]
28.9078	29.0065	29.3788	29.6969	29.5821	29.7057				6	6	6	89	89	89	9.7819	0	94.857	5045200000	57	lcl|NC_008596.1_prot_YP_886665.1_2242[locus_tag=MSMEG_2318][db_xref=GeneID:4537677][protein=GTPcyclohydrolaseII][protein_id=YP_886665.1][location=complement(2400669..2400944)][gbkey=CDS];lcl|NC_008596.1_prot_YP_885436.1_1013[locus_tag=MSMEG_1038][db_xref=GeneID:4534277][protein=GTPcyclohydrolaseII][protein_id=YP_885436.1][location=complement(1107407..1107682)][gbkey=CDS]	lcl|NC_008596.1_prot_YP_886665.1_2242[locus_tag=MSMEG_2318][db_xref=GeneID:4537677][protein=GTPcyclohydrolaseII][protein_id=YP_886665.1][location=complement(2400669..2400944)][gbkey=CDS];lcl|NC_008596.1_prot_YP_885436.1_1013[locus_tag=MSMEG_1038][db_xref=GeneID:4534277][protein=GTPcyclohydrolaseII][protein_id=YP_885436.1][location=complement(1107407..1107682)][gbkey=CDS]
28.2174	28.2845	28.389	28.4318	28.3682	28.4406				11	11	11	53.8	53.8	53.8	36.903	0	185.39	2398500000	93	lcl|NC_008596.1_prot_YP_886666.1_2243[locus_tag=MSMEG_2319][db_xref=GeneID:4534768][protein=periplasmicbindingprotein][protein_id=YP_886666.1][location=complement(2400954..2402027)][gbkey=CDS];lcl|NC_008596.1_prot_YP_885437.1_1014[locus_tag=MSMEG_1039][db_xref=GeneID:4536537][protein=periplasmicbindingprotein][protein_id=YP_885437.1][location=complement(1107692..1108765)][gbkey=CDS]	lcl|NC_008596.1_prot_YP_886666.1_2243[locus_tag=MSMEG_2319][db_xref=GeneID:4534768][protein=periplasmicbindingprotein][protein_id=YP_886666.1][location=complement(2400954..2402027)][gbkey=CDS];lcl|NC_008596.1_prot_YP_885437.1_1014[locus_tag=MSMEG_1039][db_xref=GeneID:4536537][protein=periplasmicbindingprotein][protein_id=YP_885437.1][location=complement(1107692..1108765)][gbkey=CDS]
30.2782	30.3128	30.2799	31.0201	31.0034	30.7932				18	18	18	69.5	69.5	69.5	43.837	0	291.46	11558000000	166	lcl|NC_008596.1_prot_YP_886667.1_2244[gene=serB][locus_tag=MSMEG_2321][db_xref=GeneID:4537335][protein=phosphoserinephosphatase][protein_id=YP_886667.1][location=2404009..2405250][gbkey=CDS];lcl|NC_008596.1_prot_YP_885438.1_1015[gene=serB][locus_tag=MSMEG_1041][db_xref=GeneID:4533908][protein=phosphoserinephosphatase][protein_id=YP_885438.1][location=1110747..1111988][gbkey=CDS]	lcl|NC_008596.1_prot_YP_886667.1_2244[gene=serB][locus_tag=MSMEG_2321][db_xref=GeneID:4537335][protein=phosphoserinephosphatase][protein_id=YP_886667.1][location=2404009..2405250][gbkey=CDS];lcl|NC_008596.1_prot_YP_885438.1_1015[gene=serB][locus_tag=MSMEG_1041][db_xref=GeneID:4533908][protein=phosphoserinephosphatase][protein_id=YP_885438.1][location=1110747..1111988][gbkey=CDS]
25.498	25.3766	25.6926	27.1003	26.5509	27.024				13	13	13	43.4	43.4	43.4	51.261	0	68.046	648440000	33	lcl|NC_008596.1_prot_YP_886669.1_2246[locus_tag=MSMEG_2323][db_xref=GeneID:4532070][protein=GntRfamilytranscriptionalregulator][protein_id=YP_886669.1][location=complement(2405673..2407112)][gbkey=CDS];lcl|NC_008596.1_prot_YP_885440.1_1017[locus_tag=MSMEG_1043][db_xref=GeneID:4531427][protein=GntRfamilytranscriptionalregulator][protein_id=YP_885440.1][location=complement(1112411..1113850)][gbkey=…	lcl|NC_008596.1_prot_YP_886669.1_2246[locus_tag=MSMEG_2323][db_xref=GeneID:4532070][protein=GntRfamilytranscriptionalregulator][protein_id=YP_886669.1][location=complement(2405673..2407112)][gbkey=CDS];lcl|NC_008596.1_prot_YP_885440.1_1017[locus_tag=MSMEG_1043][db_xref=GeneID:4531427][protein=GntRfamilytranscriptionalregulator][protein_id=YP_885440.1][location=complement(1112411..1113850)][gbkey=…
30.9895	31.0038	30.838	31.7975	31.8123	31.7546				17	17	17	82.3	82.3	82.3	30.657	0	323.31	19982000000	212	lcl|NC_008596.1_prot_YP_886672.1_2249[locus_tag=MSMEG_2326][db_xref=GeneID:4536654][protein=molybdenumABCtransporterATPase][protein_id=YP_886672.1][location=2407969..2408817][gbkey=CDS];lcl|NC_008596.1_prot_YP_885443.1_1020[locus_tag=MSMEG_1046][db_xref=GeneID:4532658][protein=molybdenumABCtransporterATPase][protein_id=YP_885443.1][location=1114707..1115555][gbkey=CDS]	lcl|NC_008596.1_prot_YP_886672.1_2249[locus_tag=MSMEG_2326][db_xref=GeneID:4536654][protein=molybdenumABCtransporterATPase][protein_id=YP_886672.1][location=2407969..2408817][gbkey=CDS];lcl|NC_008596.1_prot_YP_885443.1_1020[locus_tag=MSMEG_1046][db_xref=GeneID:4532658][protein=molybdenumABCtransporterATPase][protein_id=YP_885443.1][location=1114707..1115555][gbkey=CDS]
30.1603	29.9238	30.0413	29.6097	29.7514	29.668				14	14	14	81.3	81.3	81.3	30.286	0	276.78	6583200000	121	lcl|NC_008596.1_prot_YP_886673.1_2250[locus_tag=MSMEG_2327][db_xref=GeneID:4536738][protein=nudixhydrolase][protein_id=YP_886673.1][location=2408810..2409631][gbkey=CDS];lcl|NC_008596.1_prot_YP_885444.1_1021[locus_tag=MSMEG_1047][db_xref=GeneID:4531044][protein=nudixhydrolase][protein_id=YP_885444.1][location=1115548..1116369][gbkey=CDS]	lcl|NC_008596.1_prot_YP_886673.1_2250[locus_tag=MSMEG_2327][db_xref=GeneID:4536738][protein=nudixhydrolase][protein_id=YP_886673.1][location=2408810..2409631][gbkey=CDS];lcl|NC_008596.1_prot_YP_885444.1_1021[locus_tag=MSMEG_1047][db_xref=GeneID:4531044][protein=nudixhydrolase][protein_id=YP_885444.1][location=1115548..1116369][gbkey=CDS]
28.617	28.4571	28.5996	29.0319	28.7435	28.8335				11	11	11	69.8	69.8	69.8	24.771	0	179.05	3040300000	53	lcl|NC_008596.1_prot_YP_886674.1_2251[locus_tag=MSMEG_2328][db_xref=GeneID:4536337][protein=enoyl-CoAhydratase][protein_id=YP_886674.1][location=2409628..2410335][gbkey=CDS];lcl|NC_008596.1_prot_YP_885445.1_1022[locus_tag=MSMEG_1048][db_xref=GeneID:4535899][protein=enoyl-CoAhydratase][protein_id=YP_885445.1][location=1116366..1117073][gbkey=CDS]	lcl|NC_008596.1_prot_YP_886674.1_2251[locus_tag=MSMEG_2328][db_xref=GeneID:4536337][protein=enoyl-CoAhydratase][protein_id=YP_886674.1][location=2409628..2410335][gbkey=CDS];lcl|NC_008596.1_prot_YP_885445.1_1022[locus_tag=MSMEG_1048][db_xref=GeneID:4535899][protein=enoyl-CoAhydratase][protein_id=YP_885445.1][location=1116366..1117073][gbkey=CDS]
31.3629	31.4982	31.4742	28.6463	29.0513	29.1139				19	19	19	75.5	75.5	75.5	36.275	0	278.34	11541000000	198	lcl|NC_008596.1_prot_YP_886675.1_2252[locus_tag=MSMEG_2329][db_xref=GeneID:4533400][protein=UbiE/COQ5familymethyltransferase][protein_id=YP_886675.1][location=2410370..2411350][gbkey=CDS];lcl|NC_008596.1_prot_YP_885446.1_1023[locus_tag=MSMEG_1049][db_xref=GeneID:4536797][protein=UbiE/COQ5familymethyltransferase][protein_id=YP_885446.1][location=1117108..1118088][gbkey=CDS]	lcl|NC_008596.1_prot_YP_886675.1_2252[locus_tag=MSMEG_2329][db_xref=GeneID:4533400][protein=UbiE/COQ5familymethyltransferase][protein_id=YP_886675.1][location=2410370..2411350][gbkey=CDS];lcl|NC_008596.1_prot_YP_885446.1_1023[locus_tag=MSMEG_1049][db_xref=GeneID:4536797][protein=UbiE/COQ5familymethyltransferase][protein_id=YP_885446.1][location=1117108..1118088][gbkey=CDS]
26.487	26.5278	26.4719	27.0467	27.0374	27.2756				13	13	13	46.5	46.5	46.5	41.416	0	62.1	826740000	27	lcl|NC_008596.1_prot_YP_886676.1_2253[locus_tag=MSMEG_2330][db_xref=GeneID:4535658][protein=SAM-dependentmethyltransferase][protein_id=YP_886676.1][location=2411359..2412522][gbkey=CDS];lcl|NC_008596.1_prot_YP_885447.1_1024[locus_tag=MSMEG_1050][db_xref=GeneID:4536557][protein=SAM-dependentmethyltransferase][protein_id=YP_885447.1][location=1118097..1119260][gbkey=CDS]	lcl|NC_008596.1_prot_YP_886676.1_2253[locus_tag=MSMEG_2330][db_xref=GeneID:4535658][protein=SAM-dependentmethyltransferase][protein_id=YP_886676.1][location=2411359..2412522][gbkey=CDS];lcl|NC_008596.1_prot_YP_885447.1_1024[locus_tag=MSMEG_1050][db_xref=GeneID:4536557][protein=SAM-dependentmethyltransferase][protein_id=YP_885447.1][location=1118097..1119260][gbkey=CDS]
30.3947	30.5046	30.5443	29.3192	29.4573	29.337				14	14	14	60.5	60.5	60.5	24.738	0	174.4	7363400000	116	lcl|NC_008596.1_prot_YP_886677.1_2254[locus_tag=MSMEG_2331][db_xref=GeneID:4532579][protein=hypotheticalprotein][protein_id=YP_886677.1][location=2412595..2413296][gbkey=CDS];lcl|NC_008596.1_prot_YP_885448.1_1025[locus_tag=MSMEG_1051][db_xref=GeneID:4537187][protein=hypotheticalprotein][protein_id=YP_885448.1][location=1119333..1120034][gbkey=CDS]	lcl|NC_008596.1_prot_YP_886677.1_2254[locus_tag=MSMEG_2331][db_xref=GeneID:4532579][protein=hypotheticalprotein][protein_id=YP_886677.1][location=2412595..2413296][gbkey=CDS];lcl|NC_008596.1_prot_YP_885448.1_1025[locus_tag=MSMEG_1051][db_xref=GeneID:4537187][protein=hypotheticalprotein][protein_id=YP_885448.1][location=1119333..1120034][gbkey=CDS]
29.6744	29.7059	29.4936	27.3035	27.3348	27.2585				7	7	7	20.2	20.2	20.2	54.319	0	164.64	3274900000	66	lcl|NC_008596.1_prot_YP_886678.1_2255[locus_tag=MSMEG_2332][db_xref=GeneID:4531176][protein=aminoacidcarrierprotein][protein_id=YP_886678.1][location=complement(2413328..2414872)][gbkey=CDS];lcl|NC_008596.1_prot_YP_885449.1_1026[locus_tag=MSMEG_1052][db_xref=GeneID:4532869][protein=aminoacidcarrierprotein][protein_id=YP_885449.1][location=complement(1120066..1121610)][gbkey=CDS]	lcl|NC_008596.1_prot_YP_886678.1_2255[locus_tag=MSMEG_2332][db_xref=GeneID:4531176][protein=aminoacidcarrierprotein][protein_id=YP_886678.1][location=complement(2413328..2414872)][gbkey=CDS];lcl|NC_008596.1_prot_YP_885449.1_1026[locus_tag=MSMEG_1052][db_xref=GeneID:4532869][protein=aminoacidcarrierprotein][protein_id=YP_885449.1][location=complement(1120066..1121610)][gbkey=CDS]
28.6482	28.6722	28.758	28.8353	29.1065	29.0143				12	12	12	44.3	44.3	44.3	44.643	0	109.77	3249600000	82	lcl|NC_008596.1_prot_YP_886680.1_2257[locus_tag=MSMEG_2333][db_xref=GeneID:4534242][protein=hypotheticalprotein][protein_id=YP_886680.1][location=complement(2414990..2416273)][gbkey=CDS];lcl|NC_008596.1_prot_YP_885451.1_1028[locus_tag=MSMEG_1053][db_xref=GeneID:4532309][protein=hypotheticalprotein][protein_id=YP_885451.1][location=complement(1121728..1123011)][gbkey=CDS]	lcl|NC_008596.1_prot_YP_886680.1_2257[locus_tag=MSMEG_2333][db_xref=GeneID:4534242][protein=hypotheticalprotein][protein_id=YP_886680.1][location=complement(2414990..2416273)][gbkey=CDS];lcl|NC_008596.1_prot_YP_885451.1_1028[locus_tag=MSMEG_1053][db_xref=GeneID:4532309][protein=hypotheticalprotein][protein_id=YP_885451.1][location=complement(1121728..1123011)][gbkey=CDS]
29.7166	29.7781	29.7112	28.5128	28.7521	28.9022				17	17	17	59.9	59.9	59.9	27.786	0	96.399	4544300000	118	lcl|NC_008596.1_prot_YP_886681.1_2258[locus_tag=MSMEG_2335][db_xref=GeneID:4532393][protein=hexapeptidetransferase][protein_id=YP_886681.1][location=2416370..2417113][gbkey=CDS];lcl|NC_008596.1_prot_YP_885452.1_1029[locus_tag=MSMEG_1055][db_xref=GeneID:4530922][protein=hexapeptidetransferase][protein_id=YP_885452.1][location=1123108..1123851][gbkey=CDS]	lcl|NC_008596.1_prot_YP_886681.1_2258[locus_tag=MSMEG_2335][db_xref=GeneID:4532393][protein=hexapeptidetransferase][protein_id=YP_886681.1][location=2416370..2417113][gbkey=CDS];lcl|NC_008596.1_prot_YP_885452.1_1029[locus_tag=MSMEG_1055][db_xref=GeneID:4530922][protein=hexapeptidetransferase][protein_id=YP_885452.1][location=1123108..1123851][gbkey=CDS]
29.1721	29.5973	29.3002	27.2211	28.073	27.7159				4	4	4	29.1	29.1	29.1	14.361	0	62.929	3170100000	51	lcl|NC_008596.1_prot_YP_885456.1_1033[locus_tag=MSMEG_1060][db_xref=GeneID:4531591][protein=Lsr2protein][protein_id=YP_885456.1][location=complement(1127726..1128130)][gbkey=CDS]	lcl|NC_008596.1_prot_YP_885456.1_1033[locus_tag=MSMEG_1060][db_xref=GeneID:4531591][protein=Lsr2protein][protein_id=YP_885456.1][location=complement(1127726..1128130)][gbkey=CDS]
28.6964	28.9358	28.8251	28.861	29.0465	29.0613				11	11	11	76.5	76.5	76.5	22.735	0	138.13	3442500000	88	lcl|NC_008596.1_prot_YP_885457.1_1034[locus_tag=MSMEG_1061][db_xref=GeneID:4531890][protein=phosphohydrolase][protein_id=YP_885457.1][location=complement(1128363..1128977)][gbkey=CDS]	lcl|NC_008596.1_prot_YP_885457.1_1034[locus_tag=MSMEG_1061][db_xref=GeneID:4531890][protein=phosphohydrolase][protein_id=YP_885457.1][location=complement(1128363..1128977)][gbkey=CDS]
26.4692	26.4288	26.3697	28.0915	27.7798	27.9974				12	12	12	59.8	59.8	59.8	35.424	0	82.466	1221800000	42	lcl|NC_008596.1_prot_YP_885458.1_1035[locus_tag=MSMEG_1062][db_xref=GeneID:4535095][protein=O-succinylbenzoicacid--CoAligase][protein_id=YP_885458.1][location=complement(1129017..1130057)][gbkey=CDS]	lcl|NC_008596.1_prot_YP_885458.1_1035[locus_tag=MSMEG_1062][db_xref=GeneID:4535095][protein=O-succinylbenzoicacid--CoAligase][protein_id=YP_885458.1][location=complement(1129017..1130057)][gbkey=CDS]
25.5255	24.9004	25.8033	27.4348	27.0614	27.3781				6	6	6	63.6	63.6	63.6	12.02	0	41.595	747670000	33	lcl|NC_008596.1_prot_YP_885459.1_1036[locus_tag=MSMEG_1063][db_xref=GeneID:4535372][protein=hypotheticalprotein][protein_id=YP_885459.1][location=complement(1130153..1130476)][gbkey=CDS]	lcl|NC_008596.1_prot_YP_885459.1_1036[locus_tag=MSMEG_1063][db_xref=GeneID:4535372][protein=hypotheticalprotein][protein_id=YP_885459.1][location=complement(1130153..1130476)][gbkey=CDS]
NaN	NaN	NaN	24.5005	24.0844	23.9838				4	4	4	51.5	51.5	51.5	11.385	0	18.186	98651000	9	lcl|NC_008596.1_prot_YP_885462.1_1039[locus_tag=MSMEG_1066][db_xref=GeneID:4533882][protein=hypotheticalprotein][protein_id=YP_885462.1][location=1132310..1132621][gbkey=CDS]	lcl|NC_008596.1_prot_YP_885462.1_1039[locus_tag=MSMEG_1066][db_xref=GeneID:4533882][protein=hypotheticalprotein][protein_id=YP_885462.1][location=1132310..1132621][gbkey=CDS]
24.9342	24.296	24.6875	26.7348	26.5881	26.7701				5	5	5	38.2	38.2	38.2	13.712	0	14.598	472370000	17	lcl|NC_008596.1_prot_YP_885463.1_1040[locus_tag=MSMEG_1067][db_xref=GeneID:4532030][protein=hypotheticalprotein][protein_id=YP_885463.1][location=complement(1132639..1133010)][gbkey=CDS]	lcl|NC_008596.1_prot_YP_885463.1_1040[locus_tag=MSMEG_1067][db_xref=GeneID:4532030][protein=hypotheticalprotein][protein_id=YP_885463.1][location=complement(1132639..1133010)][gbkey=CDS]
NaN	NaN	NaN	24.7627	24.268	24.5963				8	8	8	17.2	17.2	17.2	50.168	0	9.263	86001000	4	lcl|NC_008596.1_prot_YP_885464.1_1041[locus_tag=MSMEG_1068][db_xref=GeneID:4534029][protein=regulatoryprotein][protein_id=YP_885464.1][location=complement(1133059..1134474)][gbkey=CDS]	lcl|NC_008596.1_prot_YP_885464.1_1041[locus_tag=MSMEG_1068][db_xref=GeneID:4534029][protein=regulatoryprotein][protein_id=YP_885464.1][location=complement(1133059..1134474)][gbkey=CDS]
NaN	NaN	NaN	26.9283	26.9464	27.1476				4	4	4	28.1	28.1	28.1	23.479	0	12.223	466010000	7	lcl|NC_008596.1_prot_YP_885466.1_1043[locus_tag=MSMEG_1070][db_xref=GeneID:4534017][protein=3-oxoacyl-ACPreductase][protein_id=YP_885466.1][location=1136102..1136797][gbkey=CDS]	lcl|NC_008596.1_prot_YP_885466.1_1043[locus_tag=MSMEG_1070][db_xref=GeneID:4534017][protein=3-oxoacyl-ACPreductase][protein_id=YP_885466.1][location=1136102..1136797][gbkey=CDS]
26.6302	26.9132	26.9706	26.2829	26.2335	26.6742				2	2	2	6.2	6.2	6.2	34.536	0	6.0657	718110000	12	lcl|NC_008596.1_prot_YP_885468.1_1045[gene=speB][locus_tag=MSMEG_1072][db_xref=GeneID:4535378][protein=agmatinase][protein_id=YP_885468.1][location=1137579..1138550][gbkey=CDS]	lcl|NC_008596.1_prot_YP_885468.1_1045[gene=speB][locus_tag=MSMEG_1072][db_xref=GeneID:4535378][protein=agmatinase][protein_id=YP_885468.1][location=1137579..1138550][gbkey=CDS]
25.5354	25.842	25.973	26.0413	26.3827	25.91				7	7	7	33.4	33.4	33.4	31.528	0	53.784	443670000	17	lcl|NC_008596.1_prot_YP_885469.1_1046[locus_tag=MSMEG_1074][db_xref=GeneID:4530977][protein=polysaccharidedeacetylase][protein_id=YP_885469.1][location=1138540..1139403][gbkey=CDS]	lcl|NC_008596.1_prot_YP_885469.1_1046[locus_tag=MSMEG_1074][db_xref=GeneID:4530977][protein=polysaccharidedeacetylase][protein_id=YP_885469.1][location=1138540..1139403][gbkey=CDS]
28.7022	28.7872	28.884	29.0235	29.1529	29.4474				12	12	12	72	72	72	32.474	0	191.59	3776000000	76	lcl|NC_008596.1_prot_YP_885470.1_1047[locus_tag=MSMEG_1073][db_xref=GeneID:4533824][protein=shortchaindehydrogenase][protein_id=YP_885470.1][location=complement(1139384..1140298)][gbkey=CDS]	lcl|NC_008596.1_prot_YP_885470.1_1047[locus_tag=MSMEG_1073][db_xref=GeneID:4533824][protein=shortchaindehydrogenase][protein_id=YP_885470.1][location=complement(1139384..1140298)][gbkey=CDS]
29.9045	30.1845	30.1069	30.5148	30.4586	30.5867				13	13	13	57.6	57.6	57.6	34.303	0	263.19	9176700000	148	lcl|NC_008596.1_prot_YP_885471.1_1048[gene=menB][locus_tag=MSMEG_1075][db_xref=GeneID:4531869][protein=1,4-dihydroxy-2-naphthoyl-CoAsynthase][protein_id=YP_885471.1][location=complement(1140401..1141330)][gbkey=CDS]	lcl|NC_008596.1_prot_YP_885471.1_1048[gene=menB][locus_tag=MSMEG_1075][db_xref=GeneID:4531869][protein=1,4-dihydroxy-2-naphthoyl-CoAsynthase][protein_id=YP_885471.1][location=complement(1140401..1141330)][gbkey=CDS]
27.9132	27.4547	NaN	NaN	NaN	NaN				2	2	2	27.5	27.5	27.5	9.5498	0	43.189	456930000	8	lcl|NC_008596.1_prot_YP_885472.1_1049[locus_tag=MSMEG_1076][db_xref=GeneID:4536548][protein=hypotheticalprotein][protein_id=YP_885472.1][location=1141429..1141704][gbkey=CDS]	lcl|NC_008596.1_prot_YP_885472.1_1049[locus_tag=MSMEG_1076][db_xref=GeneID:4536548][protein=hypotheticalprotein][protein_id=YP_885472.1][location=1141429..1141704][gbkey=CDS]
28.2925	28.531	28.4304	29.9256	29.8057	29.8883				10	10	10	74.5	74.5	74.5	16.291	0	122	4677400000	95	lcl|NC_008596.1_prot_YP_885473.1_1050[locus_tag=MSMEG_1077][db_xref=GeneID:4532895][protein=hypotheticalprotein][protein_id=YP_885473.1][location=complement(1141706..1142155)][gbkey=CDS]	lcl|NC_008596.1_prot_YP_885473.1_1050[locus_tag=MSMEG_1077][db_xref=GeneID:4532895][protein=hypotheticalprotein][protein_id=YP_885473.1][location=complement(1141706..1142155)][gbkey=CDS]
29.0373	29.0431	29.184	29.5112	29.482	29.5637				10	10	10	66.8	66.8	66.8	24.864	0	112.1	4268800000	78	lcl|NC_008596.1_prot_YP_885474.1_1051[locus_tag=MSMEG_1078][db_xref=GeneID:4532270][protein=hydrolase][protein_id=YP_885474.1][location=complement(1142177..1142866)][gbkey=CDS]	lcl|NC_008596.1_prot_YP_885474.1_1051[locus_tag=MSMEG_1078][db_xref=GeneID:4532270][protein=hydrolase][protein_id=YP_885474.1][location=complement(1142177..1142866)][gbkey=CDS]
25.1196	NaN	24.6872	NaN	NaN	NaN				2	2	2	50.8	50.8	50.8	6.8186	0	27.967	88779000	5	lcl|NC_008596.1_prot_YP_885484.1_1061[locus_tag=MSMEG_1089][db_xref=GeneID:4536584][protein=hypotheticalprotein][protein_id=YP_885484.1][location=1154316..1154507][gbkey=CDS]	lcl|NC_008596.1_prot_YP_885484.1_1061[locus_tag=MSMEG_1089][db_xref=GeneID:4536584][protein=hypotheticalprotein][protein_id=YP_885484.1][location=1154316..1154507][gbkey=CDS]
28.9552	29.1142	28.8696	27.5594	27.5601	26.94				20	20	20	69.4	69.4	69.4	49.193	0	197.04	2309500000	83	lcl|NC_008596.1_prot_YP_885485.1_1062[locus_tag=MSMEG_1090][db_xref=GeneID:4536693][protein=amidase][protein_id=YP_885485.1][location=1154545..1155951][gbkey=CDS]	lcl|NC_008596.1_prot_YP_885485.1_1062[locus_tag=MSMEG_1090][db_xref=GeneID:4536693][protein=amidase][protein_id=YP_885485.1][location=1154545..1155951][gbkey=CDS]
26.8682	27.1564	27.1906	24.4299	24.2038	24.3982				9	9	9	42.3	42.3	42.3	24	0	48.3	546370000	24	lcl|NC_008596.1_prot_YP_885492.1_1069[locus_tag=MSMEG_1097][db_xref=GeneID:4533269][protein=glycosyltransferasefamilyprotein][protein_id=YP_885492.1][location=1160901..1161584][gbkey=CDS]	lcl|NC_008596.1_prot_YP_885492.1_1069[locus_tag=MSMEG_1097][db_xref=GeneID:4533269][protein=glycosyltransferasefamilyprotein][protein_id=YP_885492.1][location=1160901..1161584][gbkey=CDS]
27.2365	26.9508	27.3909	27.1085	27.601	27.5245				14	14	14	43.4	43.4	43.4	58.201	0	99.672	1152600000	62	lcl|NC_008596.1_prot_YP_885493.1_1070[locus_tag=MSMEG_1098][db_xref=GeneID:4534972][protein=acyl-CoAsynthetase][protein_id=YP_885493.1][location=complement(1161655..1163274)][gbkey=CDS]	lcl|NC_008596.1_prot_YP_885493.1_1070[locus_tag=MSMEG_1098][db_xref=GeneID:4534972][protein=acyl-CoAsynthetase][protein_id=YP_885493.1][location=complement(1161655..1163274)][gbkey=CDS]
24.6411	24.8209	24.8621	24.4218	NaN	23.6202				2	2	2	27.3	27.3	27.3	16.759	0	13.31	145540000	10	lcl|NC_008596.1_prot_YP_885495.1_1072[locus_tag=MSMEG_1100][db_xref=GeneID:4530817][protein=DGPFAETKEdomain-containingprotein][protein_id=YP_885495.1][location=complement(1163698..1164150)][gbkey=CDS]	lcl|NC_008596.1_prot_YP_885495.1_1072[locus_tag=MSMEG_1100][db_xref=GeneID:4530817][protein=DGPFAETKEdomain-containingprotein][protein_id=YP_885495.1][location=complement(1163698..1164150)][gbkey=CDS]
26.453	26.3181	25.9677	27.8792	27.7644	27.5543				15	15	15	35.8	35.8	35.8	57.563	0	66.348	1078900000	41	lcl|NC_008596.1_prot_YP_885497.1_1074[locus_tag=MSMEG_1102][db_xref=GeneID:4532012][protein=twin-argininetranslocationpathwaysignal][protein_id=YP_885497.1][location=1165456..1167066][gbkey=CDS]	lcl|NC_008596.1_prot_YP_885497.1_1074[locus_tag=MSMEG_1102][db_xref=GeneID:4532012][protein=twin-argininetranslocationpathwaysignal][protein_id=YP_885497.1][location=1165456..1167066][gbkey=CDS]
24.8288	24.7572	24.9625	26.615	26.3674	26.1148				9	9	9	33.3	33.3	33.3	33.685	0	29.237	413250000	20	lcl|NC_008596.1_prot_YP_885498.1_1075[locus_tag=MSMEG_1103][db_xref=GeneID:4532162][protein=O-succinylbenzoatesynthase][protein_id=YP_885498.1][location=1167087..1168052][gbkey=CDS]	lcl|NC_008596.1_prot_YP_885498.1_1075[locus_tag=MSMEG_1103][db_xref=GeneID:4532162][protein=O-succinylbenzoatesynthase][protein_id=YP_885498.1][location=1167087..1168052][gbkey=CDS]
NaN	NaN	NaN	25.3057	27.9127	27.9892				3	3	3	17.3	17.3	17.3	25.515	0.0010619	3.8786	710740000	3	lcl|NC_008596.1_prot_YP_885501.1_1078[locus_tag=MSMEG_1107][db_xref=GeneID:4536265][protein=isonitrilehydratase][protein_id=YP_885501.1][location=1170870..1171601][gbkey=CDS]	lcl|NC_008596.1_prot_YP_885501.1_1078[locus_tag=MSMEG_1107][db_xref=GeneID:4536265][protein=isonitrilehydratase][protein_id=YP_885501.1][location=1170870..1171601][gbkey=CDS]
28.8656	28.8191	28.7459	29.1044	29.3342	29.2498				16	16	16	73.3	73.3	73.3	32.15	0	112.71	3784200000	87	lcl|NC_008596.1_prot_YP_885502.1_1079[locus_tag=MSMEG_1108][db_xref=GeneID:4533513][protein=alpha/betahydrolase][protein_id=YP_885502.1][location=1171579..1172457][gbkey=CDS]	lcl|NC_008596.1_prot_YP_885502.1_1079[locus_tag=MSMEG_1108][db_xref=GeneID:4533513][protein=alpha/betahydrolase][protein_id=YP_885502.1][location=1171579..1172457][gbkey=CDS]
27.6415	27.7047	27.8315	27.4144	27.564	27.5973				15	15	15	42.8	42.8	42.8	56.991	0	90.736	1470100000	67	lcl|NC_008596.1_prot_YP_885503.1_1080[locus_tag=MSMEG_1109][db_xref=GeneID:4537235][protein=2-succinyl-5-enolpyruvyl-6-hydroxy-3-cyclohexene-1-carboxylic-acidsynthase][protein_id=YP_885503.1][location=1172457..1174100][gbkey=CDS]	lcl|NC_008596.1_prot_YP_885503.1_1080[locus_tag=MSMEG_1109][db_xref=GeneID:4537235][protein=2-succinyl-5-enolpyruvyl-6-hydroxy-3-cyclohexene-1-carboxylic-acidsynthase][protein_id=YP_885503.1][location=1172457..1174100][gbkey=CDS]
25.0344	25.2229	24.8374	NaN	NaN	NaN				3	3	3	26.3	26.3	26.3	24.539	0	10.862	112440000	6	lcl|NC_008596.1_prot_YP_885505.1_1082[locus_tag=MSMEG_1111][db_xref=GeneID:4533220][protein=hypotheticalprotein][protein_id=YP_885505.1][location=complement(1174598..1175296)][gbkey=CDS]	lcl|NC_008596.1_prot_YP_885505.1_1082[locus_tag=MSMEG_1111][db_xref=GeneID:4533220][protein=hypotheticalprotein][protein_id=YP_885505.1][location=complement(1174598..1175296)][gbkey=CDS]
25.2543	25.2012	25.2513	26.6695	26.2622	26.5125				13	13	13	26.3	26.3	26.3	70.768	0	70.175	460450000	40	lcl|NC_008596.1_prot_YP_885507.1_1084[locus_tag=MSMEG_1112][db_xref=GeneID:4535508][protein=aconitatehydratase][protein_id=YP_885507.1][location=complement(1176487..1178451)][gbkey=CDS]	lcl|NC_008596.1_prot_YP_885507.1_1084[locus_tag=MSMEG_1112][db_xref=GeneID:4535508][protein=aconitatehydratase][protein_id=YP_885507.1][location=complement(1176487..1178451)][gbkey=CDS]
NaN	NaN	NaN	24.2306	24.1486	NaN				3	3	3	10.9	10.9	10.9	29.756	0	7.1552	76163000	5	lcl|NC_008596.1_prot_YP_885508.1_1085[locus_tag=MSMEG_1114][db_xref=GeneID:4533572][protein=shortchaindehydrogenase][protein_id=YP_885508.1][location=complement(1178579..1179403)][gbkey=CDS]	lcl|NC_008596.1_prot_YP_885508.1_1085[locus_tag=MSMEG_1114][db_xref=GeneID:4533572][protein=shortchaindehydrogenase][protein_id=YP_885508.1][location=complement(1178579..1179403)][gbkey=CDS]
27.4291	27.4154	27.3283	28.3295	28.2099	28.2921				9	9	9	48	48	48	24.716	0	60.981	1728400000	54	lcl|NC_008596.1_prot_YP_885509.1_1086[gene=ubiE][locus_tag=MSMEG_1115][db_xref=GeneID:4534306][protein=ubiquinone/menaquinonebiosynthesismethyltransferase][protein_id=YP_885509.1][location=1179533..1180222][gbkey=CDS]	lcl|NC_008596.1_prot_YP_885509.1_1086[gene=ubiE][locus_tag=MSMEG_1115][db_xref=GeneID:4534306][protein=ubiquinone/menaquinonebiosynthesismethyltransferase][protein_id=YP_885509.1][location=1179533..1180222][gbkey=CDS]
24.9258	24.7389	25.0623	NaN	NaN	NaN				4	4	4	11.1	11.1	11.1	49.493	0.0018339	3.4566	106560000	4	lcl|NC_008596.1_prot_YP_885510.1_1087[locus_tag=MSMEG_1116][db_xref=GeneID:4532821][protein=gamma-glutamylisopropylamidesynthetase][protein_id=YP_885510.1][location=complement(1180363..1181715)][gbkey=CDS]	lcl|NC_008596.1_prot_YP_885510.1_1087[locus_tag=MSMEG_1116][db_xref=GeneID:4532821][protein=gamma-glutamylisopropylamidesynthetase][protein_id=YP_885510.1][location=complement(1180363..1181715)][gbkey=CDS]
24.8462	25.2384	25.2461	25.6068	25.3337	25.241				4	4	4	26.4	26.4	26.4	26.105	0	32.724	272000000	18	lcl|NC_008596.1_prot_YP_885511.1_1088[locus_tag=MSMEG_1117][db_xref=GeneID:4532203][protein=transcriptionalregulator][protein_id=YP_885511.1][location=1181811..1182530][gbkey=CDS]	lcl|NC_008596.1_prot_YP_885511.1_1088[locus_tag=MSMEG_1117][db_xref=GeneID:4532203][protein=transcriptionalregulator][protein_id=YP_885511.1][location=1181811..1182530][gbkey=CDS]
24.9581	24.8787	25.1079	NaN	NaN	NaN				5	5	5	22.2	22.2	22.2	35.395	0	21.947	145260000	6	lcl|NC_008596.1_prot_YP_885514.1_1091[locus_tag=MSMEG_1120][db_xref=GeneID:4532635][protein=nitrilase/cyanidehydrataseandapolipoproteinN-acyltransferase][protein_id=YP_885514.1][location=1184860..1185837][gbkey=CDS]	lcl|NC_008596.1_prot_YP_885514.1_1091[locus_tag=MSMEG_1120][db_xref=GeneID:4532635][protein=nitrilase/cyanidehydrataseandapolipoproteinN-acyltransferase][protein_id=YP_885514.1][location=1184860..1185837][gbkey=CDS]
NaN	NaN	NaN	27.229	27.4574	27.3329				11	11	11	37.6	37.6	37.6	41.336	0	61.967	594690000	19	lcl|NC_008596.1_prot_YP_885524.1_1101[locus_tag=MSMEG_1130][db_xref=GeneID:4534567][protein=hypotheticalprotein][protein_id=YP_885524.1][location=1191772..1192899][gbkey=CDS]	lcl|NC_008596.1_prot_YP_885524.1_1101[locus_tag=MSMEG_1130][db_xref=GeneID:4534567][protein=hypotheticalprotein][protein_id=YP_885524.1][location=1191772..1192899][gbkey=CDS]
26.6127	26.6003	26.4224	27.7946	27.4245	27.7157				4	4	4	34.8	34.8	34.8	17.323	0	40.372	1066000000	21	lcl|NC_008596.1_prot_YP_885525.1_1102[locus_tag=MSMEG_1131][db_xref=GeneID:4531087][protein=tryptophan-richsensoryprotein][protein_id=YP_885525.1][location=1192990..1193475][gbkey=CDS]	lcl|NC_008596.1_prot_YP_885525.1_1102[locus_tag=MSMEG_1131][db_xref=GeneID:4531087][protein=tryptophan-richsensoryprotein][protein_id=YP_885525.1][location=1192990..1193475][gbkey=CDS]
26.1596	26.1643	26.1813	NaN	NaN	NaN				8	8	8	22.5	22.5	22.5	43.403	0	23.431	269870000	11	lcl|NC_008596.1_prot_YP_885526.1_1103[locus_tag=MSMEG_1132][db_xref=GeneID:4534182][protein=FADbindingdomain-containingprotein][protein_id=YP_885526.1][location=complement(1193567..1194796)][gbkey=CDS]	lcl|NC_008596.1_prot_YP_885526.1_1103[locus_tag=MSMEG_1132][db_xref=GeneID:4534182][protein=FADbindingdomain-containingprotein][protein_id=YP_885526.1][location=complement(1193567..1194796)][gbkey=CDS]
29.3801	29.4511	29.4729	29.4843	29.5997	29.6811				13	13	13	45.3	45.3	45.3	35.41	0	220.74	5350000000	138	lcl|NC_008596.1_prot_YP_885527.1_1104[locus_tag=MSMEG_1133][db_xref=GeneID:4536561][protein=bifunctionalshortchainisoprenyldiphosphatesynthase][protein_id=YP_885527.1][location=1194836..1195825][gbkey=CDS]	lcl|NC_008596.1_prot_YP_885527.1_1104[locus_tag=MSMEG_1133][db_xref=GeneID:4536561][protein=bifunctionalshortchainisoprenyldiphosphatesynthase][protein_id=YP_885527.1][location=1194836..1195825][gbkey=CDS]
27.6519	27.5414	27.4778	28.5293	28.9774	28.7662				5	5	5	27.5	27.5	27.5	31.829	0	110.77	2252000000	52	lcl|NC_008596.1_prot_YP_885528.1_1105[locus_tag=MSMEG_1134][db_xref=GeneID:4531903][protein=heatshockproteinHtpX][protein_id=YP_885528.1][location=1195912..1196799][gbkey=CDS]	lcl|NC_008596.1_prot_YP_885528.1_1105[locus_tag=MSMEG_1134][db_xref=GeneID:4531903][protein=heatshockproteinHtpX][protein_id=YP_885528.1][location=1195912..1196799][gbkey=CDS]
28.0284	28.4525	28.4901	NaN	NaN	NaN				2	2	2	28.7	28.7	28.7	17.56	0	25.339	2081900000	9	lcl|NC_008596.1_prot_YP_885530.1_1107[locus_tag=MSMEG_1136][db_xref=GeneID:4536212][protein=hypotheticalprotein][protein_id=YP_885530.1][location=1197841..1198365][gbkey=CDS]	lcl|NC_008596.1_prot_YP_885530.1_1107[locus_tag=MSMEG_1136][db_xref=GeneID:4536212][protein=hypotheticalprotein][protein_id=YP_885530.1][location=1197841..1198365][gbkey=CDS]
25.8035	29.1696	26.5997	24.2583	24.3092	25.2095				11	11	11	43.4	43.4	43.4	38.502	0	118.73	894980000	28	lcl|NC_008596.1_prot_YP_885532.1_1109[locus_tag=MSMEG_1138][db_xref=GeneID:4531156][protein=alcoholdehydrogenase][protein_id=YP_885532.1][location=complement(1199825..1200961)][gbkey=CDS]	lcl|NC_008596.1_prot_YP_885532.1_1109[locus_tag=MSMEG_1138][db_xref=GeneID:4531156][protein=alcoholdehydrogenase][protein_id=YP_885532.1][location=complement(1199825..1200961)][gbkey=CDS]
27.694	27.7644	27.6134	27.8988	27.8367	27.7193				14	14	14	62.8	62.8	62.8	36.281	0	135.07	1583800000	63	lcl|NC_008596.1_prot_YP_885534.1_1111[locus_tag=MSMEG_1140][db_xref=GeneID:4536132][protein=NAD(P)H-dependentglycerol-3-phosphatedehydrogenase][protein_id=YP_885534.1][location=complement(1201699..1202724)][gbkey=CDS]	lcl|NC_008596.1_prot_YP_885534.1_1111[locus_tag=MSMEG_1140][db_xref=GeneID:4536132][protein=NAD(P)H-dependentglycerol-3-phosphatedehydrogenase][protein_id=YP_885534.1][location=complement(1201699..1202724)][gbkey=CDS]
25.5021	25.9928	26.0986	NaN	NaN	NaN				3	3	3	27.2	27.2	27.2	24.531	0	21.91	204950000	7	lcl|NC_008596.1_prot_YP_885543.1_1120[locus_tag=MSMEG_1149][db_xref=GeneID:4537366][protein=hypotheticalprotein][protein_id=YP_885543.1][location=1212385..1213071][gbkey=CDS]	lcl|NC_008596.1_prot_YP_885543.1_1120[locus_tag=MSMEG_1149][db_xref=GeneID:4537366][protein=hypotheticalprotein][protein_id=YP_885543.1][location=1212385..1213071][gbkey=CDS]
25.1558	25.7834	25.3622	NaN	NaN	NaN				5	5	5	32.2	32.2	32.2	29.625	0	21.025	152040000	7	lcl|NC_008596.1_prot_YP_885544.1_1121[locus_tag=MSMEG_1150][db_xref=GeneID:4537018][protein=hypotheticalprotein][protein_id=YP_885544.1][location=1213041..1213862][gbkey=CDS]	lcl|NC_008596.1_prot_YP_885544.1_1121[locus_tag=MSMEG_1150][db_xref=GeneID:4537018][protein=hypotheticalprotein][protein_id=YP_885544.1][location=1213041..1213862][gbkey=CDS]
22.2727	NaN	22.5396	NaN	NaN	NaN				5	5	5	12.4	12.4	12.4	51.039	0	6.6054	20734000	5	lcl|NC_008596.1_prot_YP_885547.1_1124[locus_tag=MSMEG_1153][db_xref=GeneID:4534637][protein=FADdependentoxidoreductase][protein_id=YP_885547.1][location=1216141..1217541][gbkey=CDS]	lcl|NC_008596.1_prot_YP_885547.1_1124[locus_tag=MSMEG_1153][db_xref=GeneID:4534637][protein=FADdependentoxidoreductase][protein_id=YP_885547.1][location=1216141..1217541][gbkey=CDS]
25.4881	25.6357	24.998	NaN	NaN	NaN				5	5	5	18.3	18.3	18.3	43.592	0	31.259	142390000	7	lcl|NC_008596.1_prot_YP_885548.1_1125[locus_tag=MSMEG_1154][db_xref=GeneID:4535157][protein=formyl-coenzymeAtransferase][protein_id=YP_885548.1][location=1217538..1218719][gbkey=CDS]	lcl|NC_008596.1_prot_YP_885548.1_1125[locus_tag=MSMEG_1154][db_xref=GeneID:4535157][protein=formyl-coenzymeAtransferase][protein_id=YP_885548.1][location=1217538..1218719][gbkey=CDS]
24.425	24.1086	24.41	24.8227	23.9057	24.2557				2	2	2	10.5	10.5	10.5	26.247	0	8.3063	144130000	10	lcl|NC_008596.1_prot_YP_885551.1_1128[locus_tag=MSMEG_1157][db_xref=GeneID:4533491][protein=shortchaindehydrogenase][protein_id=YP_885551.1][location=1220407..1221180][gbkey=CDS]	lcl|NC_008596.1_prot_YP_885551.1_1128[locus_tag=MSMEG_1157][db_xref=GeneID:4533491][protein=shortchaindehydrogenase][protein_id=YP_885551.1][location=1220407..1221180][gbkey=CDS]
25.461	23.7212	25.7945	NaN	NaN	NaN				7	7	7	20	20	20	49.696	0	18.348	135310000	5	lcl|NC_008596.1_prot_YP_885552.1_1129[locus_tag=MSMEG_1158][db_xref=GeneID:4537648][protein=5-oxovaleratedehydrogenase][protein_id=YP_885552.1][location=1221223..1222650][gbkey=CDS]	lcl|NC_008596.1_prot_YP_885552.1_1129[locus_tag=MSMEG_1158][db_xref=GeneID:4537648][protein=5-oxovaleratedehydrogenase][protein_id=YP_885552.1][location=1221223..1222650][gbkey=CDS]
30.1866	30.5143	30.3512	31.8676	31.7918	31.5687				12	12	12	68.1	68.1	68.1	18.092	0	120.4	17270000000	126	lcl|NC_008596.1_prot_YP_885558.1_1135[locus_tag=MSMEG_1165][db_xref=GeneID:4532406][protein=nucleotide-bindingprotein][protein_id=YP_885558.1][location=complement(1227792..1228283)][gbkey=CDS]	lcl|NC_008596.1_prot_YP_885558.1_1135[locus_tag=MSMEG_1165][db_xref=GeneID:4532406][protein=nucleotide-bindingprotein][protein_id=YP_885558.1][location=complement(1227792..1228283)][gbkey=CDS]
24.1623	24.0266	24.384	NaN	NaN	NaN				2	2	2	17.5	17.5	17.5	16.343	0	7.4773	92781000	6	lcl|NC_008596.1_prot_YP_885566.1_1143[locus_tag=MSMEG_1174][db_xref=GeneID:4536329][protein=cadmiuminducibleproteincadi][protein_id=YP_885566.1][location=complement(1234447..1234911)][gbkey=CDS]	lcl|NC_008596.1_prot_YP_885566.1_1143[locus_tag=MSMEG_1174][db_xref=GeneID:4536329][protein=cadmiuminducibleproteincadi][protein_id=YP_885566.1][location=complement(1234447..1234911)][gbkey=CDS]
NaN	NaN	NaN	26.8928	26.8642	26.7938				5	5	5	15.9	15.9	15.9	50.31	0	11.187	701440000	9	lcl|NC_008596.1_prot_YP_885569.1_1146[locus_tag=MSMEG_1177][db_xref=GeneID:4536032][protein=cytosine/purinesuracilthiamineallantoinpermease][protein_id=YP_885569.1][location=complement(1236938..1238374)][gbkey=CDS]	lcl|NC_008596.1_prot_YP_885569.1_1146[locus_tag=MSMEG_1177][db_xref=GeneID:4536032][protein=cytosine/purinesuracilthiamineallantoinpermease][protein_id=YP_885569.1][location=complement(1236938..1238374)][gbkey=CDS]
NaN	NaN	25.3291	26.5138	27.2928	26.6608				9	9	9	39.7	39.7	39.7	33.126	0	64.602	479640000	26	lcl|NC_008596.1_prot_YP_885570.1_1147[locus_tag=MSMEG_1178][db_xref=GeneID:4536241][protein=transcriptionalregulator][protein_id=YP_885570.1][location=1238701..1239618][gbkey=CDS]	lcl|NC_008596.1_prot_YP_885570.1_1147[locus_tag=MSMEG_1178][db_xref=GeneID:4536241][protein=transcriptionalregulator][protein_id=YP_885570.1][location=1238701..1239618][gbkey=CDS]
28.1546	28.157	28.1207	29.268	29.345	29.5911				21	21	21	50.2	50.2	50.2	60.117	0	218.47	3562400000	119	lcl|NC_008596.1_prot_YP_885571.1_1148[gene=hutU][locus_tag=MSMEG_1179][db_xref=GeneID:4535946][protein=urocanatehydratase][protein_id=YP_885571.1][location=1239680..1241338][gbkey=CDS]	lcl|NC_008596.1_prot_YP_885571.1_1148[gene=hutU][locus_tag=MSMEG_1179][db_xref=GeneID:4535946][protein=urocanatehydratase][protein_id=YP_885571.1][location=1239680..1241338][gbkey=CDS]
25.9999	26.0018	25.9602	27.439	27.2785	27.3449				10	10	10	32.9	32.9	32.9	42.532	0	59.473	899020000	28	lcl|NC_008596.1_prot_YP_885572.1_1149[locus_tag=MSMEG_1180][db_xref=GeneID:4537008][protein=allantoateamidohydrolase][protein_id=YP_885572.1][location=1241335..1242549][gbkey=CDS]	lcl|NC_008596.1_prot_YP_885572.1_1149[locus_tag=MSMEG_1180][db_xref=GeneID:4537008][protein=allantoateamidohydrolase][protein_id=YP_885572.1][location=1241335..1242549][gbkey=CDS]
24.4508	24.312	24.5619	26.3032	26.2387	25.3858				7	7	7	24.6	24.6	24.6	46.616	0	40.421	329050000	17	lcl|NC_008596.1_prot_YP_885573.1_1150[gene=hutF][locus_tag=MSMEG_1181][db_xref=GeneID:4533838][protein=N-formimino-L-glutamatedeiminase][protein_id=YP_885573.1][location=1242546..1243877][gbkey=CDS]	lcl|NC_008596.1_prot_YP_885573.1_1150[gene=hutF][locus_tag=MSMEG_1181][db_xref=GeneID:4533838][protein=N-formimino-L-glutamatedeiminase][protein_id=YP_885573.1][location=1242546..1243877][gbkey=CDS]
25.5458	25.6098	25.6269	27.1124	26.6878	26.8743				10	10	10	33.3	33.3	33.3	41.33	0	68.628	606610000	29	lcl|NC_008596.1_prot_YP_885574.1_1151[gene=hutI][locus_tag=MSMEG_1182][db_xref=GeneID:4533173][protein=imidazolonepropionase][protein_id=YP_885574.1][location=1243874..1245064][gbkey=CDS]	lcl|NC_008596.1_prot_YP_885574.1_1151[gene=hutI][locus_tag=MSMEG_1182][db_xref=GeneID:4533173][protein=imidazolonepropionase][protein_id=YP_885574.1][location=1243874..1245064][gbkey=CDS]
27.7921	27.9967	27.7625	29.3493	29.0186	29.2318				16	16	16	56.2	56.2	56.2	53.388	0	173.29	2990300000	100	lcl|NC_008596.1_prot_YP_885575.1_1152[gene=hutH][locus_tag=MSMEG_1183][db_xref=GeneID:4536399][protein=histidineammonia-lyase][protein_id=YP_885575.1][location=1245061..1246605][gbkey=CDS]	lcl|NC_008596.1_prot_YP_885575.1_1152[gene=hutH][locus_tag=MSMEG_1183][db_xref=GeneID:4536399][protein=histidineammonia-lyase][protein_id=YP_885575.1][location=1245061..1246605][gbkey=CDS]
NaN	NaN	NaN	24.112	NaN	24.5499				6	6	6	19.1	19.1	19.1	38.095	0	10.883	64442000	6	lcl|NC_008596.1_prot_YP_885577.1_1154[locus_tag=MSMEG_1185][db_xref=GeneID:4536690][protein=AsnCfamilytranscriptionalregulator][protein_id=YP_885577.1][location=complement(1247625..1248647)][gbkey=CDS]	lcl|NC_008596.1_prot_YP_885577.1_1154[locus_tag=MSMEG_1185][db_xref=GeneID:4536690][protein=AsnCfamilytranscriptionalregulator][protein_id=YP_885577.1][location=complement(1247625..1248647)][gbkey=CDS]
NaN	26.1612	25.967	24.7899	NaN	NaN				2	2	2	5.7	5.7	5.7	63.183	0	9.1144	247850000	9	lcl|NC_008596.1_prot_YP_885580.1_1157[locus_tag=MSMEG_1188][db_xref=GeneID:4532944][protein=hypotheticalprotein][protein_id=YP_885580.1][location=complement(1251852..1253759)][gbkey=CDS]	lcl|NC_008596.1_prot_YP_885580.1_1157[locus_tag=MSMEG_1188][db_xref=GeneID:4532944][protein=hypotheticalprotein][protein_id=YP_885580.1][location=complement(1251852..1253759)][gbkey=CDS]
25.477	25.5377	25.4419	24.9104	25.1812	24.9815				6	6	6	18.8	18.8	18.8	58.628	0	35.276	271400000	22	lcl|NC_008596.1_prot_YP_885581.1_1158[locus_tag=MSMEG_1189][db_xref=GeneID:4536697][protein=hypotheticalprotein][protein_id=YP_885581.1][location=1253948..1255630][gbkey=CDS]	lcl|NC_008596.1_prot_YP_885581.1_1158[locus_tag=MSMEG_1189][db_xref=GeneID:4536697][protein=hypotheticalprotein][protein_id=YP_885581.1][location=1253948..1255630][gbkey=CDS]
26.64	26.6195	26.2064	27.3144	27.4055	26.8344				2	2	2	31.5	31.5	31.5	7.6679	0	9.8123	864840000	18	lcl|NC_008596.1_prot_YP_885583.1_1160[locus_tag=MSMEG_1191][db_xref=GeneID:4534954][protein=hypotheticalprotein][protein_id=YP_885583.1][location=complement(1257700..1257921)][gbkey=CDS]	lcl|NC_008596.1_prot_YP_885583.1_1160[locus_tag=MSMEG_1191][db_xref=GeneID:4534954][protein=hypotheticalprotein][protein_id=YP_885583.1][location=complement(1257700..1257921)][gbkey=CDS]
NaN	NaN	NaN	23.6687	NaN	23.8856				4	4	4	10.3	10.3	10.3	61.182	0.0018267	3.3403	61078000	2	lcl|NC_008596.1_prot_YP_885585.1_1162[locus_tag=MSMEG_1193][db_xref=GeneID:4534606][protein=TROVEdomain-containingprotein][protein_id=YP_885585.1][location=1259580..1261274][gbkey=CDS]	lcl|NC_008596.1_prot_YP_885585.1_1162[locus_tag=MSMEG_1193][db_xref=GeneID:4534606][protein=TROVEdomain-containingprotein][protein_id=YP_885585.1][location=1259580..1261274][gbkey=CDS]
24.6637	24.2418	24.5453	NaN	NaN	NaN				3	3	3	23.6	23.6	23.6	14.738	0	7.1839	85799000	6	lcl|NC_008596.1_prot_YP_885586.1_1163[locus_tag=MSMEG_1194][db_xref=GeneID:4534709][protein=hypotheticalprotein][protein_id=YP_885586.1][location=complement(1261318..1261740)][gbkey=CDS]	lcl|NC_008596.1_prot_YP_885586.1_1163[locus_tag=MSMEG_1194][db_xref=GeneID:4534709][protein=hypotheticalprotein][protein_id=YP_885586.1][location=complement(1261318..1261740)][gbkey=CDS]
24.85	25.3003	25.0962	NaN	NaN	NaN				5	5	5	17.6	17.6	17.6	40.763	0	29.195	126700000	8	lcl|NC_008596.1_prot_YP_885587.1_1164[locus_tag=MSMEG_1195][db_xref=GeneID:4533549][protein=hypotheticalprotein][protein_id=YP_885587.1][location=1261917..1263128][gbkey=CDS]	lcl|NC_008596.1_prot_YP_885587.1_1164[locus_tag=MSMEG_1195][db_xref=GeneID:4533549][protein=hypotheticalprotein][protein_id=YP_885587.1][location=1261917..1263128][gbkey=CDS]
NaN	NaN	NaN	24.718	24.7648	24.7081				6	6	6	13	13	13	73.352	0	32.179	96495000	9	lcl|NC_008596.1_prot_YP_885588.1_1165[locus_tag=MSMEG_1196][db_xref=GeneID:4534002][protein=SNF2domain-containingprotein][protein_id=YP_885588.1][location=complement(1263197..1265188)][gbkey=CDS]	lcl|NC_008596.1_prot_YP_885588.1_1165[locus_tag=MSMEG_1196][db_xref=GeneID:4534002][protein=SNF2domain-containingprotein][protein_id=YP_885588.1][location=complement(1263197..1265188)][gbkey=CDS]
NaN	NaN	NaN	25.3371	25.2463	NaN				3	3	3	7	7	7	84.776	0	28.315	119210000	10	lcl|NC_008596.1_prot_YP_885591.1_1168[locus_tag=MSMEG_1199][db_xref=GeneID:4532598][protein=hypotheticalprotein][protein_id=YP_885591.1][location=complement(1266507..1268882)][gbkey=CDS]	lcl|NC_008596.1_prot_YP_885591.1_1168[locus_tag=MSMEG_1199][db_xref=GeneID:4532598][protein=hypotheticalprotein][protein_id=YP_885591.1][location=complement(1266507..1268882)][gbkey=CDS]
NaN	NaN	NaN	25.0086	24.3038	24.7115				5	5	5	17.5	17.5	17.5	43.883	0	17.287	116390000	7	lcl|NC_008596.1_prot_YP_885595.1_1172[locus_tag=MSMEG_1204][db_xref=GeneID:4536280][protein=3-oxoacyl-ACPsynthase][protein_id=YP_885595.1][location=1272165..1273415][gbkey=CDS]	lcl|NC_008596.1_prot_YP_885595.1_1172[locus_tag=MSMEG_1204][db_xref=GeneID:4536280][protein=3-oxoacyl-ACPsynthase][protein_id=YP_885595.1][location=1272165..1273415][gbkey=CDS]
25.4966	25.5945	25.5731	26.3938	26.4403	26.7667				12	12	12	47.9	47.9	47.9	35.247	0	46.267	504420000	30	lcl|NC_008596.1_prot_YP_885597.1_1174[locus_tag=MSMEG_1205][db_xref=GeneID:4533780][protein=cyclopropane-fatty-acyl-phospholipidsynthase][protein_id=YP_885597.1][location=complement(1274296..1275219)][gbkey=CDS]	lcl|NC_008596.1_prot_YP_885597.1_1174[locus_tag=MSMEG_1205][db_xref=GeneID:4533780][protein=cyclopropane-fatty-acyl-phospholipidsynthase][protein_id=YP_885597.1][location=complement(1274296..1275219)][gbkey=CDS]
26.4069	26.5852	26.2443	28.4448	28.4155	28.0515				11	11	11	60.9	60.9	60.9	32	0	76.988	1493200000	41	lcl|NC_008596.1_prot_YP_885602.1_1179[locus_tag=MSMEG_1210][db_xref=GeneID:4534186][protein=hypotheticalprotein][protein_id=YP_885602.1][location=complement(1279842..1280711)][gbkey=CDS]	lcl|NC_008596.1_prot_YP_885602.1_1179[locus_tag=MSMEG_1210][db_xref=GeneID:4534186][protein=hypotheticalprotein][protein_id=YP_885602.1][location=complement(1279842..1280711)][gbkey=CDS]
26.6983	26.8243	26.568	NaN	NaN	NaN				8	8	8	27	27	27	41.281	0	26.135	435570000	14	lcl|NC_008596.1_prot_YP_885603.1_1180[locus_tag=MSMEG_1211][db_xref=GeneID:4535722][protein=Fattyaciddesaturase][protein_id=YP_885603.1][location=1280838..1281929][gbkey=CDS]	lcl|NC_008596.1_prot_YP_885603.1_1180[locus_tag=MSMEG_1211][db_xref=GeneID:4535722][protein=Fattyaciddesaturase][protein_id=YP_885603.1][location=1280838..1281929][gbkey=CDS]
27.6431	27.7683	27.8431	26.2395	26.1761	26.2508				9	9	9	53.3	53.3	53.3	22.678	0	71.236	1014700000	36	lcl|NC_008596.1_prot_YP_885607.1_1184[locus_tag=MSMEG_1215][db_xref=GeneID:4531520][protein=serine/threonineproteinkinase][protein_id=YP_885607.1][location=1285067..1285705][gbkey=CDS]	lcl|NC_008596.1_prot_YP_885607.1_1184[locus_tag=MSMEG_1215][db_xref=GeneID:4531520][protein=serine/threonineproteinkinase][protein_id=YP_885607.1][location=1285067..1285705][gbkey=CDS]
27.9572	28.0911	27.99	30.4505	30.1132	30.0947				17	17	17	58.2	58.2	58.2	44.535	0	298.5	5291800000	144	lcl|NC_008596.1_prot_YP_885608.1_1185[locus_tag=MSMEG_1216][db_xref=GeneID:4534284][protein=ABCtransporterperiplasmicprotein][protein_id=YP_885608.1][location=complement(1285707..1287002)][gbkey=CDS]	lcl|NC_008596.1_prot_YP_885608.1_1185[locus_tag=MSMEG_1216][db_xref=GeneID:4534284][protein=ABCtransporterperiplasmicprotein][protein_id=YP_885608.1][location=complement(1285707..1287002)][gbkey=CDS]
NaN	NaN	NaN	24.6003	23.9313	24.3594				4	4	4	16.5	16.5	16.5	25.899	0	14.053	72675000	8	lcl|NC_008596.1_prot_YP_885609.1_1186[locus_tag=MSMEG_1217][db_xref=GeneID:4537691][protein=ABCtransporterATP-bindingprotein][protein_id=YP_885609.1][location=complement(1287035..1287748)][gbkey=CDS]	lcl|NC_008596.1_prot_YP_885609.1_1186[locus_tag=MSMEG_1217][db_xref=GeneID:4537691][protein=ABCtransporterATP-bindingprotein][protein_id=YP_885609.1][location=complement(1287035..1287748)][gbkey=CDS]
24.9212	NaN	25.331	NaN	NaN	NaN				3	3	3	37.3	37.3	37.3	15.758	0	12.004	107530000	7	lcl|NC_008596.1_prot_YP_885613.1_1190[locus_tag=MSMEG_1221][db_xref=GeneID:4536862][protein=rifampinADP-ribosyltransferase][protein_id=YP_885613.1][location=1290581..1291009][gbkey=CDS]	lcl|NC_008596.1_prot_YP_885613.1_1190[locus_tag=MSMEG_1221][db_xref=GeneID:4536862][protein=rifampinADP-ribosyltransferase][protein_id=YP_885613.1][location=1290581..1291009][gbkey=CDS]
27.1	27.2547	27.2393	27.2432	27.012	27.251				7	7	5	43	43	38.5	31.71	0	79.738	1039600000	38	lcl|NC_008596.1_prot_YP_885618.1_1195[locus_tag=MSMEG_1226][db_xref=GeneID:4537219][protein=sulfatase-modifyingfactor1][protein_id=YP_885618.1][location=1295995..1296870][gbkey=CDS]	lcl|NC_008596.1_prot_YP_885618.1_1195[locus_tag=MSMEG_1226][db_xref=GeneID:4537219][protein=sulfatase-modifyingfactor1][protein_id=YP_885618.1][location=1295995..1296870][gbkey=CDS]
27.6484	27.6612	27.5663	27.6804	27.5422	27.3113				20	20	20	39.4	39.4	39.4	63.486	0	118.6	1336500000	72	lcl|NC_008596.1_prot_YP_885629.1_1206[locus_tag=MSMEG_1238][db_xref=REBASE:MsmORF1238P][protein=typeIIIrestrictionenzyme,ressubunit][protein_id=YP_885629.1][location=1308315..1310015][gbkey=CDS]	lcl|NC_008596.1_prot_YP_885629.1_1206[locus_tag=MSMEG_1238][db_xref=REBASE:MsmORF1238P][protein=typeIIIrestrictionenzyme,ressubunit][protein_id=YP_885629.1][location=1308315..1310015][gbkey=CDS]
28.1659	28.3237	28.2495	27.0207	NaN	26.8971				13	13	13	43.8	43.8	43.8	39.345	0	80.008	1389100000	33	lcl|NC_008596.1_prot_YP_885633.1_1210[gene=iscS][locus_tag=MSMEG_1242][db_xref=GeneID:4536475][protein=cysteinedesulfuraseIscS][protein_id=YP_885633.1][location=1314552..1315712][gbkey=CDS]	lcl|NC_008596.1_prot_YP_885633.1_1210[gene=iscS][locus_tag=MSMEG_1242][db_xref=GeneID:4536475][protein=cysteinedesulfuraseIscS][protein_id=YP_885633.1][location=1314552..1315712][gbkey=CDS]
26.8523	26.8693	27.0276	NaN	NaN	NaN				8	8	8	33.1	33.1	33.1	39.346	0	78.705	417250000	23	lcl|NC_008596.1_prot_YP_885634.1_1211[locus_tag=MSMEG_1243][db_xref=GeneID:4536449][protein=hypotheticalprotein][protein_id=YP_885634.1][location=1315709..1316782][gbkey=CDS]	lcl|NC_008596.1_prot_YP_885634.1_1211[locus_tag=MSMEG_1243][db_xref=GeneID:4536449][protein=hypotheticalprotein][protein_id=YP_885634.1][location=1315709..1316782][gbkey=CDS]
28.8964	29.2074	28.9091	NaN	23.0075	22.7304				38	38	38	42.6	42.6	42.6	126.16	0	184.6	1826900000	72	lcl|NC_008596.1_prot_YP_885635.1_1212[locus_tag=MSMEG_1244][db_xref=GeneID:4533291][protein=hypotheticalprotein][protein_id=YP_885635.1][location=1316779..1320237][gbkey=CDS]	lcl|NC_008596.1_prot_YP_885635.1_1212[locus_tag=MSMEG_1244][db_xref=GeneID:4533291][protein=hypotheticalprotein][protein_id=YP_885635.1][location=1316779..1320237][gbkey=CDS]
27.8244	27.8157	27.6978	NaN	NaN	NaN				13	13	13	61	61	61	32.053	0	58.319	763300000	37	lcl|NC_008596.1_prot_YP_885636.1_1213[locus_tag=MSMEG_1245][db_xref=GeneID:4532836][protein=phosphoadenosinephosphosulfatereductase][protein_id=YP_885636.1][location=1320230..1321078][gbkey=CDS]	lcl|NC_008596.1_prot_YP_885636.1_1213[locus_tag=MSMEG_1245][db_xref=GeneID:4532836][protein=phosphoadenosinephosphosulfatereductase][protein_id=YP_885636.1][location=1320230..1321078][gbkey=CDS]
NaN	24.8187	24.8967	NaN	NaN	NaN				6	6	6	14.9	14.9	14.9	54.298	0	9.7107	106410000	2	lcl|NC_008596.1_prot_YP_885637.1_1214[locus_tag=MSMEG_1246][db_xref=GeneID:4535412][protein=hypotheticalprotein][protein_id=YP_885637.1][location=1321231..1322667][gbkey=CDS]	lcl|NC_008596.1_prot_YP_885637.1_1214[locus_tag=MSMEG_1246][db_xref=GeneID:4535412][protein=hypotheticalprotein][protein_id=YP_885637.1][location=1321231..1322667][gbkey=CDS]
28.8601	28.6566	28.916	28.4691	28.4372	28.9937				10	10	10	51.8	51.8	51.8	30.859	0	141.76	3046000000	68	lcl|NC_008596.1_prot_YP_885638.1_1215[locus_tag=MSMEG_1247][db_xref=GeneID:4535454][protein=hypotheticalprotein][protein_id=YP_885638.1][location=1323156..1323980][gbkey=CDS]	lcl|NC_008596.1_prot_YP_885638.1_1215[locus_tag=MSMEG_1247][db_xref=GeneID:4535454][protein=hypotheticalprotein][protein_id=YP_885638.1][location=1323156..1323980][gbkey=CDS]
25.6004	25.693	25.4718	NaN	NaN	NaN				4	4	4	16.2	16.2	16.2	25.209	0	19.645	166230000	10	lcl|NC_008596.1_prot_YP_885639.1_1216[locus_tag=MSMEG_1248][db_xref=GeneID:4536622][protein=hypotheticalprotein][protein_id=YP_885639.1][location=1324238..1324906][gbkey=CDS]	lcl|NC_008596.1_prot_YP_885639.1_1216[locus_tag=MSMEG_1248][db_xref=GeneID:4536622][protein=hypotheticalprotein][protein_id=YP_885639.1][location=1324238..1324906][gbkey=CDS]
28.9747	28.7991	28.9515	23.0727	21.8628	23.5873				48	48	48	30	30	30	224.58	0	160.19	1712000000	78	lcl|NC_008596.1_prot_YP_885643.1_1220[locus_tag=MSMEG_1252][db_xref=GeneID:4535282][protein=hypotheticalprotein][protein_id=YP_885643.1][location=1327732..1333908][gbkey=CDS]	lcl|NC_008596.1_prot_YP_885643.1_1220[locus_tag=MSMEG_1252][db_xref=GeneID:4535282][protein=hypotheticalprotein][protein_id=YP_885643.1][location=1327732..1333908][gbkey=CDS]
27.4725	27.9156	27.8218	25.5435	25.3399	25.2863				17	17	17	21	21	21	124.18	0	65.076	900700000	35	lcl|NC_008596.1_prot_YP_885644.1_1221[locus_tag=MSMEG_1253][db_xref=GeneID:4534699][protein=hypotheticalprotein][protein_id=YP_885644.1][location=1334462..1337860][gbkey=CDS]	lcl|NC_008596.1_prot_YP_885644.1_1221[locus_tag=MSMEG_1253][db_xref=GeneID:4534699][protein=hypotheticalprotein][protein_id=YP_885644.1][location=1334462..1337860][gbkey=CDS]
27.9881	28.0019	27.9338	26.7523	26.4188	26.6188				32	32	32	29.2	29.2	29.2	182.75	0	124.48	1225100000	60	lcl|NC_008596.1_prot_YP_885645.1_1222[locus_tag=MSMEG_1254][db_xref=GeneID:4532854][protein=DEAD/DEAHboxhelicase][protein_id=YP_885645.1][location=1337844..1342847][gbkey=CDS]	lcl|NC_008596.1_prot_YP_885645.1_1222[locus_tag=MSMEG_1254][db_xref=GeneID:4532854][protein=DEAD/DEAHboxhelicase][protein_id=YP_885645.1][location=1337844..1342847][gbkey=CDS]
29.5007	29.5544	29.6256	29.3272	29.3882	29.1813				29	29	29	49.1	49.1	49.1	80.802	0	231.1	4935500000	154	lcl|NC_008596.1_prot_YP_885646.1_1223[locus_tag=MSMEG_1255][db_xref=GeneID:4531644][protein=UvrD/REPhelicase][protein_id=YP_885646.1][location=1343125..1345338][gbkey=CDS]	lcl|NC_008596.1_prot_YP_885646.1_1223[locus_tag=MSMEG_1255][db_xref=GeneID:4531644][protein=UvrD/REPhelicase][protein_id=YP_885646.1][location=1343125..1345338][gbkey=CDS]
28.6822	28.654	28.6372	28.0941	27.9568	28.1526				16	16	16	45.5	45.5	45.5	49.682	0	171.81	2391100000	100	lcl|NC_008596.1_prot_YP_885651.1_1228[locus_tag=MSMEG_1260][db_xref=GeneID:4537559][protein=hypotheticalprotein][protein_id=YP_885651.1][location=complement(1348648..1350015)][gbkey=CDS]	lcl|NC_008596.1_prot_YP_885651.1_1228[locus_tag=MSMEG_1260][db_xref=GeneID:4537559][protein=hypotheticalprotein][protein_id=YP_885651.1][location=complement(1348648..1350015)][gbkey=CDS]
25.0308	24.8583	24.9004	NaN	NaN	NaN				4	4	4	12.8	12.8	12.8	38.613	0	12.499	105640000	8	lcl|NC_008596.1_prot_YP_885652.1_1229[locus_tag=MSMEG_1261][db_xref=GeneID:4537504][protein=hypotheticalprotein][protein_id=YP_885652.1][location=1350265..1351347][gbkey=CDS]	lcl|NC_008596.1_prot_YP_885652.1_1229[locus_tag=MSMEG_1261][db_xref=GeneID:4537504][protein=hypotheticalprotein][protein_id=YP_885652.1][location=1350265..1351347][gbkey=CDS]
30.5457	30.5087	30.5486	30.7925	31.001	30.7667				28	28	28	63.7	63.7	63.7	56.797	0	266.32	11947000000	205	lcl|NC_008596.1_prot_YP_885656.1_1233[locus_tag=MSMEG_1265][db_xref=GeneID:4533738][protein=hypotheticalprotein][protein_id=YP_885656.1][location=complement(1354095..1355633)][gbkey=CDS]	lcl|NC_008596.1_prot_YP_885656.1_1233[locus_tag=MSMEG_1265][db_xref=GeneID:4533738][protein=hypotheticalprotein][protein_id=YP_885656.1][location=complement(1354095..1355633)][gbkey=CDS]
25.424	25.4355	25.8427	26.4501	26.4786	26.2342				6	6	6	46.4	46.4	46.4	24.36	0	43.564	468940000	14	lcl|NC_008596.1_prot_YP_885658.1_1235[locus_tag=MSMEG_1268][db_xref=GeneID:4533130][protein=nudixhydrolase][protein_id=YP_885658.1][location=1357886..1358554][gbkey=CDS]	lcl|NC_008596.1_prot_YP_885658.1_1235[locus_tag=MSMEG_1268][db_xref=GeneID:4533130][protein=nudixhydrolase][protein_id=YP_885658.1][location=1357886..1358554][gbkey=CDS]
NaN	NaN	NaN	24.7002	24.3458	24.2337				4	4	4	17.8	17.8	17.8	36.926	0	13.499	83295000	12	lcl|NC_008596.1_prot_YP_885659.1_1236[locus_tag=MSMEG_1269][db_xref=GeneID:4537693][protein=Ser/Thrproteinphosphatase][protein_id=YP_885659.1][location=complement(1358568..1359566)][gbkey=CDS]	lcl|NC_008596.1_prot_YP_885659.1_1236[locus_tag=MSMEG_1269][db_xref=GeneID:4537693][protein=Ser/Thrproteinphosphatase][protein_id=YP_885659.1][location=complement(1358568..1359566)][gbkey=CDS]
NaN	NaN	NaN	27.7771	27.6531	27.2061				4	4	4	14.5	14.5	14.5	53.431	0	6.6683	771670000	6	lcl|NC_008596.1_prot_YP_885669.1_1246[locus_tag=MSMEG_1279][db_xref=GeneID:4536858][protein=hypotheticalprotein][protein_id=YP_885669.1][location=1365999..1367429][gbkey=CDS]	lcl|NC_008596.1_prot_YP_885669.1_1246[locus_tag=MSMEG_1279][db_xref=GeneID:4536858][protein=hypotheticalprotein][protein_id=YP_885669.1][location=1365999..1367429][gbkey=CDS]
23.3564	23.7095	NaN	NaN	NaN	NaN				5	5	5	23.8	23.8	23.8	27.097	0	12.04	39055000	3	lcl|NC_008596.1_prot_YP_885670.1_1247[locus_tag=MSMEG_1280][db_xref=GeneID:4531794][protein=hypotheticalprotein][protein_id=YP_885670.1][location=1367426..1368148][gbkey=CDS]	lcl|NC_008596.1_prot_YP_885670.1_1247[locus_tag=MSMEG_1280][db_xref=GeneID:4531794][protein=hypotheticalprotein][protein_id=YP_885670.1][location=1367426..1368148][gbkey=CDS]
NaN	NaN	NaN	23.1147	22.9732	22.6827				2	2	2	4.6	4.6	4.6	43.648	0	5.7829	27237000	5	lcl|NC_008596.1_prot_YP_885672.1_1249[locus_tag=MSMEG_1282][db_xref=GeneID:4534171][protein=hypotheticalprotein][protein_id=YP_885672.1][location=1371377..1372546][gbkey=CDS]	lcl|NC_008596.1_prot_YP_885672.1_1249[locus_tag=MSMEG_1282][db_xref=GeneID:4534171][protein=hypotheticalprotein][protein_id=YP_885672.1][location=1371377..1372546][gbkey=CDS]
24.6334	NaN	24.5353	25.0333	24.9961	25.0195				3	3	3	26.4	26.4	26.4	13.91	0	19.013	194860000	13	lcl|NC_008596.1_prot_YP_885674.1_1251[locus_tag=MSMEG_1284][db_xref=GeneID:4533588][protein=twitchingmotilityproteinPilT][protein_id=YP_885674.1][location=1372821..1373210][gbkey=CDS]	lcl|NC_008596.1_prot_YP_885674.1_1251[locus_tag=MSMEG_1284][db_xref=GeneID:4533588][protein=twitchingmotilityproteinPilT][protein_id=YP_885674.1][location=1372821..1373210][gbkey=CDS]
30.4068	30.5773	30.5096	30.5989	30.7296	30.6645				30	30	30	55.3	55.3	55.3	88	0	312.42	11055000000	230	lcl|NC_008596.1_prot_YP_885675.1_1252[locus_tag=MSMEG_1285][db_xref=GeneID:4536628][protein=hypotheticalprotein][protein_id=YP_885675.1][location=complement(1373229..1375634)][gbkey=CDS]	lcl|NC_008596.1_prot_YP_885675.1_1252[locus_tag=MSMEG_1285][db_xref=GeneID:4536628][protein=hypotheticalprotein][protein_id=YP_885675.1][location=complement(1373229..1375634)][gbkey=CDS]
27.3241	27.2558	27.1582	25.8705	26.0528	26.0066				17	17	17	43.2	43.2	43.2	65.298	0	72.712	750340000	47	lcl|NC_008596.1_prot_YP_885676.1_1253[locus_tag=MSMEG_1286][db_xref=GeneID:4535337][protein=sulfatase][protein_id=YP_885676.1][location=complement(1375656..1377416)][gbkey=CDS]	lcl|NC_008596.1_prot_YP_885676.1_1253[locus_tag=MSMEG_1286][db_xref=GeneID:4535337][protein=sulfatase][protein_id=YP_885676.1][location=complement(1375656..1377416)][gbkey=CDS]
24.3057	24.6689	24.6051	25.1435	24.9913	25.9438				3	3	3	40.7	40.7	40.7	15.619	0	14.45	269740000	11	lcl|NC_008596.1_prot_YP_885677.1_1254[locus_tag=MSMEG_1287][db_xref=GeneID:4534096][protein=cyclase/dehydrase][protein_id=YP_885677.1][location=complement(1377413..1377850)][gbkey=CDS]	lcl|NC_008596.1_prot_YP_885677.1_1254[locus_tag=MSMEG_1287][db_xref=GeneID:4534096][protein=cyclase/dehydrase][protein_id=YP_885677.1][location=complement(1377413..1377850)][gbkey=CDS]
24.1538	23.9888	24.1873	25.6623	25.1652	25.5951				4	4	4	28.5	28.5	28.5	30.296	0	28.372	230290000	13	lcl|NC_008596.1_prot_YP_885679.1_1256[locus_tag=MSMEG_1289][db_xref=GeneID:4535148][protein=hypotheticalprotein][protein_id=YP_885679.1][location=complement(1379677..1380480)][gbkey=CDS]	lcl|NC_008596.1_prot_YP_885679.1_1256[locus_tag=MSMEG_1289][db_xref=GeneID:4535148][protein=hypotheticalprotein][protein_id=YP_885679.1][location=complement(1379677..1380480)][gbkey=CDS]
NaN	NaN	NaN	26.6915	26.5802	26.7808				11	11	11	17.5	17.5	17.5	95.099	0	60.443	377640000	19	lcl|NC_008596.1_prot_YP_885681.1_1258[locus_tag=MSMEG_1291][db_xref=GeneID:4533363][protein=oxidoreductase][protein_id=YP_885681.1][location=complement(1382428..1385109)][gbkey=CDS]	lcl|NC_008596.1_prot_YP_885681.1_1258[locus_tag=MSMEG_1291][db_xref=GeneID:4533363][protein=oxidoreductase][protein_id=YP_885681.1][location=complement(1382428..1385109)][gbkey=CDS]
NaN	NaN	NaN	NaN	24.8883	24.3913				1	1	1	7.5	7.5	7.5	31.378	0	6.5806	66551000	7	lcl|NC_008596.1_prot_YP_885682.1_1259[locus_tag=MSMEG_1292][db_xref=GeneID:4535086][protein=FADbindingdomain-containingprotein][protein_id=YP_885682.1][location=complement(1385106..1385990)][gbkey=CDS]	lcl|NC_008596.1_prot_YP_885682.1_1259[locus_tag=MSMEG_1292][db_xref=GeneID:4535086][protein=FADbindingdomain-containingprotein][protein_id=YP_885682.1][location=complement(1385106..1385990)][gbkey=CDS]
25.4232	25.4183	24.9392	NaN	NaN	NaN				4	4	4	10.6	10.6	10.6	67.509	0	8.7154	163380000	10	lcl|NC_008596.1_prot_YP_885683.1_1260[locus_tag=MSMEG_1293][db_xref=GeneID:4533807][protein=xanthine/uracilpermeasesfamilyprotein][protein_id=YP_885683.1][location=1386036..1387940][gbkey=CDS]	lcl|NC_008596.1_prot_YP_885683.1_1260[locus_tag=MSMEG_1293][db_xref=GeneID:4533807][protein=xanthine/uracilpermeasesfamilyprotein][protein_id=YP_885683.1][location=1386036..1387940][gbkey=CDS]
24.9764	24.8202	24.6382	24.7797	24.0661	25.0796				6	6	6	48.8	48.8	48.8	18.798	0	25.027	197980000	14	lcl|NC_008596.1_prot_YP_885684.1_1261[locus_tag=MSMEG_1294][db_xref=GeneID:4534289][protein=OHCUdecarboxylase][protein_id=YP_885684.1][location=1387942..1388448][gbkey=CDS]	lcl|NC_008596.1_prot_YP_885684.1_1261[locus_tag=MSMEG_1294][db_xref=GeneID:4534289][protein=OHCUdecarboxylase][protein_id=YP_885684.1][location=1387942..1388448][gbkey=CDS]
27.583	27.6781	27.6061	27.8657	27.881	27.8912				11	11	11	58.5	58.5	58.5	33.499	0	118.06	1533600000	54	lcl|NC_008596.1_prot_YP_885686.1_1263[locus_tag=MSMEG_1296][db_xref=GeneID:4533903][protein=uricase][protein_id=YP_885686.1][location=1388764..1389663][gbkey=CDS]	lcl|NC_008596.1_prot_YP_885686.1_1263[locus_tag=MSMEG_1296][db_xref=GeneID:4533903][protein=uricase][protein_id=YP_885686.1][location=1388764..1389663][gbkey=CDS]
25.6206	26.0316	25.8594	NaN	NaN	NaN				4	4	4	15.3	15.3	15.3	48.023	0.0018301	3.3937	1128000000	10	lcl|NC_008596.1_prot_YP_885688.1_1265[locus_tag=MSMEG_1298][db_xref=GeneID:4531948][protein=guaninedeaminase][protein_id=YP_885688.1][location=1391035..1392369][gbkey=CDS]	lcl|NC_008596.1_prot_YP_885688.1_1265[locus_tag=MSMEG_1298][db_xref=GeneID:4531948][protein=guaninedeaminase][protein_id=YP_885688.1][location=1391035..1392369][gbkey=CDS]
25.4501	25.8282	25.7184	25.6495	25.7007	25.9601				6	6	6	37.6	37.6	37.6	22.671	0	31.671	370530000	15	lcl|NC_008596.1_prot_YP_885695.1_1272[locus_tag=MSMEG_1305][db_xref=GeneID:4536876][protein=TetRfamilytranscriptionalregulator][protein_id=YP_885695.1][location=complement(1397328..1397936)][gbkey=CDS]	lcl|NC_008596.1_prot_YP_885695.1_1272[locus_tag=MSMEG_1305][db_xref=GeneID:4536876][protein=TetRfamilytranscriptionalregulator][protein_id=YP_885695.1][location=complement(1397328..1397936)][gbkey=CDS]
26.0578	25.6212	25.8141	27.2024	27.2266	27.4454				4	4	4	10.4	10.4	10.4	68.707	0	58.074	796300000	34	lcl|NC_008596.1_prot_YP_885701.1_1278[locus_tag=MSMEG_1311][db_xref=GeneID:4532755][protein=oligopeptidetransporterOPTfamilyprotein][protein_id=YP_885701.1][location=complement(1404005..1405996)][gbkey=CDS]	lcl|NC_008596.1_prot_YP_885701.1_1278[locus_tag=MSMEG_1311][db_xref=GeneID:4532755][protein=oligopeptidetransporterOPTfamilyprotein][protein_id=YP_885701.1][location=complement(1404005..1405996)][gbkey=CDS]
28.9696	28.8281	28.6673	NaN	NaN	NaN				23	23	23	58.7	58.7	58.7	58.464	0	106.11	1545700000	54	lcl|NC_008596.1_prot_YP_885706.1_1283[gene=prfC][locus_tag=MSMEG_1316][db_xref=GeneID:4536887][protein=peptidechainreleasefactor3][protein_id=YP_885706.1][location=complement(1411176..1412792)][gbkey=CDS]	lcl|NC_008596.1_prot_YP_885706.1_1283[gene=prfC][locus_tag=MSMEG_1316][db_xref=GeneID:4536887][protein=peptidechainreleasefactor3][protein_id=YP_885706.1][location=complement(1411176..1412792)][gbkey=CDS]
24.4569	24.4626	24.0137	24.4298	24.7794	24.5908				3	3	3	11.8	11.8	11.8	25.399	0	10.893	157790000	14	lcl|NC_008596.1_prot_YP_885707.1_1284[locus_tag=MSMEG_1317][db_xref=GeneID:4531960][protein=transcriptionalregulator][protein_id=YP_885707.1][location=complement(1413062..1413751)][gbkey=CDS]	lcl|NC_008596.1_prot_YP_885707.1_1284[locus_tag=MSMEG_1317][db_xref=GeneID:4531960][protein=transcriptionalregulator][protein_id=YP_885707.1][location=complement(1413062..1413751)][gbkey=CDS]
NaN	NaN	NaN	23.08	23.5002	22.7601				2	2	2	8.9	8.9	8.9	34.758	0	10.105	53617000	7	lcl|NC_008596.1_prot_YP_885708.1_1285[locus_tag=MSMEG_1318][db_xref=GeneID:4531008][protein=polysaccharidedeacetylase][protein_id=YP_885708.1][location=complement(1413803..1414714)][gbkey=CDS]	lcl|NC_008596.1_prot_YP_885708.1_1285[locus_tag=MSMEG_1318][db_xref=GeneID:4531008][protein=polysaccharidedeacetylase][protein_id=YP_885708.1][location=complement(1413803..1414714)][gbkey=CDS]
25.4459	24.6675	25.4257	25.7012	25.5017	25.7205				8	8	8	19.9	19.9	19.9	59.515	0	25.091	310480000	17	lcl|NC_008596.1_prot_YP_885716.1_1293[gene=recD][locus_tag=MSMEG_1325][db_xref=GeneID:4534031][protein=exodeoxyribonucleaseVsubunitalpha][protein_id=YP_885716.1][location=complement(1420424..1422088)][gbkey=CDS]	lcl|NC_008596.1_prot_YP_885716.1_1293[gene=recD][locus_tag=MSMEG_1325][db_xref=GeneID:4534031][protein=exodeoxyribonucleaseVsubunitalpha][protein_id=YP_885716.1][location=complement(1420424..1422088)][gbkey=CDS]
25.5324	25.3907	25.6446	26.3772	26.171	26.2565				14	14	14	16.2	16.2	16.2	117.44	0	40.749	448730000	27	lcl|NC_008596.1_prot_YP_885717.1_1294[gene=recB][locus_tag=MSMEG_1327][db_xref=GeneID:4532889][protein=exodeoxyribonucleaseVsubunitbeta][protein_id=YP_885717.1][location=complement(1422085..1425336)][gbkey=CDS]	lcl|NC_008596.1_prot_YP_885717.1_1294[gene=recB][locus_tag=MSMEG_1327][db_xref=GeneID:4532889][protein=exodeoxyribonucleaseVsubunitbeta][protein_id=YP_885717.1][location=complement(1422085..1425336)][gbkey=CDS]
26.6855	26.9308	26.7801	26.9994	27.0638	27.3681				16	16	16	18.7	18.7	18.7	120.57	0	67.397	1067200000	46	lcl|NC_008596.1_prot_YP_885718.1_1295[gene=recC][locus_tag=MSMEG_1328][db_xref=GeneID:4536343][protein=exodeoxyribonucleaseVsubunitgamma][protein_id=YP_885718.1][location=complement(1425333..1428596)][gbkey=CDS]	lcl|NC_008596.1_prot_YP_885718.1_1295[gene=recC][locus_tag=MSMEG_1328][db_xref=GeneID:4536343][protein=exodeoxyribonucleaseVsubunitgamma][protein_id=YP_885718.1][location=complement(1425333..1428596)][gbkey=CDS]
27.1247	27.2177	27.2873	27.4619	27.8878	27.6816				5	5	5	33.2	33.2	33.2	23.876	0	30.88	1257600000	32	lcl|NC_008596.1_prot_YP_885721.1_1298[locus_tag=MSMEG_1331][db_xref=GeneID:4535374][protein=enoyl-CoAhydratase][protein_id=YP_885721.1][location=complement(1430426..1431133)][gbkey=CDS]	lcl|NC_008596.1_prot_YP_885721.1_1298[locus_tag=MSMEG_1331][db_xref=GeneID:4535374][protein=enoyl-CoAhydratase][protein_id=YP_885721.1][location=complement(1430426..1431133)][gbkey=CDS]
NaN	NaN	NaN	27.8241	27.7856	27.7165				4	4	4	15.8	15.8	15.8	32.962	0	6.5925	811450000	8	lcl|NC_008596.1_prot_YP_885722.1_1299[locus_tag=MSMEG_1332][db_xref=GeneID:4537617][protein=hypotheticalprotein][protein_id=YP_885722.1][location=complement(1431151..1432008)][gbkey=CDS]	lcl|NC_008596.1_prot_YP_885722.1_1299[locus_tag=MSMEG_1332][db_xref=GeneID:4537617][protein=hypotheticalprotein][protein_id=YP_885722.1][location=complement(1431151..1432008)][gbkey=CDS]
28.7052	28.7967	28.738	28.6523	28.7303	28.732				10	10	10	67.8	67.8	67.8	26.602	0	126.41	2988300000	61	lcl|NC_008596.1_prot_YP_885724.1_1301[locus_tag=MSMEG_1334][db_xref=GeneID:4533979][protein=metallo-beta-lactamase][protein_id=YP_885724.1][location=complement(1433302..1434039)][gbkey=CDS]	lcl|NC_008596.1_prot_YP_885724.1_1301[locus_tag=MSMEG_1334][db_xref=GeneID:4533979][protein=metallo-beta-lactamase][protein_id=YP_885724.1][location=complement(1433302..1434039)][gbkey=CDS]
26.3338	26.4376	26.4424	NaN	NaN	NaN				5	5	5	17.8	17.8	17.8	44.208	0	20.674	293520000	9	lcl|NC_008596.1_prot_YP_885726.1_1303[locus_tag=MSMEG_1336][db_xref=GeneID:4531071][protein=flavohemoprotein][protein_id=YP_885726.1][location=1434628..1435863][gbkey=CDS]	lcl|NC_008596.1_prot_YP_885726.1_1303[locus_tag=MSMEG_1336][db_xref=GeneID:4531071][protein=flavohemoprotein][protein_id=YP_885726.1][location=1434628..1435863][gbkey=CDS]
28.6838	28.612	28.914	27.2852	27.3635	27.4377				3	3	3	34.5	34.5	34.5	6.4524	0	11.915	2088700000	27	lcl|NC_008596.1_prot_YP_885727.1_1304[gene=rpmG][locus_tag=MSMEG_1339][db_xref=GeneID:4532176][protein=50SribosomalproteinL33][protein_id=YP_885727.1][location=1436204..1436371][gbkey=CDS]	lcl|NC_008596.1_prot_YP_885727.1_1304[gene=rpmG][locus_tag=MSMEG_1339][db_xref=GeneID:4532176][protein=50SribosomalproteinL33][protein_id=YP_885727.1][location=1436204..1436371][gbkey=CDS]
30.0854	29.9661	30.3681	29.9777	29.7767	29.9058				8	8	8	51.3	51.3	51.3	17.583	0	81.672	7522800000	88	lcl|NC_008596.1_prot_YP_885728.1_1305[locus_tag=MSMEG_1340][db_xref=GeneID:4531124][protein=(3R)-hydroxyacyl-ACPdehydratasesubunitHadA][protein_id=YP_885728.1][location=1436382..1436858][gbkey=CDS]	lcl|NC_008596.1_prot_YP_885728.1_1305[locus_tag=MSMEG_1340][db_xref=GeneID:4531124][protein=(3R)-hydroxyacyl-ACPdehydratasesubunitHadA][protein_id=YP_885728.1][location=1436382..1436858][gbkey=CDS]
30.8962	30.644	31.0248	30.277	30.7403	30.3414				5	5	5	73.2	73.2	73.2	14.858	0	85.071	12449000000	147	lcl|NC_008596.1_prot_YP_885729.1_1306[locus_tag=MSMEG_1341][db_xref=GeneID:4536166][protein=(3R)-hydroxyacyl-ACPdehydratasesubunitHadB][protein_id=YP_885729.1][location=1436845..1437273][gbkey=CDS]	lcl|NC_008596.1_prot_YP_885729.1_1306[locus_tag=MSMEG_1341][db_xref=GeneID:4536166][protein=(3R)-hydroxyacyl-ACPdehydratasesubunitHadB][protein_id=YP_885729.1][location=1436845..1437273][gbkey=CDS]
29.5115	29.5781	29.7059	29.4068	29.4699	29.3642				5	5	5	46.2	46.2	46.2	18.801	0	25.251	5220700000	50	lcl|NC_008596.1_prot_YP_885730.1_1307[locus_tag=MSMEG_1342][db_xref=GeneID:4534648][protein=(3R)-hydroxyacyl-ACPdehydratasesubunitHadC][protein_id=YP_885730.1][location=1437283..1437792][gbkey=CDS]	lcl|NC_008596.1_prot_YP_885730.1_1307[locus_tag=MSMEG_1342][db_xref=GeneID:4534648][protein=(3R)-hydroxyacyl-ACPdehydratasesubunitHadC][protein_id=YP_885730.1][location=1437283..1437792][gbkey=CDS]
28.4721	28.5816	28.4171	28.4425	28.2879	28.3586				9	9	9	62.5	62.5	62.5	15.286	0	124.7	2456300000	74	lcl|NC_008596.1_prot_YP_885731.1_1308[gene=secE][locus_tag=MSMEG_1344][db_xref=GeneID:4537670][protein=preproteintranslocasesubunitSecE][protein_id=YP_885731.1][location=1438122..1438556][gbkey=CDS]	lcl|NC_008596.1_prot_YP_885731.1_1308[gene=secE][locus_tag=MSMEG_1344][db_xref=GeneID:4537670][protein=preproteintranslocasesubunitSecE][protein_id=YP_885731.1][location=1438122..1438556][gbkey=CDS]
32.0346	32.1684	32.2666	31.9575	32.0137	31.9729				11	11	11	42.5	42.5	42.5	29.839	0	119.01	30764000000	144	lcl|NC_008596.1_prot_YP_885732.1_1309[gene=nusG][locus_tag=MSMEG_1345][db_xref=GeneID:4536004][protein=transcriptionantiterminationproteinNusG][protein_id=YP_885732.1][location=1438583..1439425][gbkey=CDS]	lcl|NC_008596.1_prot_YP_885732.1_1309[gene=nusG][locus_tag=MSMEG_1345][db_xref=GeneID:4536004][protein=transcriptionantiterminationproteinNusG][protein_id=YP_885732.1][location=1438583..1439425][gbkey=CDS]
32.3048	32.0588	32.0576	31.4031	31.249	31.2031				8	8	8	62.7	62.7	62.7	15.002	0	71.572	24580000000	96	lcl|NC_008596.1_prot_YP_885733.1_1310[gene=rplK][locus_tag=MSMEG_1346][db_xref=GeneID:4536970][protein=50SribosomalproteinL11][protein_id=YP_885733.1][location=1439493..1439921][gbkey=CDS]	lcl|NC_008596.1_prot_YP_885733.1_1310[gene=rplK][locus_tag=MSMEG_1346][db_xref=GeneID:4536970][protein=50SribosomalproteinL11][protein_id=YP_885733.1][location=1439493..1439921][gbkey=CDS]
33.5475	33.5621	33.5607	32.9469	32.866	32.8652				15	15	15	66	66	66	25.019	0	295.65	70436000000	297	lcl|NC_008596.1_prot_YP_885734.1_1311[gene=rplA][locus_tag=MSMEG_1347][db_xref=GeneID:4533313][protein=50SribosomalproteinL1][protein_id=YP_885734.1][location=1439987..1440694][gbkey=CDS]	lcl|NC_008596.1_prot_YP_885734.1_1311[gene=rplA][locus_tag=MSMEG_1347][db_xref=GeneID:4533313][protein=50SribosomalproteinL1][protein_id=YP_885734.1][location=1439987..1440694][gbkey=CDS]
28.3364	28.5025	28.5105	28.3312	28.1368	28.4065				5	5	5	22.9	22.9	22.9	24.447	0	17.084	2334300000	8	lcl|NC_008596.1_prot_YP_885736.1_1313[locus_tag=MSMEG_1349][db_xref=GeneID:4535414][protein=DGPFdomain-containingprotein][protein_id=YP_885736.1][location=complement(1442005..1442700)][gbkey=CDS]	lcl|NC_008596.1_prot_YP_885736.1_1313[locus_tag=MSMEG_1349][db_xref=GeneID:4535414][protein=DGPFdomain-containingprotein][protein_id=YP_885736.1][location=complement(1442005..1442700)][gbkey=CDS]
31.6873	31.5384	31.5657	28.0982	28.12	28.082				17	16	16	69.9	67.5	67.5	32.591	0	238.01	11711000000	142	lcl|NC_008596.1_prot_YP_885737.1_1314[locus_tag=MSMEG_1350][db_xref=GeneID:4533953][protein=cyclopropane-fatty-acyl-phospholipidsynthase][protein_id=YP_885737.1][location=complement(1442825..1443685)][gbkey=CDS]	lcl|NC_008596.1_prot_YP_885737.1_1314[locus_tag=MSMEG_1350][db_xref=GeneID:4533953][protein=cyclopropane-fatty-acyl-phospholipidsynthase][protein_id=YP_885737.1][location=complement(1442825..1443685)][gbkey=CDS]
23.1145	22.9735	23.5017	24.2708	23.8534	24.216				5	4	4	21.4	17.2	17.2	33.301	0	16.426	94956000	7	lcl|NC_008596.1_prot_YP_885738.1_1315[locus_tag=MSMEG_1351][db_xref=GeneID:4533043][protein=cyclopropane-fatty-acyl-phospholipidsynthase][protein_id=YP_885738.1][location=complement(1443878..1444750)][gbkey=CDS]	lcl|NC_008596.1_prot_YP_885738.1_1315[locus_tag=MSMEG_1351][db_xref=GeneID:4533043][protein=cyclopropane-fatty-acyl-phospholipidsynthase][protein_id=YP_885738.1][location=complement(1443878..1444750)][gbkey=CDS]
27.0845	26.7045	26.7451	NaN	25.4349	25.902				7	7	7	27.2	27.2	27.2	32.961	0	46.834	598790000	14	lcl|NC_008596.1_prot_YP_885739.1_1316[locus_tag=MSMEG_1352][db_xref=GeneID:4534086][protein=alpha/betahydrolase][protein_id=YP_885739.1][location=complement(1444930..1445847)][gbkey=CDS]	lcl|NC_008596.1_prot_YP_885739.1_1316[locus_tag=MSMEG_1352][db_xref=GeneID:4534086][protein=alpha/betahydrolase][protein_id=YP_885739.1][location=complement(1444930..1445847)][gbkey=CDS]
29.8418	29.8459	29.9074	30.9666	30.9613	31.112				30	30	30	74.2	74.2	74.2	52.347	0	227.16	10870000000	207	lcl|NC_008596.1_prot_YP_885740.1_1317[locus_tag=MSMEG_1353][db_xref=GeneID:4536331][protein=ABCtransporter][protein_id=YP_885740.1][location=complement(1445847..1447268)][gbkey=CDS]	lcl|NC_008596.1_prot_YP_885740.1_1317[locus_tag=MSMEG_1353][db_xref=GeneID:4536331][protein=ABCtransporter][protein_id=YP_885740.1][location=complement(1445847..1447268)][gbkey=CDS]
27.813	27.9033	27.8683	26.8615	27.155	27.0487				13	13	13	74.9	74.9	74.9	22.842	0	78.196	1268000000	54	lcl|NC_008596.1_prot_YP_885742.1_1319[locus_tag=MSMEG_1356][db_xref=GeneID:4535423][protein=hypotheticalprotein][protein_id=YP_885742.1][location=complement(1449027..1449638)][gbkey=CDS]	lcl|NC_008596.1_prot_YP_885742.1_1319[locus_tag=MSMEG_1356][db_xref=GeneID:4535423][protein=hypotheticalprotein][protein_id=YP_885742.1][location=complement(1449027..1449638)][gbkey=CDS]
NaN	NaN	NaN	23.8567	24.2323	24.1241				2	2	2	11.3	11.3	11.3	20.243	0	5.8702	62524000	4	lcl|NC_008596.1_prot_YP_885745.1_1322[locus_tag=MSMEG_1358][db_xref=GeneID:4533909][protein=hypotheticalprotein][protein_id=YP_885745.1][location=complement(1451188..1451748)][gbkey=CDS]	lcl|NC_008596.1_prot_YP_885745.1_1322[locus_tag=MSMEG_1358][db_xref=GeneID:4533909][protein=hypotheticalprotein][protein_id=YP_885745.1][location=complement(1451188..1451748)][gbkey=CDS]
NaN	NaN	NaN	26.0296	25.8308	26.196				7	7	7	44.2	44.2	44.2	26.942	0	35.158	235070000	14	lcl|NC_008596.1_prot_YP_885746.1_1323[locus_tag=MSMEG_1360][db_xref=GeneID:4534050][protein=endonuclease/exonuclease/phosphatase][protein_id=YP_885746.1][location=1451809..1452558][gbkey=CDS]	lcl|NC_008596.1_prot_YP_885746.1_1323[locus_tag=MSMEG_1360][db_xref=GeneID:4534050][protein=endonuclease/exonuclease/phosphatase][protein_id=YP_885746.1][location=1451809..1452558][gbkey=CDS]
NaN	NaN	NaN	22.7774	22.6658	22.7609				3	3	3	2.2	2.2	2.2	148.95	0.0045907	2.5998	23227000	2	lcl|NC_008596.1_prot_YP_885747.1_1324[locus_tag=MSMEG_1361][db_xref=GeneID:4537270][protein=alpha-mannosidase][protein_id=YP_885747.1][location=1452576..1456718][gbkey=CDS]	lcl|NC_008596.1_prot_YP_885747.1_1324[locus_tag=MSMEG_1361][db_xref=GeneID:4537270][protein=alpha-mannosidase][protein_id=YP_885747.1][location=1452576..1456718][gbkey=CDS]
26.9873	27.0907	26.9796	27.5819	27.511	27.5155				7	7	7	38.5	38.5	38.5	30.175	0	70.147	1123600000	42	lcl|NC_008596.1_prot_YP_885749.1_1326[locus_tag=MSMEG_1363][db_xref=GeneID:4536988][protein=glucokinase][protein_id=YP_885749.1][location=1457319..1458224][gbkey=CDS]	lcl|NC_008596.1_prot_YP_885749.1_1326[locus_tag=MSMEG_1363][db_xref=GeneID:4536988][protein=glucokinase][protein_id=YP_885749.1][location=1457319..1458224][gbkey=CDS]
33.5177	33.6176	33.6181	33.056	33.1889	33.0466				11	11	11	62.9	62.9	62.9	18.011	0	175.93	74767000000	184	lcl|NC_008596.1_prot_YP_885750.1_1327[gene=rplJ][locus_tag=MSMEG_1364][db_xref=GeneID:4531189][protein=50SribosomalproteinL10][protein_id=YP_885750.1][location=1458668..1459195][gbkey=CDS]	lcl|NC_008596.1_prot_YP_885750.1_1327[gene=rplJ][locus_tag=MSMEG_1364][db_xref=GeneID:4531189][protein=50SribosomalproteinL10][protein_id=YP_885750.1][location=1458668..1459195][gbkey=CDS]
35.1142	35.1855	35.1092	34.6709	34.6897	34.5824				8	8	8	80.8	80.8	80.8	13.458	0	76.7	221670000000	597	lcl|NC_008596.1_prot_YP_885751.1_1328[gene=rplL][locus_tag=MSMEG_1365][db_xref=GeneID:4535014][protein=50SribosomalproteinL7/L12][protein_id=YP_885751.1][location=1459265..1459657][gbkey=CDS]	lcl|NC_008596.1_prot_YP_885751.1_1328[gene=rplL][locus_tag=MSMEG_1365][db_xref=GeneID:4535014][protein=50SribosomalproteinL7/L12][protein_id=YP_885751.1][location=1459265..1459657][gbkey=CDS]
30.6463	30.8956	30.6736	29.5224	29.7398	29.8317				12	12	12	52.8	52.8	52.8	38.965	0	95.262	8967100000	189	lcl|NC_008596.1_prot_YP_885752.1_1329[locus_tag=MSMEG_1366][db_xref=GeneID:4534624][protein=ABCtransporterATP-bindingprotein][protein_id=YP_885752.1][location=1459848..1460930][gbkey=CDS]	lcl|NC_008596.1_prot_YP_885752.1_1329[locus_tag=MSMEG_1366][db_xref=GeneID:4534624][protein=ABCtransporterATP-bindingprotein][protein_id=YP_885752.1][location=1459848..1460930][gbkey=CDS]
34.6729	34.6741	34.5743	33.6402	33.7525	33.6526				69	69	69	73.4	73.4	73.4	128.53	0	323.31	138510000000	1062	lcl|NC_008596.1_prot_YP_885753.1_1330[gene=rpoB][locus_tag=MSMEG_1367][db_xref=GeneID:4535217][protein=DNA-directedRNApolymerasesubunitbeta][protein_id=YP_885753.1][location=1461630..1465139][gbkey=CDS]	lcl|NC_008596.1_prot_YP_885753.1_1330[gene=rpoB][locus_tag=MSMEG_1367][db_xref=GeneID:4535217][protein=DNA-directedRNApolymerasesubunitbeta][protein_id=YP_885753.1][location=1461630..1465139][gbkey=CDS]
34.6665	34.7192	34.7469	33.7297	33.7191	33.675				96	96	96	79.3	79.3	79.3	146.51	0	323.31	143130000000	1203	lcl|NC_008596.1_prot_YP_885754.1_1331[gene=rpoC][locus_tag=MSMEG_1368][db_xref=GeneID:4532832][protein=DNA-directedRNApolymerasesubunitbeta'][protein_id=YP_885754.1][location=1465203..1469156][gbkey=CDS]	lcl|NC_008596.1_prot_YP_885754.1_1331[gene=rpoC][locus_tag=MSMEG_1368][db_xref=GeneID:4532832][protein=DNA-directedRNApolymerasesubunitbeta'][protein_id=YP_885754.1][location=1465203..1469156][gbkey=CDS]
25.2552	25.5028	25.3911	NaN	NaN	NaN				4	4	4	10.3	10.3	10.3	35.598	0	9.5569	164110000	8	lcl|NC_008596.1_prot_YP_885756.1_1333[locus_tag=MSMEG_1370][db_xref=GeneID:4534827][protein=2-deoxy-scyllo-inosaminedehydrogenase][protein_id=YP_885756.1][location=1470431..1471456][gbkey=CDS]	lcl|NC_008596.1_prot_YP_885756.1_1333[locus_tag=MSMEG_1370][db_xref=GeneID:4534827][protein=2-deoxy-scyllo-inosaminedehydrogenase][protein_id=YP_885756.1][location=1470431..1471456][gbkey=CDS]
25.9462	26.0498	25.9968	25.1693	24.8806	25.3014				9	9	9	33.9	33.9	33.9	35.163	0	39.275	350250000	27	lcl|NC_008596.1_prot_YP_885757.1_1334[locus_tag=MSMEG_1371][db_xref=GeneID:4535262][protein=hypotheticalprotein][protein_id=YP_885757.1][location=1471453..1472454][gbkey=CDS]	lcl|NC_008596.1_prot_YP_885757.1_1334[locus_tag=MSMEG_1371][db_xref=GeneID:4535262][protein=hypotheticalprotein][protein_id=YP_885757.1][location=1471453..1472454][gbkey=CDS]
NaN	23.5884	23.1559	NaN	NaN	NaN				3	3	3	15.1	15.1	15.1	26.629	0	5.2341	33352000	5	lcl|NC_008596.1_prot_YP_885758.1_1335[locus_tag=MSMEG_1372][db_xref=GeneID:4532057][protein=ABCtransporterATP-bindingprotein][protein_id=YP_885758.1][location=1472465..1473223][gbkey=CDS]	lcl|NC_008596.1_prot_YP_885758.1_1335[locus_tag=MSMEG_1372][db_xref=GeneID:4532057][protein=ABCtransporterATP-bindingprotein][protein_id=YP_885758.1][location=1472465..1473223][gbkey=CDS]
29.2303	29.4983	29.1397	28.409	28.5241	28.7412				8	8	8	52	52	52	35.638	0	127.17	3581300000	83	lcl|NC_008596.1_prot_YP_885760.1_1337[locus_tag=MSMEG_1374][db_xref=GeneID:4532217][protein=riboseABCtransporterperiplasmicbindingprotein][protein_id=YP_885760.1][location=1474328..1475374][gbkey=CDS]	lcl|NC_008596.1_prot_YP_885760.1_1337[locus_tag=MSMEG_1374][db_xref=GeneID:4532217][protein=riboseABCtransporterperiplasmicbindingprotein][protein_id=YP_885760.1][location=1474328..1475374][gbkey=CDS]
24.2747	24.3764	24.378	24.7712	24.9076	25.074				4	4	4	22.1	22.1	22.1	28.284	0	15.129	180160000	4	lcl|NC_008596.1_prot_YP_885761.1_1338[locus_tag=MSMEG_1375][db_xref=GeneID:4536333][protein=tagatose-1,6-bisphosphatealdolaseGatY][protein_id=YP_885761.1][location=complement(1475387..1476229)][gbkey=CDS]	lcl|NC_008596.1_prot_YP_885761.1_1338[locus_tag=MSMEG_1375][db_xref=GeneID:4536333][protein=tagatose-1,6-bisphosphatealdolaseGatY][protein_id=YP_885761.1][location=complement(1475387..1476229)][gbkey=CDS]
25.495	25.7838	25.6063	26.7104	26.5828	26.5066				12	12	12	47.5	47.5	47.5	42.914	0	70.849	522950000	34	lcl|NC_008596.1_prot_YP_885762.1_1339[locus_tag=MSMEG_1376][db_xref=GeneID:4536299][protein=xylulosekinase][protein_id=YP_885762.1][location=1476315..1477562][gbkey=CDS]	lcl|NC_008596.1_prot_YP_885762.1_1339[locus_tag=MSMEG_1376][db_xref=GeneID:4536299][protein=xylulosekinase][protein_id=YP_885762.1][location=1476315..1477562][gbkey=CDS]
24.2578	NaN	24.1914	24.9948	24.8536	25.3102				5	5	5	13.7	13.7	13.7	42.718	0	24.44	165600000	13	lcl|NC_008596.1_prot_YP_885765.1_1342[locus_tag=MSMEG_1379][db_xref=GeneID:4537701][protein=hypotheticalprotein][protein_id=YP_885765.1][location=1479288..1480475][gbkey=CDS]	lcl|NC_008596.1_prot_YP_885765.1_1342[locus_tag=MSMEG_1379][db_xref=GeneID:4537701][protein=hypotheticalprotein][protein_id=YP_885765.1][location=1479288..1480475][gbkey=CDS]
NaN	NaN	NaN	24.3752	24.7672	24.3142				4	4	4	18.4	18.4	18.4	26.03	0	10.342	85302000	4	lcl|NC_008596.1_prot_YP_885766.1_1343[locus_tag=MSMEG_1380][db_xref=GeneID:4536796][protein=transcriptionalregulator][protein_id=YP_885766.1][location=complement(1480902..1481606)][gbkey=CDS]	lcl|NC_008596.1_prot_YP_885766.1_1343[locus_tag=MSMEG_1380][db_xref=GeneID:4536796][protein=transcriptionalregulator][protein_id=YP_885766.1][location=complement(1480902..1481606)][gbkey=CDS]
25.9826	26.0784	25.9624	NaN	NaN	NaN				10	9	9	12.3	11.6	11.6	105.51	0	24.587	354700000	15	lcl|NC_008596.1_prot_YP_885768.1_1345[locus_tag=MSMEG_1382][db_xref=GeneID:4531326][protein=MmpL5protein][protein_id=YP_885768.1][location=1482198..1485101][gbkey=CDS]	lcl|NC_008596.1_prot_YP_885768.1_1345[locus_tag=MSMEG_1382][db_xref=GeneID:4531326][protein=MmpL5protein][protein_id=YP_885768.1][location=1482198..1485101][gbkey=CDS]
29.1652	29.0427	29.2844	28.448	28.4525	28.7806				11	11	11	81.6	81.6	81.6	26.589	0	153.51	3494900000	84	lcl|NC_008596.1_prot_YP_885769.1_1346[locus_tag=MSMEG_1383][db_xref=GeneID:4535595][protein=endonucleaseIV][protein_id=YP_885769.1][location=1485148..1485900][gbkey=CDS]	lcl|NC_008596.1_prot_YP_885769.1_1346[locus_tag=MSMEG_1383][db_xref=GeneID:4535595][protein=endonucleaseIV][protein_id=YP_885769.1][location=1485148..1485900][gbkey=CDS]
28.9822	29.1096	29.2321	27.6753	27.968	27.9598				16	16	16	43.4	43.4	43.4	59.82	0	118.81	2811500000	84	lcl|NC_008596.1_prot_YP_885773.1_1350[locus_tag=MSMEG_1387][db_xref=GeneID:4531680][protein=acyl-CoAdehydrogenase][protein_id=YP_885773.1][location=1488754..1490409][gbkey=CDS]	lcl|NC_008596.1_prot_YP_885773.1_1350[locus_tag=MSMEG_1387][db_xref=GeneID:4531680][protein=acyl-CoAdehydrogenase][protein_id=YP_885773.1][location=1488754..1490409][gbkey=CDS]
NaN	NaN	NaN	24.2728	24.0043	23.9596				3	2	2	12.2	8.7	8.7	26.693	0	5.3002	61284000	4	lcl|NC_008596.1_prot_YP_885776.1_1353[locus_tag=MSMEG_1390][db_xref=GeneID:4531390][protein=enoyl-CoAhydratase][protein_id=YP_885776.1][location=1492135..1492899][gbkey=CDS]	lcl|NC_008596.1_prot_YP_885776.1_1353[locus_tag=MSMEG_1390][db_xref=GeneID:4531390][protein=enoyl-CoAhydratase][protein_id=YP_885776.1][location=1492135..1492899][gbkey=CDS]
24.8139	25.2108	25.1757	25.6313	26.0323	26.2192				8	8	8	44.8	44.8	44.8	33.025	0	42.358	350420000	19	lcl|NC_008596.1_prot_YP_885777.1_1354[locus_tag=MSMEG_1391][db_xref=GeneID:4532910][protein=LysRfamilytranscriptionalregulator][protein_id=YP_885777.1][location=complement(1492993..1493892)][gbkey=CDS]	lcl|NC_008596.1_prot_YP_885777.1_1354[locus_tag=MSMEG_1391][db_xref=GeneID:4532910][protein=LysRfamilytranscriptionalregulator][protein_id=YP_885777.1][location=complement(1492993..1493892)][gbkey=CDS]
31.0816	30.432	31.0368	32.4115	32.6375	32.553				23	23	23	76.6	76.6	76.6	40.183	0	323.31	29094000000	308	lcl|NC_008596.1_prot_YP_885778.1_1355[locus_tag=MSMEG_1392][db_xref=GeneID:4534538][protein=alcoholdehydrogenase][protein_id=YP_885778.1][location=1494011..1495168][gbkey=CDS]	lcl|NC_008596.1_prot_YP_885778.1_1355[locus_tag=MSMEG_1392][db_xref=GeneID:4534538][protein=alcoholdehydrogenase][protein_id=YP_885778.1][location=1494011..1495168][gbkey=CDS]
27.1942	27.6324	27.1815	26.968	26.7892	27.0542				3	3	3	33.1	33.1	33.1	13.599	0	35.889	1024700000	26	lcl|NC_008596.1_prot_YP_885779.1_1356[locus_tag=MSMEG_1393][db_xref=GeneID:4533592][protein=hypotheticalprotein][protein_id=YP_885779.1][location=complement(1495173..1495583)][gbkey=CDS]	lcl|NC_008596.1_prot_YP_885779.1_1356[locus_tag=MSMEG_1393][db_xref=GeneID:4533592][protein=hypotheticalprotein][protein_id=YP_885779.1][location=complement(1495173..1495583)][gbkey=CDS]
27.8113	27.888	27.8627	28.8955	28.5397	28.92				8	8	8	49.7	49.7	49.7	21.216	0	119.5	2471700000	51	lcl|NC_008596.1_prot_YP_885783.1_1360[locus_tag=MSMEG_1397][db_xref=GeneID:4531959][protein=TetRfamilytranscriptionalregulator][protein_id=YP_885783.1][location=1497443..1498018][gbkey=CDS]	lcl|NC_008596.1_prot_YP_885783.1_1360[locus_tag=MSMEG_1397][db_xref=GeneID:4531959][protein=TetRfamilytranscriptionalregulator][protein_id=YP_885783.1][location=1497443..1498018][gbkey=CDS]
31.031	30.7428	30.5085	29.1535	29.2463	29.0937				7	7	7	54	54	54	13.863	0	56.107	8501700000	64	lcl|NC_008596.1_prot_YP_885784.1_1361[gene=rpsL][locus_tag=MSMEG_1398][db_xref=GeneID:4534642][protein=30SribosomalproteinS12][protein_id=YP_885784.1][location=1498302..1498676][gbkey=CDS]	lcl|NC_008596.1_prot_YP_885784.1_1361[gene=rpsL][locus_tag=MSMEG_1398][db_xref=GeneID:4534642][protein=30SribosomalproteinS12][protein_id=YP_885784.1][location=1498302..1498676][gbkey=CDS]
33.3993	33.3388	33.3715	32.6803	32.4162	32.685				11	11	11	66	66	66	17.628	0	169.21	59466000000	199	lcl|NC_008596.1_prot_YP_885785.1_1362[gene=rpsG][locus_tag=MSMEG_1399][db_xref=GeneID:4535400][protein=30SribosomalproteinS7][protein_id=YP_885785.1][location=1498676..1499146][gbkey=CDS]	lcl|NC_008596.1_prot_YP_885785.1_1362[gene=rpsG][locus_tag=MSMEG_1399][db_xref=GeneID:4535400][protein=30SribosomalproteinS7][protein_id=YP_885785.1][location=1498676..1499146][gbkey=CDS]
36.7531	36.6902	36.5785	35.5473	35.8865	35.8891				29	29	29	82.6	82.6	82.6	43.735	0	323.31	597340000000	1947	lcl|NC_008596.1_prot_YP_885786.1_1363[gene=tuf][locus_tag=MSMEG_1401][db_xref=GeneID:4537531][protein=elongationfactorTu][protein_id=YP_885786.1][location=1501413..1502603][gbkey=CDS]	lcl|NC_008596.1_prot_YP_885786.1_1363[gene=tuf][locus_tag=MSMEG_1401][db_xref=GeneID:4537531][protein=elongationfactorTu][protein_id=YP_885786.1][location=1501413..1502603][gbkey=CDS]
26.0941	26.0341	26.34	NaN	NaN	NaN				5	5	5	38.7	38.7	38.7	31.273	0	14.941	491110000	7	lcl|NC_008596.1_prot_YP_885788.1_1365[locus_tag=MSMEG_1403][db_xref=GeneID:4533407][protein=cutinase][protein_id=YP_885788.1][location=1503848..1504765][gbkey=CDS]	lcl|NC_008596.1_prot_YP_885788.1_1365[locus_tag=MSMEG_1403][db_xref=GeneID:4533407][protein=cutinase][protein_id=YP_885788.1][location=1503848..1504765][gbkey=CDS]
26.5968	26.5084	NaN	NaN	25.6999	25.3567				3	2	2	14.8	11.7	11.7	29.74	0	68.595	463770000	11	lcl|NC_008596.1_prot_YP_885793.1_1370[gene=fabG][locus_tag=MSMEG_1410][db_xref=GeneID:4531750][protein=3-ketoacyl-ACPreductase][protein_id=YP_885793.1][location=1512243..1513094][gbkey=CDS]	lcl|NC_008596.1_prot_YP_885793.1_1370[gene=fabG][locus_tag=MSMEG_1410][db_xref=GeneID:4531750][protein=3-ketoacyl-ACPreductase][protein_id=YP_885793.1][location=1512243..1513094][gbkey=CDS]
NaN	NaN	NaN	26.8623	26.7852	26.7694				11	11	11	41.3	41.3	41.3	31.189	0	50.479	413160000	25	lcl|NC_008596.1_prot_YP_885794.1_1371[locus_tag=MSMEG_1411][db_xref=GeneID:4531538][protein=universalstressproteinfamilyprotein][protein_id=YP_885794.1][location=complement(1513135..1514016)][gbkey=CDS]	lcl|NC_008596.1_prot_YP_885794.1_1371[locus_tag=MSMEG_1411][db_xref=GeneID:4531538][protein=universalstressproteinfamilyprotein][protein_id=YP_885794.1][location=complement(1513135..1514016)][gbkey=CDS]
NaN	NaN	NaN	25.1568	24.9148	25.0167				4	4	4	9.2	9.2	9.2	52.583	0	8.1109	116780000	10	lcl|NC_008596.1_prot_YP_885795.1_1372[locus_tag=MSMEG_1412][db_xref=GeneID:4532603][protein=aminoacidpermease][protein_id=YP_885795.1][location=complement(1514075..1515580)][gbkey=CDS]	lcl|NC_008596.1_prot_YP_885795.1_1372[locus_tag=MSMEG_1412][db_xref=GeneID:4532603][protein=aminoacidpermease][protein_id=YP_885795.1][location=complement(1514075..1515580)][gbkey=CDS]
24.2226	22.9327	23.9769	30.0572	30.4138	30.1591				21	21	21	79.6	79.6	79.6	44.688	0	261.91	4340700000	97	lcl|NC_008596.1_prot_YP_885796.1_1373[gene=rocD][locus_tag=MSMEG_1413][db_xref=GeneID:4536016][protein=ornithine--oxo-acidtransaminase][protein_id=YP_885796.1][location=complement(1515608..1516876)][gbkey=CDS]	lcl|NC_008596.1_prot_YP_885796.1_1373[gene=rocD][locus_tag=MSMEG_1413][db_xref=GeneID:4536016][protein=ornithine--oxo-acidtransaminase][protein_id=YP_885796.1][location=complement(1515608..1516876)][gbkey=CDS]
24.259	NaN	24.2219	24.7304	24.8534	24.8154				3	3	3	13.2	13.2	13.2	32.188	0	11.949	153560000	7	lcl|NC_008596.1_prot_YP_885797.1_1374[locus_tag=MSMEG_1414][db_xref=GeneID:4530861][protein=amidinotransferase][protein_id=YP_885797.1][location=complement(1516873..1517760)][gbkey=CDS]	lcl|NC_008596.1_prot_YP_885797.1_1374[locus_tag=MSMEG_1414][db_xref=GeneID:4530861][protein=amidinotransferase][protein_id=YP_885797.1][location=complement(1516873..1517760)][gbkey=CDS]
NaN	23.3335	23.2081	23.6809	23.5807	23.9865				2	2	2	12.2	12.2	12.2	16.217	0	6.0137	74133000	9	lcl|NC_008596.1_prot_YP_885798.1_1375[locus_tag=MSMEG_1415][db_xref=GeneID:4535749][protein=AsnCfamilytranscriptionalregulator][protein_id=YP_885798.1][location=1517874..1518320][gbkey=CDS]	lcl|NC_008596.1_prot_YP_885798.1_1375[locus_tag=MSMEG_1415][db_xref=GeneID:4535749][protein=AsnCfamilytranscriptionalregulator][protein_id=YP_885798.1][location=1517874..1518320][gbkey=CDS]
31.2982	31.4125	31.3541	31.485	31.4633	31.6606				22	22	22	77	77	77	41.922	0	323.31	20321000000	263	lcl|NC_008596.1_prot_YP_885799.1_1376[locus_tag=MSMEG_1416][db_xref=GeneID:4532917][protein=pyridinenucleotide-disulfideoxidoreductase][protein_id=YP_885799.1][location=1518390..1519577][gbkey=CDS]	lcl|NC_008596.1_prot_YP_885799.1_1376[locus_tag=MSMEG_1416][db_xref=GeneID:4532917][protein=pyridinenucleotide-disulfideoxidoreductase][protein_id=YP_885799.1][location=1518390..1519577][gbkey=CDS]
27.2211	27.2362	27.157	28.9934	28.9897	28.9661				18	18	18	63.2	63.2	63.2	45.124	0	116.33	2358700000	70	lcl|NC_008596.1_prot_YP_885800.1_1377[locus_tag=MSMEG_1417][db_xref=GeneID:4532296][protein=glyoxalase][protein_id=YP_885800.1][location=complement(1519642..1520925)][gbkey=CDS]	lcl|NC_008596.1_prot_YP_885800.1_1377[locus_tag=MSMEG_1417][db_xref=GeneID:4532296][protein=glyoxalase][protein_id=YP_885800.1][location=complement(1519642..1520925)][gbkey=CDS]
NaN	NaN	NaN	25.6379	25.7068	25.7584				5	5	5	48.3	48.3	48.3	19.421	0	28.181	186030000	11	lcl|NC_008596.1_prot_YP_885801.1_1378[locus_tag=MSMEG_1418][db_xref=GeneID:4533431][protein=RNApolymeraseECF-typesigmafactor][protein_id=YP_885801.1][location=complement(1520922..1521446)][gbkey=CDS]	lcl|NC_008596.1_prot_YP_885801.1_1378[locus_tag=MSMEG_1418][db_xref=GeneID:4533431][protein=RNApolymeraseECF-typesigmafactor][protein_id=YP_885801.1][location=complement(1520922..1521446)][gbkey=CDS]
27.8886	27.857	27.5971	26.4083	26.0247	25.6891				9	9	9	56.8	56.8	56.8	25.69	0	67.587	1018000000	38	lcl|NC_008596.1_prot_YP_885802.1_1379[locus_tag=MSMEG_1419][db_xref=GeneID:4536003][protein=hypotheticalprotein][protein_id=YP_885802.1][location=1521559..1522269][gbkey=CDS]	lcl|NC_008596.1_prot_YP_885802.1_1379[locus_tag=MSMEG_1419][db_xref=GeneID:4536003][protein=hypotheticalprotein][protein_id=YP_885802.1][location=1521559..1522269][gbkey=CDS]
25.172	25.6285	25.6989	25.0781	25.1779	25.0525				4	4	4	29.5	29.5	29.5	22.083	0	13.359	288740000	10	lcl|NC_008596.1_prot_YP_885803.1_1380[locus_tag=MSMEG_1420][db_xref=GeneID:4537452][protein=transcriptionalregulatoryprotein][protein_id=YP_885803.1][location=complement(1522270..1522872)][gbkey=CDS]	lcl|NC_008596.1_prot_YP_885803.1_1380[locus_tag=MSMEG_1420][db_xref=GeneID:4537452][protein=transcriptionalregulatoryprotein][protein_id=YP_885803.1][location=complement(1522270..1522872)][gbkey=CDS]
27.8327	27.8446	27.8007	NaN	NaN	NaN				2	2	2	32.4	32.4	32.4	11.133	0	58.512	780820000	15	lcl|NC_008596.1_prot_YP_885805.1_1382[locus_tag=MSMEG_1422][db_xref=GeneID:4534382][protein=hypotheticalprotein][protein_id=YP_885805.1][location=1523066..1523374][gbkey=CDS]	lcl|NC_008596.1_prot_YP_885805.1_1382[locus_tag=MSMEG_1422][db_xref=GeneID:4534382][protein=hypotheticalprotein][protein_id=YP_885805.1][location=1523066..1523374][gbkey=CDS]
30.1974	30.1887	30.2456	NaN	NaN	NaN				15	15	15	53.8	53.8	53.8	42.378	0	189.93	4175900000	64	lcl|NC_008596.1_prot_YP_885806.1_1383[locus_tag=MSMEG_1423][db_xref=GeneID:4537190][protein=radicalSAMdomain-containingprotein][protein_id=YP_885806.1][location=1523371..1524549][gbkey=CDS]	lcl|NC_008596.1_prot_YP_885806.1_1383[locus_tag=MSMEG_1423][db_xref=GeneID:4537190][protein=radicalSAMdomain-containingprotein][protein_id=YP_885806.1][location=1523371..1524549][gbkey=CDS]
32.4056	32.5243	32.1228	30.3128	30.6754	30.4438				19	19	19	70.2	70.2	70.2	42.774	0	323.31	23713000000	294	lcl|NC_008596.1_prot_YP_885807.1_1384[locus_tag=MSMEG_1424][db_xref=GeneID:4536576][protein=FMN-dependentdehydrogenase][protein_id=YP_885807.1][location=1524546..1525745][gbkey=CDS]	lcl|NC_008596.1_prot_YP_885807.1_1384[locus_tag=MSMEG_1424][db_xref=GeneID:4536576][protein=FMN-dependentdehydrogenase][protein_id=YP_885807.1][location=1524546..1525745][gbkey=CDS]
26.1433	25.7477	25.9417	NaN	25.271	NaN				10	10	10	28.3	28.3	28.3	50.477	0	24.166	305120000	8	lcl|NC_008596.1_prot_YP_885809.1_1386[locus_tag=MSMEG_1426][db_xref=GeneID:4535570][protein=membranesugartransferase][protein_id=YP_885809.1][location=1526607..1528019][gbkey=CDS]	lcl|NC_008596.1_prot_YP_885809.1_1386[locus_tag=MSMEG_1426][db_xref=GeneID:4535570][protein=membranesugartransferase][protein_id=YP_885809.1][location=1526607..1528019][gbkey=CDS]
24.8404	24.9535	25.1993	25.0935	25.3851	25.4928				6	6	6	17.1	17.1	17.1	48.468	0	13.267	256810000	7	lcl|NC_008596.1_prot_YP_885810.1_1387[locus_tag=MSMEG_1428][db_xref=GeneID:4531188][protein=glucose-methanol-cholineoxidoreductase][protein_id=YP_885810.1][location=1528038..1529444][gbkey=CDS]	lcl|NC_008596.1_prot_YP_885810.1_1387[locus_tag=MSMEG_1428][db_xref=GeneID:4531188][protein=glucose-methanol-cholineoxidoreductase][protein_id=YP_885810.1][location=1528038..1529444][gbkey=CDS]
25.4222	25.0906	25.5788	25.7491	25.8056	26.189				4	4	4	23.7	23.7	23.7	22.267	0	20.706	377150000	16	lcl|NC_008596.1_prot_YP_885812.1_1389[locus_tag=MSMEG_1430][db_xref=GeneID:4536935][protein=TetRfamilytranscriptionalregulator][protein_id=YP_885812.1][location=1531094..1531729][gbkey=CDS]	lcl|NC_008596.1_prot_YP_885812.1_1389[locus_tag=MSMEG_1430][db_xref=GeneID:4536935][protein=TetRfamilytranscriptionalregulator][protein_id=YP_885812.1][location=1531094..1531729][gbkey=CDS]
28.1256	28.2962	28.1965	23.9155	24.984	NaN				13	13	13	44.2	44.2	44.2	46.387	0	108.2	1205100000	46	lcl|NC_008596.1_prot_YP_885813.1_1390[locus_tag=MSMEG_1429][db_xref=GeneID:4534718][protein=cytochromeP450-terp][protein_id=YP_885813.1][location=complement(1531695..1532945)][gbkey=CDS];lcl|NC_008596.1_prot_YP_886609.1_2186[locus_tag=MSMEG_2257][db_xref=GeneID:4536071][protein=cytochromeP450-terp][protein_id=YP_886609.1][location=2339303..2340538][gbkey=CDS]	lcl|NC_008596.1_prot_YP_885813.1_1390[locus_tag=MSMEG_1429][db_xref=GeneID:4534718][protein=cytochromeP450-terp][protein_id=YP_885813.1][location=complement(1531695..1532945)][gbkey=CDS]
26.1923	NaN	25.8716	NaN	NaN	NaN				5	5	5	54.5	54.5	54.5	13.34	0	23.676	288530000	15	lcl|NC_008596.1_prot_YP_885816.1_1393[locus_tag=MSMEG_1434][db_xref=GeneID:4533290][protein=hypotheticalprotein][protein_id=YP_885816.1][location=1536028..1536393][gbkey=CDS]	lcl|NC_008596.1_prot_YP_885816.1_1393[locus_tag=MSMEG_1434][db_xref=GeneID:4533290][protein=hypotheticalprotein][protein_id=YP_885816.1][location=1536028..1536393][gbkey=CDS]
32.0798	32.1307	31.9231	31.2673	31.1693	31.2376				9	9	9	71.3	71.3	71.3	11.433	0	110.03	23559000000	140	lcl|NC_008596.1_prot_YP_885818.1_1395[gene=rpsJ][locus_tag=MSMEG_1435][db_xref=GeneID:4534901][protein=30SribosomalproteinS10][protein_id=YP_885818.1][location=1537276..1537581][gbkey=CDS]	lcl|NC_008596.1_prot_YP_885818.1_1395[gene=rpsJ][locus_tag=MSMEG_1435][db_xref=GeneID:4534901][protein=30SribosomalproteinS10][protein_id=YP_885818.1][location=1537276..1537581][gbkey=CDS]
32.5112	32.6054	32.4889	31.8456	31.766	31.835				16	16	16	73.3	73.3	73.3	22.972	0	271.19	34522000000	298	lcl|NC_008596.1_prot_YP_885819.1_1396[gene=rplC][locus_tag=MSMEG_1436][db_xref=GeneID:4533307][protein=50SribosomalproteinL3][protein_id=YP_885819.1][location=1537596..1538249][gbkey=CDS]	lcl|NC_008596.1_prot_YP_885819.1_1396[gene=rplC][locus_tag=MSMEG_1436][db_xref=GeneID:4533307][protein=50SribosomalproteinL3][protein_id=YP_885819.1][location=1537596..1538249][gbkey=CDS]
33.427	33.0058	33.142	32.2295	32.0379	32.1158				9	9	9	56.7	56.7	56.7	22.885	0	205.83	50035000000	176	lcl|NC_008596.1_prot_YP_885820.1_1397[gene=rplD][locus_tag=MSMEG_1437][db_xref=GeneID:4532963][protein=50SribosomalproteinL4][protein_id=YP_885820.1][location=1538249..1538896][gbkey=CDS]	lcl|NC_008596.1_prot_YP_885820.1_1397[gene=rplD][locus_tag=MSMEG_1437][db_xref=GeneID:4532963][protein=50SribosomalproteinL4][protein_id=YP_885820.1][location=1538249..1538896][gbkey=CDS]
32.4646	32.2064	32.3391	30.8235	30.7087	30.8621				6	6	6	62	62	62	11.028	0	65.351	24739000000	80	lcl|NC_008596.1_prot_YP_885821.1_1398[gene=rplW][locus_tag=MSMEG_1438][db_xref=GeneID:4533062][protein=50SribosomalproteinL23][protein_id=YP_885821.1][location=1538896..1539198][gbkey=CDS]	lcl|NC_008596.1_prot_YP_885821.1_1398[gene=rplW][locus_tag=MSMEG_1438][db_xref=GeneID:4533062][protein=50SribosomalproteinL23][protein_id=YP_885821.1][location=1538896..1539198][gbkey=CDS]
33.4025	33.5111	33.6044	32.4151	32.0783	32.3542				22	22	22	64.7	64.7	64.7	30.357	0	323.31	59368000000	358	lcl|NC_008596.1_prot_YP_885822.1_1399[gene=rplB][locus_tag=MSMEG_1439][db_xref=GeneID:4531572][protein=50SribosomalproteinL2][protein_id=YP_885822.1][location=1539223..1540059][gbkey=CDS]	lcl|NC_008596.1_prot_YP_885822.1_1399[gene=rplB][locus_tag=MSMEG_1439][db_xref=GeneID:4531572][protein=50SribosomalproteinL2][protein_id=YP_885822.1][location=1539223..1540059][gbkey=CDS]
31.7426	31.4877	31.9413	29.4792	29.167	29.7978				6	6	6	55.9	55.9	55.9	10.773	0	39.581	14797000000	110	lcl|NC_008596.1_prot_YP_885823.1_1400[gene=rpsS][locus_tag=MSMEG_1440][db_xref=GeneID:4534380][protein=30SribosomalproteinS19][protein_id=YP_885823.1][location=1540081..1540362][gbkey=CDS]	lcl|NC_008596.1_prot_YP_885823.1_1400[gene=rpsS][locus_tag=MSMEG_1440][db_xref=GeneID:4534380][protein=30SribosomalproteinS19][protein_id=YP_885823.1][location=1540081..1540362][gbkey=CDS]
32.3093	32.2872	32.3153	31.797	31.7122	31.606				5	5	5	53.6	53.6	53.6	16.323	0	120.27	30851000000	194	lcl|NC_008596.1_prot_YP_885824.1_1401[gene=rplV][locus_tag=MSMEG_1441][db_xref=GeneID:4535328][protein=50SribosomalproteinL22][protein_id=YP_885824.1][location=1540359..1540820][gbkey=CDS]	lcl|NC_008596.1_prot_YP_885824.1_1401[gene=rplV][locus_tag=MSMEG_1441][db_xref=GeneID:4535328][protein=50SribosomalproteinL22][protein_id=YP_885824.1][location=1540359..1540820][gbkey=CDS]
33.3322	33.3702	33.2278	32.5888	32.5113	32.5434				23	23	23	65.1	65.1	65.1	30.139	0	323.31	57383000000	265	lcl|NC_008596.1_prot_YP_885825.1_1402[gene=rpsC][locus_tag=MSMEG_1442][db_xref=GeneID:4532601][protein=30SribosomalproteinS3][protein_id=YP_885825.1][location=1540820..1541647][gbkey=CDS]	lcl|NC_008596.1_prot_YP_885825.1_1402[gene=rpsC][locus_tag=MSMEG_1442][db_xref=GeneID:4532601][protein=30SribosomalproteinS3][protein_id=YP_885825.1][location=1540820..1541647][gbkey=CDS]
32.2237	32.0064	31.9914	30.9942	31.3328	31.4028				7	7	7	52.9	52.9	52.9	15.742	0	157.62	24134000000	169	lcl|NC_008596.1_prot_YP_885826.1_1403[gene=rplP][locus_tag=MSMEG_1443][db_xref=GeneID:4536702][protein=50SribosomalproteinL16][protein_id=YP_885826.1][location=1541650..1542066][gbkey=CDS]	lcl|NC_008596.1_prot_YP_885826.1_1403[gene=rplP][locus_tag=MSMEG_1443][db_xref=GeneID:4536702][protein=50SribosomalproteinL16][protein_id=YP_885826.1][location=1541650..1542066][gbkey=CDS]
32.2053	32.4304	32.2743	31.488	31.4614	31.4352				9	9	9	75.3	75.3	75.3	8.7778	0	101.55	28504000000	142	lcl|NC_008596.1_prot_YP_885827.1_1404[gene=rpmC][locus_tag=MSMEG_1444][db_xref=GeneID:4534647][protein=50SribosomalproteinL29][protein_id=YP_885827.1][location=1542066..1542299][gbkey=CDS]	lcl|NC_008596.1_prot_YP_885827.1_1404[gene=rpmC][locus_tag=MSMEG_1444][db_xref=GeneID:4534647][protein=50SribosomalproteinL29][protein_id=YP_885827.1][location=1542066..1542299][gbkey=CDS]
32.1397	32.2959	32.2608	31.4255	31.2466	31.1542				11	11	11	71.4	71.4	71.4	11.102	0	79.081	25964000000	162	lcl|NC_008596.1_prot_YP_885828.1_1405[locus_tag=MSMEG_1445][db_xref=GeneID:4530813][protein=30SribosomalproteinS17][protein_id=YP_885828.1][location=1542299..1542595][gbkey=CDS]	lcl|NC_008596.1_prot_YP_885828.1_1405[locus_tag=MSMEG_1445][db_xref=GeneID:4530813][protein=30SribosomalproteinS17][protein_id=YP_885828.1][location=1542299..1542595][gbkey=CDS]
24.8535	24.2661	NaN	NaN	NaN	NaN				3	3	3	34.7	34.7	34.7	19.118	0	11.141	67476000	2	lcl|NC_008596.1_prot_YP_885829.1_1406[locus_tag=MSMEG_1446][db_xref=GeneID:4535728][protein=NTPpyrophosphohydrolase][protein_id=YP_885829.1][location=1542699..1543220][gbkey=CDS]	lcl|NC_008596.1_prot_YP_885829.1_1406[locus_tag=MSMEG_1446][db_xref=GeneID:4535728][protein=NTPpyrophosphohydrolase][protein_id=YP_885829.1][location=1542699..1543220][gbkey=CDS]
24.0986	25.0904	24.1073	NaN	NaN	NaN				4	4	4	10.8	10.8	10.8	52.272	0	16.911	79979000	9	lcl|NC_008596.1_prot_YP_885831.1_1408[locus_tag=MSMEG_1448][db_xref=GeneID:4535643][protein=integralmembranetransporter][protein_id=YP_885831.1][location=complement(1543640..1545139)][gbkey=CDS]	lcl|NC_008596.1_prot_YP_885831.1_1408[locus_tag=MSMEG_1448][db_xref=GeneID:4535643][protein=integralmembranetransporter][protein_id=YP_885831.1][location=complement(1543640..1545139)][gbkey=CDS]
26.7988	26.6865	26.7259	27.8505	27.9623	27.7788				16	16	16	36.5	36.5	36.5	86.13	0	114.69	1216200000	56	lcl|NC_008596.1_prot_YP_885833.1_1410[locus_tag=MSMEG_1451][db_xref=GeneID:4531764][protein=arylsulfatase][protein_id=YP_885833.1][location=1546230..1548581][gbkey=CDS]	lcl|NC_008596.1_prot_YP_885833.1_1410[locus_tag=MSMEG_1451][db_xref=GeneID:4531764][protein=arylsulfatase][protein_id=YP_885833.1][location=1546230..1548581][gbkey=CDS]
24.9024	24.6419	25.1095	NaN	NaN	NaN				3	3	3	20.5	20.5	20.5	27.36	0	11.576	102710000	6	lcl|NC_008596.1_prot_YP_885840.1_1417[locus_tag=MSMEG_1458][db_xref=GeneID:4535591][protein=tena/thi-4familyprotein][protein_id=YP_885840.1][location=1555365..1556084][gbkey=CDS]	lcl|NC_008596.1_prot_YP_885840.1_1417[locus_tag=MSMEG_1458][db_xref=GeneID:4535591][protein=tena/thi-4familyprotein][protein_id=YP_885840.1][location=1555365..1556084][gbkey=CDS]
31.5482	31.5838	31.5662	30.6963	30.6244	30.3557				7	7	7	46.7	46.7	46.7	13.376	0	28.58	16100000000	101	lcl|NC_008596.1_prot_YP_885847.1_1424[gene=rplN][locus_tag=MSMEG_1465][db_xref=GeneID:4533916][protein=50SribosomalproteinL14][protein_id=YP_885847.1][location=1561939..1562307][gbkey=CDS]	lcl|NC_008596.1_prot_YP_885847.1_1424[gene=rplN][locus_tag=MSMEG_1465][db_xref=GeneID:4533916][protein=50SribosomalproteinL14][protein_id=YP_885847.1][location=1561939..1562307][gbkey=CDS]
32.3197	32.3318	32.5326	30.9773	30.8659	31.1185				6	6	6	62.9	62.9	62.9	11.206	0	133.89	26994000000	96	lcl|NC_008596.1_prot_YP_885848.1_1425[gene=rplX][locus_tag=MSMEG_1466][db_xref=GeneID:4534528][protein=50SribosomalproteinL24][protein_id=YP_885848.1][location=1562308..1562625][gbkey=CDS]	lcl|NC_008596.1_prot_YP_885848.1_1425[gene=rplX][locus_tag=MSMEG_1466][db_xref=GeneID:4534528][protein=50SribosomalproteinL24][protein_id=YP_885848.1][location=1562308..1562625][gbkey=CDS]
33.2681	33.2487	33.0231	32.5512	32.5708	32.2983				11	11	11	73.8	73.8	73.8	21.122	0	253.12	54613000000	310	lcl|NC_008596.1_prot_YP_885849.1_1426[gene=rplE][locus_tag=MSMEG_1467][db_xref=GeneID:4533769][protein=50SribosomalproteinL5][protein_id=YP_885849.1][location=1562625..1563188][gbkey=CDS]	lcl|NC_008596.1_prot_YP_885849.1_1426[gene=rplE][locus_tag=MSMEG_1467][db_xref=GeneID:4533769][protein=50SribosomalproteinL5][protein_id=YP_885849.1][location=1562625..1563188][gbkey=CDS]
29.0384	28.8067	29.3563	28.1787	28.0225	28.5966				2	2	2	36.1	36.1	36.1	6.9583	0	41.53	3162400000	41	lcl|NC_008596.1_prot_YP_885850.1_1427[gene=rpsN][locus_tag=MSMEG_1468][db_xref=GeneID:4533957][protein=30SribosomalproteinS14][protein_id=YP_885850.1][location=1563192..1563377][gbkey=CDS]	lcl|NC_008596.1_prot_YP_885850.1_1427[gene=rpsN][locus_tag=MSMEG_1468][db_xref=GeneID:4533957][protein=30SribosomalproteinS14][protein_id=YP_885850.1][location=1563192..1563377][gbkey=CDS]
32.9325	32.6557	32.8171	32.0487	31.9901	32.0063				9	9	9	69.7	69.7	69.7	14.47	0	108.9	43663000000	430	lcl|NC_008596.1_prot_YP_885851.1_1428[gene=rpsH][locus_tag=MSMEG_1469][db_xref=GeneID:4536927][protein=30SribosomalproteinS8][protein_id=YP_885851.1][location=1563476..1563874][gbkey=CDS]	lcl|NC_008596.1_prot_YP_885851.1_1428[gene=rpsH][locus_tag=MSMEG_1469][db_xref=GeneID:4536927][protein=30SribosomalproteinS8][protein_id=YP_885851.1][location=1563476..1563874][gbkey=CDS]
33.3855	33.3767	33.5176	32.5902	32.4006	32.7876				13	13	13	80.4	80.4	80.4	19.453	0	259.57	62184000000	228	lcl|NC_008596.1_prot_YP_885852.1_1429[gene=rplF][locus_tag=MSMEG_1470][db_xref=GeneID:4536743][protein=50SribosomalproteinL6][protein_id=YP_885852.1][location=1563889..1564428][gbkey=CDS]	lcl|NC_008596.1_prot_YP_885852.1_1429[gene=rplF][locus_tag=MSMEG_1470][db_xref=GeneID:4536743][protein=50SribosomalproteinL6][protein_id=YP_885852.1][location=1563889..1564428][gbkey=CDS]
31.9169	31.9495	31.9415	30.9942	30.824	30.8154				8	8	8	46.5	46.5	46.5	13.684	0	50.93	20438000000	89	lcl|NC_008596.1_prot_YP_885853.1_1430[gene=rplR][locus_tag=MSMEG_1471][db_xref=GeneID:4536282][protein=50SribosomalproteinL18][protein_id=YP_885853.1][location=1564456..1564839][gbkey=CDS]	lcl|NC_008596.1_prot_YP_885853.1_1430[gene=rplR][locus_tag=MSMEG_1471][db_xref=GeneID:4536282][protein=50SribosomalproteinL18][protein_id=YP_885853.1][location=1564456..1564839][gbkey=CDS]
32.9324	32.7913	32.7879	32.0201	31.8826	32.2921				13	13	13	70.6	70.6	70.6	21.911	0	225.8	42497000000	285	lcl|NC_008596.1_prot_YP_885854.1_1431[gene=rpsE][locus_tag=MSMEG_1472][db_xref=GeneID:4535051][protein=30SribosomalproteinS5][protein_id=YP_885854.1][location=1564865..1565509][gbkey=CDS]	lcl|NC_008596.1_prot_YP_885854.1_1431[gene=rpsE][locus_tag=MSMEG_1472][db_xref=GeneID:4535051][protein=30SribosomalproteinS5][protein_id=YP_885854.1][location=1564865..1565509][gbkey=CDS]
29.9794	29.7289	30.4318	27.998	26.6339	26.6338				1	1	1	27.9	27.9	27.9	7.008	0	31.292	4374200000	27	lcl|NC_008596.1_prot_YP_885855.1_1432[gene=rpmD][locus_tag=MSMEG_1473][db_xref=GeneID:4536920][protein=50SribosomalproteinL30][protein_id=YP_885855.1][location=1565512..1565697][gbkey=CDS]	lcl|NC_008596.1_prot_YP_885855.1_1432[gene=rpmD][locus_tag=MSMEG_1473][db_xref=GeneID:4536920][protein=50SribosomalproteinL30][protein_id=YP_885855.1][location=1565512..1565697][gbkey=CDS]
32.1135	32.2559	32.2267	31.6108	31.2145	31.3986				7	7	7	49	49	49	15.571	0	136.44	26867000000	158	lcl|NC_008596.1_prot_YP_885856.1_1433[gene=rplO][locus_tag=MSMEG_1474][db_xref=GeneID:4533943][protein=50SribosomalproteinL15][protein_id=YP_885856.1][location=1565694..1566137][gbkey=CDS]	lcl|NC_008596.1_prot_YP_885856.1_1433[gene=rplO][locus_tag=MSMEG_1474][db_xref=GeneID:4533943][protein=50SribosomalproteinL15][protein_id=YP_885856.1][location=1565694..1566137][gbkey=CDS]
27.9242	27.9937	27.7916	30.0691	29.9482	29.8763				15	15	15	60.4	60.4	60.4	35.258	0	165.95	4486900000	77	lcl|NC_008596.1_prot_YP_885857.1_1434[locus_tag=MSMEG_1475][db_xref=GeneID:4531968][protein=hypotheticalprotein][protein_id=YP_885857.1][location=complement(1566207..1567187)][gbkey=CDS]	lcl|NC_008596.1_prot_YP_885857.1_1434[locus_tag=MSMEG_1475][db_xref=GeneID:4531968][protein=hypotheticalprotein][protein_id=YP_885857.1][location=complement(1566207..1567187)][gbkey=CDS]
30.8653	30.9997	30.9652	29.2717	29.1332	29.2152				27	27	27	57.6	57.6	57.6	62.714	0	323.31	9185300000	204	lcl|NC_008596.1_prot_YP_885858.1_1435[gene=sppA][locus_tag=MSMEG_1476][db_xref=GeneID:4534204][protein=signalpeptidepeptidaseSppA,67Ktype][protein_id=YP_885858.1][location=1567306..1569090][gbkey=CDS]	lcl|NC_008596.1_prot_YP_885858.1_1435[gene=sppA][locus_tag=MSMEG_1476][db_xref=GeneID:4534204][protein=signalpeptidepeptidaseSppA,67Ktype][protein_id=YP_885858.1][location=1567306..1569090][gbkey=CDS]
26.3903	26.5242	25.7538	23.9303	24.0945	24.0436				4	4	4	13.1	13.1	13.1	50.841	0	23.301	319830000	13	lcl|NC_008596.1_prot_YP_885859.1_1436[locus_tag=MSMEG_1477][db_xref=GeneID:4533538][protein=majorfacilitatorsuperfamilyprotein][protein_id=YP_885859.1][location=1569316..1570743][gbkey=CDS]	lcl|NC_008596.1_prot_YP_885859.1_1436[locus_tag=MSMEG_1477][db_xref=GeneID:4533538][protein=majorfacilitatorsuperfamilyprotein][protein_id=YP_885859.1][location=1569316..1570743][gbkey=CDS]
29.334	29.2468	29.3922	28.4872	28.5654	28.3472				16	16	15	82.2	82.2	79.5	32.948	0	137.95	3619500000	98	lcl|NC_008596.1_prot_YP_885861.1_1438[locus_tag=MSMEG_1479][db_xref=GeneID:4533360][protein=methyltransferase,,familyprotein][protein_id=YP_885861.1][location=complement(1571431..1572342)][gbkey=CDS]	lcl|NC_008596.1_prot_YP_885861.1_1438[locus_tag=MSMEG_1479][db_xref=GeneID:4533360][protein=methyltransferase,,familyprotein][protein_id=YP_885861.1][location=complement(1571431..1572342)][gbkey=CDS]
27.3744	27.249	27.3978	23.8633	23.8577	23.1609				14	13	12	58.4	55.7	53.4	32.377	0	64.36	613310000	23	lcl|NC_008596.1_prot_YP_885862.1_1439[locus_tag=MSMEG_1480][db_xref=GeneID:4535876][protein=methyltransferase][protein_id=YP_885862.1][location=complement(1572351..1573247)][gbkey=CDS]	lcl|NC_008596.1_prot_YP_885862.1_1439[locus_tag=MSMEG_1480][db_xref=GeneID:4535876][protein=methyltransferase][protein_id=YP_885862.1][location=complement(1572351..1573247)][gbkey=CDS]
24.0041	24.1147	24.8141	NaN	NaN	NaN				5	3	3	21.7	16.8	16.8	32.702	0	12.052	80557000	6	lcl|NC_008596.1_prot_YP_885863.1_1440[locus_tag=MSMEG_1481][db_xref=GeneID:4531830][protein=methyltransferase][protein_id=YP_885863.1][location=complement(1573257..1574171)][gbkey=CDS]	lcl|NC_008596.1_prot_YP_885863.1_1440[locus_tag=MSMEG_1481][db_xref=GeneID:4531830][protein=methyltransferase][protein_id=YP_885863.1][location=complement(1573257..1574171)][gbkey=CDS]
27.8569	27.9775	27.8519	27.8633	27.8761	28.3571				9	9	9	48.7	48.7	48.7	33.122	0	101.61	1820500000	58	lcl|NC_008596.1_prot_YP_885864.1_1441[locus_tag=MSMEG_1482][db_xref=GeneID:4534260][protein=methyltransferase][protein_id=YP_885864.1][location=complement(1574178..1575092)][gbkey=CDS]	lcl|NC_008596.1_prot_YP_885864.1_1441[locus_tag=MSMEG_1482][db_xref=GeneID:4534260][protein=methyltransferase][protein_id=YP_885864.1][location=complement(1574178..1575092)][gbkey=CDS]
29.2551	29.2902	29.2931	29.0834	29.1802	29.0433				11	11	11	17.5	17.5	17.5	47.581	0	56.037	4181000000	78	lcl|NC_008596.1_prot_YP_885865.1_1442[gene=secY][locus_tag=MSMEG_1483][db_xref=GeneID:4533867][protein=preproteintranslocasesubunitSecY][protein_id=YP_885865.1][location=1575442..1576767][gbkey=CDS]	lcl|NC_008596.1_prot_YP_885865.1_1442[gene=secY][locus_tag=MSMEG_1483][db_xref=GeneID:4533867][protein=preproteintranslocasesubunitSecY][protein_id=YP_885865.1][location=1575442..1576767][gbkey=CDS]
32.0537	32.3014	32.4763	31.9998	31.9769	31.8822				17	17	17	80.1	80.1	80.1	19.871	0	314.5	32638000000	283	lcl|NC_008596.1_prot_YP_885866.1_1443[gene=adk][locus_tag=MSMEG_1484][db_xref=GeneID:4531206][protein=adenylatekinase][protein_id=YP_885866.1][location=1576764..1577309][gbkey=CDS]	lcl|NC_008596.1_prot_YP_885866.1_1443[gene=adk][locus_tag=MSMEG_1484][db_xref=GeneID:4531206][protein=adenylatekinase][protein_id=YP_885866.1][location=1576764..1577309][gbkey=CDS]
28.4494	28.5732	28.4733	28.0709	28.077	28.2651				9	9	9	54	54	54	27.581	0	95.089	2288000000	60	lcl|NC_008596.1_prot_YP_885867.1_1444[gene=map][locus_tag=MSMEG_1485][db_xref=GeneID:4534802][protein=methionineaminopeptidase][protein_id=YP_885867.1][location=1577329..1578126][gbkey=CDS]	lcl|NC_008596.1_prot_YP_885867.1_1444[gene=map][locus_tag=MSMEG_1485][db_xref=GeneID:4534802][protein=methionineaminopeptidase][protein_id=YP_885867.1][location=1577329..1578126][gbkey=CDS]
NaN	NaN	NaN	23.9789	23.9983	23.5397				2	2	2	10	10	10	20.245	0	6.5037	51276000	3	lcl|NC_008596.1_prot_YP_885868.1_1445[locus_tag=MSMEG_1486][db_xref=GeneID:4535405][protein=RNApolymerasesigmafactorSigL][protein_id=YP_885868.1][location=1578235..1578777][gbkey=CDS]	lcl|NC_008596.1_prot_YP_885868.1_1445[locus_tag=MSMEG_1486][db_xref=GeneID:4535405][protein=RNApolymerasesigmafactorSigL][protein_id=YP_885868.1][location=1578235..1578777][gbkey=CDS]
NaN	NaN	NaN	24.6076	24.5638	24.6778				2	2	2	11.5	11.5	11.5	26.119	0	11.037	113280000	6	lcl|NC_008596.1_prot_YP_885869.1_1446[locus_tag=MSMEG_1487][db_xref=GeneID:4532457][protein=hypotheticalprotein][protein_id=YP_885869.1][location=1578774..1579505][gbkey=CDS]	lcl|NC_008596.1_prot_YP_885869.1_1446[locus_tag=MSMEG_1487][db_xref=GeneID:4532457][protein=hypotheticalprotein][protein_id=YP_885869.1][location=1578774..1579505][gbkey=CDS]
26.5885	26.9259	26.8318	26.5624	26.4662	26.649				9	9	9	68.2	68.2	68.2	18.89	0	52.522	711070000	33	lcl|NC_008596.1_prot_YP_885874.1_1451[locus_tag=MSMEG_1492][db_xref=GeneID:4537252][protein=MarRfamilytranscriptionalregulator][protein_id=YP_885874.1][location=1584173..1584694][gbkey=CDS]	lcl|NC_008596.1_prot_YP_885874.1_1451[locus_tag=MSMEG_1492][db_xref=GeneID:4537252][protein=MarRfamilytranscriptionalregulator][protein_id=YP_885874.1][location=1584173..1584694][gbkey=CDS]
25.4468	24.5395	24.6734	24.8845	25.0725	25.2211				7	7	7	33.6	33.6	33.6	23.876	0	14.437	231960000	11	lcl|NC_008596.1_prot_YP_885876.1_1453[locus_tag=MSMEG_1494][db_xref=GeneID:4536098][protein=transcriptionalregulatoryproteinDegU][protein_id=YP_885876.1][location=complement(1585984..1586646)][gbkey=CDS]	lcl|NC_008596.1_prot_YP_885876.1_1453[locus_tag=MSMEG_1494][db_xref=GeneID:4536098][protein=transcriptionalregulatoryproteinDegU][protein_id=YP_885876.1][location=complement(1585984..1586646)][gbkey=CDS]
26.9062	27.121	27.2628	28.1839	27.9742	28.1568				11	11	11	58.3	58.3	58.3	29.368	0	98.172	1503500000	51	lcl|NC_008596.1_prot_YP_885878.1_1455[gene=mmsB][locus_tag=MSMEG_1496][db_xref=GeneID:4532534][protein=3-hydroxyisobutyratedehydrogenase][protein_id=YP_885878.1][location=complement(1587649..1588521)][gbkey=CDS]	lcl|NC_008596.1_prot_YP_885878.1_1455[gene=mmsB][locus_tag=MSMEG_1496][db_xref=GeneID:4532534][protein=3-hydroxyisobutyratedehydrogenase][protein_id=YP_885878.1][location=complement(1587649..1588521)][gbkey=CDS]
25.7724	26.0776	26.151	28.0384	28.1522	28.0637				11	11	11	37.7	37.7	37.7	42.597	0	98.555	1220400000	41	lcl|NC_008596.1_prot_YP_885879.1_1456[locus_tag=MSMEG_1497][db_xref=GeneID:4533723][protein=acyl-CoAdehydrogenase][protein_id=YP_885879.1][location=complement(1588538..1589725)][gbkey=CDS]	lcl|NC_008596.1_prot_YP_885879.1_1456[locus_tag=MSMEG_1497][db_xref=GeneID:4533723][protein=acyl-CoAdehydrogenase][protein_id=YP_885879.1][location=complement(1588538..1589725)][gbkey=CDS]
30.4852	30.3004	30.3282	31.9598	31.9875	32.0343				22	22	22	74.7	74.7	74.7	54.303	0	323.31	20003000000	215	lcl|NC_008596.1_prot_YP_885880.1_1457[gene=mmsA][locus_tag=MSMEG_1498][db_xref=GeneID:4535218][protein=methylmalonate-semialdehydedehydrogenase][protein_id=YP_885880.1][location=complement(1589732..1591252)][gbkey=CDS]	lcl|NC_008596.1_prot_YP_885880.1_1457[gene=mmsA][locus_tag=MSMEG_1498][db_xref=GeneID:4535218][protein=methylmalonate-semialdehydedehydrogenase][protein_id=YP_885880.1][location=complement(1589732..1591252)][gbkey=CDS]
NaN	NaN	NaN	27.8733	29.1386	NaN				1	1	1	8.6	8.6	8.6	26.002	0.0086076	2.3319	920220000	5	lcl|NC_008596.1_prot_YP_885892.1_1469[locus_tag=MSMEG_1511][db_xref=GeneID:4531570][protein=oxidoreductase][protein_id=YP_885892.1][location=1601665..1602363][gbkey=CDS]	lcl|NC_008596.1_prot_YP_885892.1_1469[locus_tag=MSMEG_1511][db_xref=GeneID:4531570][protein=oxidoreductase][protein_id=YP_885892.1][location=1601665..1602363][gbkey=CDS]
27.1754	27.0396	27.0237	26.9949	27.2342	27.2344				6	6	6	35.8	35.8	35.8	22.241	0	76.02	978990000	37	lcl|NC_008596.1_prot_YP_885893.1_1470[locus_tag=MSMEG_1510][db_xref=GeneID:4537242][protein=dTDP-4-dehydrorhamnose3,5-epimerase][protein_id=YP_885893.1][location=complement(1602360..1602965)][gbkey=CDS]	lcl|NC_008596.1_prot_YP_885893.1_1470[locus_tag=MSMEG_1510][db_xref=GeneID:4537242][protein=dTDP-4-dehydrorhamnose3,5-epimerase][protein_id=YP_885893.1][location=complement(1602360..1602965)][gbkey=CDS]
29.5272	29.458	29.3036	29.7301	29.5403	29.6114				19	19	19	63.4	63.4	63.4	36.967	0	110.99	5214900000	121	lcl|NC_008596.1_prot_YP_885894.1_1471[gene=rfbB][locus_tag=MSMEG_1512][db_xref=GeneID:4531259][protein=dTDP-glucose4,6-dehydratase][protein_id=YP_885894.1][location=complement(1602962..1603957)][gbkey=CDS]	lcl|NC_008596.1_prot_YP_885894.1_1471[gene=rfbB][locus_tag=MSMEG_1512][db_xref=GeneID:4531259][protein=dTDP-glucose4,6-dehydratase][protein_id=YP_885894.1][location=complement(1602962..1603957)][gbkey=CDS]
29.8776	30.0725	29.9087	30.0584	30.0448	30.1308				13	13	13	62.9	62.9	62.9	30.183	0	141.76	7563800000	136	lcl|NC_008596.1_prot_YP_885895.1_1472[locus_tag=MSMEG_1513][db_xref=GeneID:4531417][protein=hypotheticalprotein][protein_id=YP_885895.1][location=complement(1603984..1604835)][gbkey=CDS]	lcl|NC_008596.1_prot_YP_885895.1_1472[locus_tag=MSMEG_1513][db_xref=GeneID:4531417][protein=hypotheticalprotein][protein_id=YP_885895.1][location=complement(1603984..1604835)][gbkey=CDS]
NaN	NaN	NaN	26.1021	25.9009	26.0678				8	8	8	41.3	41.3	41.3	31.436	0	29.339	240970000	10	lcl|NC_008596.1_prot_YP_885896.1_1473[locus_tag=MSMEG_1514][db_xref=GeneID:4534223][protein=hypotheticalprotein][protein_id=YP_885896.1][location=complement(1604864..1605760)][gbkey=CDS]	lcl|NC_008596.1_prot_YP_885896.1_1473[locus_tag=MSMEG_1514][db_xref=GeneID:4534223][protein=hypotheticalprotein][protein_id=YP_885896.1][location=complement(1604864..1605760)][gbkey=CDS]
29.1554	29.2001	29.2108	29.7839	29.7452	29.7949				23	23	23	54.1	54.1	54.1	54.337	0	157.62	5240300000	139	lcl|NC_008596.1_prot_YP_885897.1_1474[locus_tag=MSMEG_1515][db_xref=GeneID:4532754][protein=two-componentsensorhistidinekinase][protein_id=YP_885897.1][location=complement(1605862..1607334)][gbkey=CDS]	lcl|NC_008596.1_prot_YP_885897.1_1474[locus_tag=MSMEG_1515][db_xref=GeneID:4532754][protein=two-componentsensorhistidinekinase][protein_id=YP_885897.1][location=complement(1605862..1607334)][gbkey=CDS]
30.3224	30.414	30.2528	30.8616	30.7892	30.8742				21	21	21	56.7	56.7	56.7	59.71	0	256.07	11092000000	250	lcl|NC_008596.1_prot_YP_885898.1_1475[locus_tag=MSMEG_1516][db_xref=GeneID:4537177][protein=thioredoxinreductase][protein_id=YP_885898.1][location=complement(1607344..1609002)][gbkey=CDS]	lcl|NC_008596.1_prot_YP_885898.1_1475[locus_tag=MSMEG_1516][db_xref=GeneID:4537177][protein=thioredoxinreductase][protein_id=YP_885898.1][location=complement(1607344..1609002)][gbkey=CDS]
30.5012	30.6222	30.2919	31.1309	30.9294	31.0803				24	24	24	58.6	58.6	58.6	54.604	0	323.31	12762000000	217	lcl|NC_008596.1_prot_YP_885899.1_1476[locus_tag=MSMEG_1517][db_xref=GeneID:4531368][protein=hypotheticalprotein][protein_id=YP_885899.1][location=complement(1609139..1610719)][gbkey=CDS]	lcl|NC_008596.1_prot_YP_885899.1_1476[locus_tag=MSMEG_1517][db_xref=GeneID:4531368][protein=hypotheticalprotein][protein_id=YP_885899.1][location=complement(1609139..1610719)][gbkey=CDS]
29.4246	29.6182	30.1477	28.8796	28.7867	29.2445				5	5	5	56.2	56.2	56.2	8.5029	0	24.13	5057400000	56	lcl|NC_008596.1_prot_YP_885901.1_1478[gene=infA][locus_tag=MSMEG_1519][db_xref=GeneID:4532676][protein=translationinitiationfactorIF-1][protein_id=YP_885901.1][location=1611597..1611818][gbkey=CDS]	lcl|NC_008596.1_prot_YP_885901.1_1478[gene=infA][locus_tag=MSMEG_1519][db_xref=GeneID:4532676][protein=translationinitiationfactorIF-1][protein_id=YP_885901.1][location=1611597..1611818][gbkey=CDS]
27.7762	27.6835	28.2493	26.7384	26.6678	27.201				2	2	2	54.1	54.1	54.1	4.3292	0	6.7065	1308300000	20	lcl|NC_008596.1_prot_YP_885902.1_1479[gene=rpmJ][locus_tag=MSMEG_1520][db_xref=GeneID:4537408][protein=50SribosomalproteinL36][protein_id=YP_885902.1][location=1611901..1612014][gbkey=CDS]	lcl|NC_008596.1_prot_YP_885902.1_1479[gene=rpmJ][locus_tag=MSMEG_1520][db_xref=GeneID:4537408][protein=50SribosomalproteinL36][protein_id=YP_885902.1][location=1611901..1612014][gbkey=CDS]
32.6723	32.6732	32.8027	31.6376	31.5604	31.6032				10	10	10	63.7	63.7	63.7	14.217	0	124.07	34683000000	164	lcl|NC_008596.1_prot_YP_885903.1_1480[gene=rpsM][locus_tag=MSMEG_1521][db_xref=GeneID:4531431][protein=30SribosomalproteinS13][protein_id=YP_885903.1][location=1612201..1612575][gbkey=CDS]	lcl|NC_008596.1_prot_YP_885903.1_1480[gene=rpsM][locus_tag=MSMEG_1521][db_xref=GeneID:4531431][protein=30SribosomalproteinS13][protein_id=YP_885903.1][location=1612201..1612575][gbkey=CDS]
32.0592	31.7162	31.6713	31.5067	31.2823	31.1104				6	6	6	45.7	45.7	45.7	14.641	0	99.855	20009000000	73	lcl|NC_008596.1_prot_YP_885904.1_1481[gene=rpsK][locus_tag=MSMEG_1522][db_xref=GeneID:4536043][protein=30SribosomalproteinS11][protein_id=YP_885904.1][location=1612581..1612997][gbkey=CDS]	lcl|NC_008596.1_prot_YP_885904.1_1481[gene=rpsK][locus_tag=MSMEG_1522][db_xref=GeneID:4536043][protein=30SribosomalproteinS11][protein_id=YP_885904.1][location=1612581..1612997][gbkey=CDS]
33.5882	33.552	33.5466	32.8597	32.9451	32.8472				18	18	18	72.6	72.6	72.6	23.375	0	164.55	70249000000	272	lcl|NC_008596.1_prot_YP_885905.1_1482[gene=rpsD][locus_tag=MSMEG_1523][db_xref=GeneID:4533059][protein=30SribosomalproteinS4][protein_id=YP_885905.1][location=1613023..1613628][gbkey=CDS]	lcl|NC_008596.1_prot_YP_885905.1_1482[gene=rpsD][locus_tag=MSMEG_1523][db_xref=GeneID:4533059][protein=30SribosomalproteinS4][protein_id=YP_885905.1][location=1613023..1613628][gbkey=CDS]
34.0296	34.1934	34.2301	33.4495	33.4038	33.569				25	25	25	85.7	85.7	85.7	37.919	0	323.31	107700000000	501	lcl|NC_008596.1_prot_YP_885906.1_1483[gene=rpoA][locus_tag=MSMEG_1524][db_xref=GeneID:4537502][protein=DNA-directedRNApolymerasesubunitalpha][protein_id=YP_885906.1][location=1613721..1614773][gbkey=CDS]	lcl|NC_008596.1_prot_YP_885906.1_1483[gene=rpoA][locus_tag=MSMEG_1524][db_xref=GeneID:4537502][protein=DNA-directedRNApolymerasesubunitalpha][protein_id=YP_885906.1][location=1613721..1614773][gbkey=CDS]
32.0554	32.295	32.5535	29.3306	29.4161	29.9764				6	6	6	32.7	32.7	32.7	21.854	0	188.59	20758000000	114	lcl|NC_008596.1_prot_YP_885907.1_1484[locus_tag=MSMEG_1525][db_xref=GeneID:4534875][protein=50SribosomalproteinL17][protein_id=YP_885907.1][location=1614848..1615447][gbkey=CDS]	lcl|NC_008596.1_prot_YP_885907.1_1484[locus_tag=MSMEG_1525][db_xref=GeneID:4534875][protein=50SribosomalproteinL17][protein_id=YP_885907.1][location=1614848..1615447][gbkey=CDS]
25.3884	25.4294	25.0388	25.4021	25.5662	25.9258				7	7	7	31.3	31.3	31.3	32.056	0	22.826	350160000	23	lcl|NC_008596.1_prot_YP_885908.1_1485[gene=truA][locus_tag=MSMEG_1527][db_xref=GeneID:4533308][protein=tRNApseudouridinesynthaseA][protein_id=YP_885908.1][location=1615467..1616342][gbkey=CDS]	lcl|NC_008596.1_prot_YP_885908.1_1485[gene=truA][locus_tag=MSMEG_1527][db_xref=GeneID:4533308][protein=tRNApseudouridinesynthaseA][protein_id=YP_885908.1][location=1615467..1616342][gbkey=CDS]
25.4147	25.5578	25.3449	NaN	NaN	NaN				3	3	3	19.6	19.6	19.6	24.052	0	30.819	149460000	9	lcl|NC_008596.1_prot_YP_885909.1_1486[locus_tag=MSMEG_1526][db_xref=GeneID:4533630][protein=cutinase][protein_id=YP_885909.1][location=complement(1616339..1617031)][gbkey=CDS]	lcl|NC_008596.1_prot_YP_885909.1_1486[locus_tag=MSMEG_1526][db_xref=GeneID:4533630][protein=cutinase][protein_id=YP_885909.1][location=complement(1616339..1617031)][gbkey=CDS]
27.6549	27.9683	27.828	26.5519	27.0581	26.7021				4	4	4	25	25	25	22.43	0	20.323	1184100000	16	lcl|NC_008596.1_prot_YP_885910.1_1487[locus_tag=MSMEG_1528][db_xref=GeneID:4531506][protein=cutinase][protein_id=YP_885910.1][location=complement(1617095..1617769)][gbkey=CDS]	lcl|NC_008596.1_prot_YP_885910.1_1487[locus_tag=MSMEG_1528][db_xref=GeneID:4531506][protein=cutinase][protein_id=YP_885910.1][location=complement(1617095..1617769)][gbkey=CDS]
28.3473	28.6408	28.6838	26.7557	26.6968	26.7424				9	9	9	77.7	77.7	77.7	21.138	0	71.696	1721100000	61	lcl|NC_008596.1_prot_YP_885911.1_1488[locus_tag=MSMEG_1529][db_xref=GeneID:4535858][protein=serineesterase,cutinase][protein_id=YP_885911.1][location=complement(1617806..1618441)][gbkey=CDS]	lcl|NC_008596.1_prot_YP_885911.1_1488[locus_tag=MSMEG_1529][db_xref=GeneID:4535858][protein=serineesterase,cutinase][protein_id=YP_885911.1][location=complement(1617806..1618441)][gbkey=CDS]
25.6352	25.3058	25.4736	25.3061	25.2376	25.182				4	4	4	33.3	33.3	33.3	21.081	0	15.147	288300000	14	lcl|NC_008596.1_prot_YP_885913.1_1490[locus_tag=MSMEG_1531][db_xref=GeneID:4535976][protein=hypotheticalprotein][protein_id=YP_885913.1][location=1619643..1620203][gbkey=CDS]	lcl|NC_008596.1_prot_YP_885913.1_1490[locus_tag=MSMEG_1531][db_xref=GeneID:4535976][protein=hypotheticalprotein][protein_id=YP_885913.1][location=1619643..1620203][gbkey=CDS]
[truncated: 2,673 more rows]

## Sheet: Imputed
Significant	-LOG(P-value)	Difference	Protein IDs	Majority protein IDs	Symbol color	Symbol type	Symbol size	Show label	Only identified by site	Reverse	Potential contaminant	Peptides	Razor + unique peptides	Unique peptides	Sequence coverage [%]	Unique + razor sequence coverage [%]	Unique sequence coverage [%]	Mol. weight [kDa]	Q-value	Score	Intensity	MS/MS count	LFQ intensity E1	LFQ intensity E2	LFQ intensity E3	LFQ intensity S1	LFQ intensity S2	LFQ intensity S3
[truncated: 3,479 more rows]

[truncated: 2 more sheets: Significant, Volcano]
