# Supplementary material for: Atmospheric carbon monoxide oxidation is a widespread mechanism supporting microbial survival
Source: ISME J. 2019 Jul 29;13(11):2868–81. doi: 10.1038/s41396-019-0479-8 (PMC6794299; doi:10.1038/s41396-019-0479-8)
Supplement: Supplementary file 3 — Table S3 [file 41396_2019_479_MOESM3_ESM.xlsx]

## Sheet: Table
Accession number	Organism	Domain	Phylum	Class	Order	Clade	Sequence
WP_035348617.1	Edaphobacter aggregans	Bacteria	Acidobacteriota	Acidobacteriae	Acidibacteriales	Mixed 1	MISRTSPEIGGMGHPIKRKEDLRFIQGKGNYVDDVHLPDMVYGHIVRSPYAHARLKSVNTEKAKALPGVLAVITGEDLAKSNLAWMPTLFFDKQMVLATGKVLFQSQEVAFVVAEDQYTAADAAELVEVEYEELPVLVDPHKALDPGSPILREDREEKSNHIFHWEVGDKVATEKAFVDAEVKAKVHAVFQRCHPAPLETCGCVADFNAATGRITIYLTSQAPHVHRTLFALVSGIPENNIRVVSPDIGGGFGNKVPIYPGYVCAVVASLTLGRPVKWIETRSENLQSTGFARDYHMTAELAAGQDGKIKAMRVKTLADHGAFNAAAQPTKFPAGLFSICTGAYDYPTAFCEVDGVYTNKAPGGIAYRCSFRVTEAAYLIERAVDVLAQELKTDPVELR…
AXJ11015.1	Arthrobacter sp. PM3	Bacteria	Actinobacteriota	Actinobacteria	Actinomycetales	Actinobacterial	MTVIHDRPSNPAAGDEDRPIGYGRIQRKEDPRFVRGKGHYVDDIVLPGMLHGAILRAPVAHARLVSIDTTNALAHPKVVAVITGKDLLGLKLAWAPTLSADVQAVLVTDKVRFQGQEVAFVVAEDRYAARDALELIDVEYDILPPLVDARKALDPDAPVIRDEIEGRTDNRIFDWEMGDKAETDAVFASADVVVSQEVVYPRVHPAPMETCGAVADFDAVNGKLTLYETTQAPHAHRTLFAIVAGIPEHKIRIVSPDIGGGFGNKVGIYPGYILAVVGSIVSGRPVKWMEDRSENLMSTSFARDYIMQGEIAATKDGRILALRTHVLADHGAFNATAQPTKNPAGFFSIFTGSYDLKAAHCSVTGVYTNKAPGGVAYACSFRVTEAVYLVERMVDVLAR…
OMQ15245.1	Modestobacter sp. VKM Ac-2676	Bacteria	Actinobacteriota	Actinobacteria	Corynebacteriales	Actinobacterial	MGFGRIQRKEDPRFVRGKGTYLDDIVLPGMLHGAILRSPMAHGRIVSIDTTEALAHPKVHAVVTGKDLEALNLAWAPTLSADVQAVLATDKVRFQGQEVAFVVAEDRYAARDALELIDVEYEQLAPMIDARKALDPGAPVVRDEMVGRTDNHIFDWEAGDAAATDEVFARADVVVEQEVVYPRVHPAPMETCGAVADYDAVDGKLTLYETTQAPHAHRTLFAIVAGIPEHKIRVVSPDIGGGFGNKVGIYPGYILAVVGSIVTGKPVKWVEDRSENLMSTSFARDYIMRGEIAATREGKILAVRTTVLADHGAFNATAQPTKYPAGFFHIFTGSYDLEAAHCKVTGVYTNKAPGGVAYACSFRVTEAVYLVERMVDVLADELRMDPAELRLKNFIRPEQ…
SBO95072.1	Nonomuraea gerenzanensis	Bacteria	Actinobacteriota	Actinobacteria	Streptosporangiales	Actinobacterial	MTFGRMHRKEDARFIRGRGNYTDDVRLPGMLYGAILRSPHAHARIVSIDTSAAESHPKVKAVITGQTLAGLNLAWMPTLSNDVQAVLATDKVRFQGQEVAFVVAEDAYSARDALELIDVEYEPLDAVIDARKALDPGAPVIRDDLEGRTGNHIFDWEAGDRARTDAVFEQAEVTVAQDMIYPRVHPAPLETCGALADFDKVTGKLTVWCPTQAPHAHRTLYAMVAGLPEHKIRVISPDIGGGFGGKVGIYPGYVCAIVGSIVTGKPVKWMEDRSENLMSTAFARDYHMHGEIAATRDGRIQGIRVKVLADHGAFNGTAQPTKFPAGFFHVFSGSYDVETAHCEVTGVYTNKAPGGVAYACSFRVTEAVYLVERMVDVLAAELGMDPAELRMRNLLKPEQ…
SDJ78206.1	Nonomuraea maritima	Bacteria	Actinobacteriota	Actinobacteria	Streptosporangiales	Actinobacterial	MSYGRMHRKEDARFIRGRGTYTDDVRLPGMLYGAILRSPHAHARIVSVDASAAEAHPKVRAVITGQTLAGLGLAWMPTLSQDIQAVLATDKVRFQGQEVAFVVAEDAYSARDALELIDVEYEPLDAVVDARTALDQDAPVIRDDLEGRTDNHLFDWEAGDRARTDAIFERAEVKVAQDMLYPRVHPAPLETCGAVADFDKVTGKLTVWCPTQAPHAHRTLYAMVAGLPEHKIRVISPDIGGGFGGKVGIYPGYVCAIVGSIVTGRPVKWMEDRSENLMSTSFARDYHMRGEIAATRDGKIQAIRVKVLADHGAFNGTAQPTKFPAGFFHVFSGSYDVEAAHCEVTGVYTNKAPGGVAYACSFRVTEAVYLVERMVDVLAAELGTDPAELRLRNLLRPEQ…
SFP39518.1	Amycolatopsis rubida	Bacteria	Actinobacteriota	Actinobacteria	Corynebacteriales	Mixed 2	MTQTAEPRPTAPPPLDEIKLGGLGASRRRVEDNRFIRGKGNYFDDVVLPGMLHMEVLRSPMAHARIKSIDTSKAWEIPGVRLVLTGEALATRNLGWMPTLSYDTQAVLATDKVRFQGQEVAAVVADDPYIAKDAVTAIQVEYEPLPPVVNPEQALAADAPLIRDDKLGQEDNVVFDWEVGDKAGTERAFDEADVVSRVKLHYPRSHPSPLEACGAIADFDRSTGKLTVYLTTQAPHIVRAAVALIAELPEHQIRIISPDLGGGFGNKVPVYPSYVVAILASILAERPVKWVEDRTGNLISTGFGRDVYLDGQVAMRKDGKILAVKMNTTSDHGAFFADAQPSKFKIGLMHSAFAAYDVPYAHLAARGVYTTKAPGGVAYRCSFRVTEAMFFQERMVQAA…
SPL89254.1	Actinomadura parvosata	Bacteria	Actinobacteriota	Actinobacteria	Streptomycetales	Actinobacterial	MSFGRMHRKEDARFIRGRGTYTDDVRLPGMLYGAILRSPHAHARIVSVDTSAAEAHPKVRAVITGQTLAGLNLAWMPTLSNDIQAVLATDKVRFQGQEVAFVVAEDPYSARDALELIDVDYEPLDAVIDARKALDPGAPVIRDDLEGRTGNHIFDWEAGDRARTDAVFERAEVTVAQDMLYPRVHPAPLETCGAVADFDKVTGKLTVWCPTQAPHAHRTLYAMVAGLPEHKIRVISPDIGGGFGGKVGIYPGYVCAIVGSIVTGKPVKWMEDRSENLMSTAFARDYHMRGEIAATRDGRIQGIRVKVLADHGAFNGTAQPTKFPAGFFHVFSGSYDIETAHCEVTGVYTNKAPGGVAYACSFRVTEAVYLVERMVDVLAAELGMDPAELRLRNLLKPEQ…
WP_003401866.1	Mycobacterium orygis	Bacteria	Actinobacteriota	Actinobacteria	Corynebacteriales	Actinobacterial	MTTIESRPPSPEDLADNAQQPCGHGRMMRKEDPRFIRGRGTYVDDVALPGMLHLAILRSPYAHARIVRIDVTAAQAHPKVKAVVTGADLAAKGLAWMPTLANDVQAVLATDKTRFQGQEVAFVVAEDRYSARDACELVDVDYEPRDPVVDARTALDPSAPVIRTDLEGKSDNHIFDWETGDAAATEAVFAKADVVVQQEIVYPRVHPAPMETCGAVADLDPVTGKLTLWTTSQAPHAHRTLYALVAGLPEHKIRVISPDIGGGFGNKVPIYPGYVCAIVASLLLDKPVKWMEDRSENLTSTGFARDYIMVGEIAANRDGKILAIRSNVLADHGAFNAQAAPAKYPAGFFGVFTGSYDIEAAYCHMTAVYTNKAPGGVAYACSFRITEAVYFVERLVDCL…
WP_003892166.1	Mycobacterium smegmatis	Bacteria	Actinobacteriota	Actinobacteria	Corynebacteriales	Actinobacterial	MTTLENPVERPEDTAVNDAKPCGHGRMLRKEDPRFIRGRGNYVDDVKLPGMLHLAILRSPYAHATINSIDVTAAQAHPKVKAVVTGADLAAKGLAWMPTLSNDVQAVLATDKVRFQGQEVAFVVAEDRYSARDALELIDVDYEPLDPVIDARHALDPGAPVIRTDLDGKTDNHCFDWETGDAAATDAVFAKADVVVKQEMVYPRVHPAPMETCGAVADLDPVTRKLTLWSTTQAPHAHRTLYALVAGLPEHKIRVISPDIGGGFGNKVPIYPGYVCAIVGSLLLGKPVKWMEDRSENLTSTGFARDYIMVGEIAATRDGKILAIRSNVLADHGAFNGTAAPVKYPAGFFGVFTGSYDIEAAYCHMTAVYTNKAPGGVAYACSFRITEAVYFVERLVDCL…
WP_003901841.1	Mycobacterium tuberculosis	Bacteria	Actinobacteriota	Actinobacteria	Corynebacteriales	Actinobacterial	MTTIESRPPSPEDLADNAQQPCGHGRMMRKEDPRFIRGRGTYVDDVALPGMLHLAILRSPYAHARIVRIDVTAAQAHPKVKAVVTGADLAAKGLAWMPTLANDVQAVLATDKTRFQGQEVAFVVAEDRYSARDACELVDVDYEPRDPVVDARTALDPSAPVIRTDLEGKSDNHIFDWETGDAAATEAVFAKADVVVQQEIVYPRVHPAPMETCGAVADLDPVTGKLTLWTTSQAPHAHRTLYALVAGLPEHKIRVISPDIGGGFGNKVPIYPGYVCAIVASLLLDKPVKWMEDRSENLTSTGFARDYIMVGEIAANRDGKILAIRSNVLADHGAFNAQAAPAKYPAGFFGVFTGSYDIEAAYCHMTAVYTNKAPGGVAYACSFRITEAVYFVERLVDCL…
WP_003926693.1	Mycobacterium thermoresistibile	Bacteria	Actinobacteriota	Actinobacteria	Corynebacteriales	Actinobacterial	MTTLESNPAARPDDFENNDQKPCGHGRMLRKEDPRFIRGRGRYVDDVQLPGMLHLAILRSPYAHARIAGIDTSAAQAHPKVKAVVTGADLAEKGLAWMPTLSNDVQAVLATDKVRFQGQEVAFVVAEDHYSARDALELIDVDYDPLDPVVDVRRALEPDAPVIRTDLDGKTDNHCFDWETGDPAATEAAFAKADVVVEQEIVYPRVHPAPMETCGAVADLDPVTGKLTLWSTSQAPHAHRTLYALVAGLPEHKIRVIAPDIGGGFGNKVPIYPGYVCAIVGSLLLGKPVKWVEDRSENLTSTGFARDYIMVGEIAATRDGRILAIRSHVLADHGAFNGTAAPVKYPAGFFGVFTGSYDLEAAYCHMTAVYTNKAPGGVAYACSFRITEAVYLVERLVDC…
WP_003936857.1	Rhodococcus ruber	Bacteria	Actinobacteriota	Actinobacteria	Corynebacteriales	Actinobacterial	MTAVDPTPELLDTVDNDEKPCGHGRMLRKEDPRFIRGHGRFVDDVQLPGMLHLAILRSPVAHARILGIDTSAAQAHPKVRAVVTGADLADKGLAWMPTLSNDVQAVLATDKVRFQGQEVAFVVAEDRYSARDALELIDVEYDILDPVVDVRRALAPEAPVIRTDLEGKADNHCFDWETGDAAATEAAFAKADVITRQEMVYPRVHPAPMETCGAVADYDRITGKLTLWSTSQAPHAHRTLYALVAGLPEHKIRVIAPDIGGGFGNKVPIYPGYVCAIVASLVTGKPVKWMEDRSENLVSTGFARDYVMVGEIAATREGKILAIRTQVLADHGAFNGTAAPVKYPAGFFGVFTGSYDIEAAYCHMTAVYTNKAPGGVAYACSFRITEAVYLVERLVDCLA…
WP_005243653.1	Rhodococcus sp. SC4	Bacteria	Actinobacteriota	Actinobacteria	Corynebacteriales	Actinobacterial	MTTVESRPPSGDADVVDNDKKPCGHGRMLRKEDPRFIRGLGNYVDDITLPGMLHLAILRSPVAHARIVSIDTTAAQEHPKVTAVVTGADLAAKNLAWMPTLSNDVQAVLATDKVRFQGQEVAFVIAEDRYSARDALELIDVEYDMLDPVVDARAALSPDAPVIRDDLEGKTDNHCFDWETGDAAATEAVFAKADVVVKQEIVYPRVHPAPMETCGAIADVDKVSGKLTLYTTSQAPHAHRTIYALVSGIPEHKIRVVSPDIGGGFGNKVPIYPGYVCAIVASLVTGKPVKWMEDRSENLMSTGFARDYIMVGEIAATSEGKILAIRTKVLADHGAFNGTAAPVKYPAGFFGVFTGSYDIEAAHCAMTAVYTNKAPGGVAYACSFRITEAVYLVERLVDC…
WP_005258490.1	Rhodococcus opacus	Bacteria	Actinobacteriota	Actinobacteria	Corynebacteriales	Actinobacterial	MTTVESRPPSGGADIVDNDKKPCGHGRMLRKEDPRFIRGLGNYVDDITLPGMLHLAILRSPVAHARIVSIDTTAAQEHPKVTAVVTGADLAAKNLAWMPTLSNDVQAVLATDKVRFQGQEVAFVIAEDRYSARDALELIDVEYDMLDPVVDARAALSPDAPVIRDDLEGKKDNHCFDWETGDAAATEAVFARADVVVKQEIVYPRVHPAPMETCGAIADVDRVSGKLTLYTTSQAPHAHRTIYALVSGIPEHKIRVVSPDIGGGFGNKVPIYPGYVCAIVASLVTGKPVKWMEDRSENLMSTGFARDYIMVGEIAATSEGKILAIRTKVLADHGAFNGTAAPVKYPAGFFGVFTGSYDIEAAHCAMTAVYTNKAPGGVAYACSFRITEAVYLVERLVDC…
WP_005447201.1	Saccharomonospora azurea	Bacteria	Actinobacteriota	Actinobacteria	Corynebacteriales	Actinobacterial	MTTADVPTQRSNPIGYGSMPRKEDERFLRGHGRYVDDITLPGMLHGAVLRSPHAHARIVSIDTSAAQAHPKVRAVITGHTLEGLNLAWMPTLSHDVQAVLATDKVRFQGQEVAFVVAEDRYAARDALELIDVEYDPLPPVVDATRALDADAPVIRDDIEGRADNRIFDWETGDAAATDSVFARADVVAAQDMLYPRVHPAPMETCGAVADMDPVTGKLTVWTTTQAPHAHRTVYALVAGLPEHKIRVVSPDIGGGFGNKVGIYPGYVCAVVGSIVTGKPVKWVEDRSENLMSTSFARDYHMHGEIAATRDGRILGLRVKVLADHGAFNGTAQPSKFPAGFFGVFTGSYDLQAAHCELTGVYTNKAPGGVAYACSFRITEAVYLVERLVDVLARDLGMDP…
WP_005453467.1	Saccharomonospora cyanea	Bacteria	Actinobacteriota	Actinobacteria	Corynebacteriales	Actinobacterial	MSTTDIPSQRSTPVGYGSMPRKEDERFLRGHGRYVDDVVLPGMLHGAVLRSPHAHARIVSVDTSAAQAHPKVRAVITGHTLEGLDLAWMPTLSHDVQSVLATDKVRFQGQEVAFVVAEDRYAARDALELVDVEYEPLPPVVDARRALDADAPVVRDDVEGRTDNRIFDWETGDREATDAVFARADVVAAQDMLYPRVHPAPMETCGAVADMDPVTGKLTVWTTTQAPHAHRTLYALVAGLPEHKIRVISPDIGGGFGNKVGIYPGYVCAVVGSIVTGKPVKWVEDRSENLMSTSFARDYHMHGEIAATRDGKILGLRVKVLADHGAFNGTAQPTKFPAGFFGVFTGSYDLRAAHCELTGVYTNKAPGGVAYACSFRITEAVYLVERMVDVLAHDLGMDP…
WP_005461556.1	Saccharomonospora glauca	Bacteria	Actinobacteriota	Actinobacteria	Corynebacteriales	Actinobacterial	MTTTDIPSQRSTPVGHGSMPRKEDERFLRGHGRYVDDITLPGMLYGAVLRSPHAHARIVSLDTSAAQAHPKVRAVITGRTLEGLNLAWMPTLSHDVQAVLATDKVRFQGQEVAFVVAEDRYAARDALELIDVEYEPLTPVVDATRALDDDAPVIRDDVEGRTDNRVFDWETGDAAATDAVFASADVVATQDMLYPRVHPAPMETCGAVADMDPVTGKLTVWTTTQAPHAHRTLYALVAGLPEHKIRVISPDIGGGFGNKVGIYPGYVCAVVSSIVTGKPVKWVEDRSENLMSTSFARDYHMHGEIAATRDGTILGLRVKVLADHGAFNGTAQPSKFPAGFFGVFTGSYDLRAAHCRVTGVYTNKAPGGVAYACSFRITEAVYLVERMVDVLARELDMDP…
WP_005512167.1	Rhodococcus hoagii	Bacteria	Actinobacteriota	Actinobacteria	Corynebacteriales	Actinobacterial	MTTLDHPQTDPDRPVNDGKPCGHGRMLRKEDPRFIRGQGRYVDDVQLPGMLHLAILRSPVAHARVVRIDTTAAQAHPKVAAVVTGVDLAEKGLAWMPTLSNDVQAVLATDKVRFQGQEVAFVVAEDRYSARDALELIDVEYEILDPVIDARRALAADAPVIRTDLDGKTDNHCFDWETGDSAATAAVFDRADVVVRQEMVYPRVHPAPMETCGAVADYDAVDGKLTLWSTSQAPHAHRTLYALVAGLPEHKIRVVSPDIGGGFGNKVPIYPGYVCAIVGSLLTGKPVKWMEDRSENLTSTGFARDYIMVGEIAATREGKILAIRTDVLADHGAFNGTAAPVKYPAGFFGVFTGSYDLEAAYCHMTAVYTNKAPGGVAYACSFRITEAVYLVERLVDCLA…
WP_005566271.1	Rhodococcus wratislaviensis	Bacteria	Actinobacteriota	Actinobacteria	Corynebacteriales	Actinobacterial	MTTVESRPPSGGADIVDNDKKPCGHGRMLRKEDPRFIRGLGNYVDDITLPGMLHLAILRSPVAHARIVSIDTTAAQEHPKVTAVVTGADLAAKNLAWMPTLSNDVQAVLATDKVRFQGQEVAFVIAEDRYSARDALELIDVEYDMLDPVVDARAALSPDAPVIRDDLEGKTDNHCFDWETGDAAATEAVFAKADVVVKQEIVYPRVHPAPMETCGAIADVDRVSGKLTLYTTSQAPHAHRTIYALVSGIPEHKIRVVSPDIGGGFGNKVPIYPGYVCAIVASLVTGKPVKWMEDRSENLMSTGFARDYIMVGEIAATSEGKILAIRTKVLADHGAFNGTAAPVKYPAGFFGVFTGSYDIEAAHCAMTAVYTNKAPGGVAYACSFRITEAVYLVERLVDC…
WP_006237883.1	Saccharomonospora xinjiangensis	Bacteria	Actinobacteriota	Actinobacteria	Corynebacteriales	Actinobacterial	MTTTDVPAQRTTPVGHGSMPRKEDERFLRGHGRYVDDVVLPGMLHGAVLRSPHAHARIVSLDTSAAQAHPKVRAVITGQTLQGLNLAWMPTLSHDVQAVLATDKVRFQGQEVAFVVAEDRYAARDALELIDVEYEPLAPVVDARRALDSDAPVIRDDLEGRTDNRIFDWETGDRAATDGVFADADVVATQDMIYPRVHPAPMETCGAVADMDPVTGKLTIWTTTQAPHAHRTLYALVAGLPEHKIRVISPDIGGGFGNKVGIYPGYVCAIVASIVTGKPVKWVEDRSENLMSTSFARDYHMHGEIAATSDGTILGVRVKVLADHGAFNGTAQPSKFPAGFFGVFSGSYDLRAAHCEVTGVYTNKAPGGVAYACSFRITEAVYLVERMVDVLAHELGMDP…
WP_006247553.1	Mycobacterium tusciae	Bacteria	Actinobacteriota	Actinobacteria	Corynebacteriales	Actinobacterial	MTTVEVRPEETADNDQKPCGYGRMLRKEDPRFIRGRGNYVDDVQLPGMLHCAILRSPYAHANIVSIDTAAAQAHPKVKAVVTGADLAAKGLAWMPTLSNDVQAVLATDKVRFQGQEVAFVVAEDRYSARDALELIDVEYDPLDPVIDVRKALDPDAPVIRSDLEGKADNHCFDWETGDAAATEAVFKNADVVVKQEIIYPRVHPAPMETCGAVADLDPVSGKLTLWSTTQAPHAHRTLYALVAGLPEHKIRVISPDIGGGFGNKVPIYPGYVCAIVGSLLLGKPVKWMEDRSENLTSTGFARDYIMVGEIAATKKGKILAIRSNVLADHGAFNGTAAPVKYPAGFFGVFTGSYDIEAAYCHMTAVYTNKAPGGVAYACSFRITEAVYFVERLVDCLAFD…
WP_006337626.1	Gordonia rhizosphera	Bacteria	Actinobacteriota	Actinobacteria	Corynebacteriales	Actinobacterial	MTITTPPEPAAADLVDNNQKPVGYGRMLRKEDPRFIRGLGRYVDDVQLPGMLHMAILRSPVAHARIVSIDTSAAEALPKVKAVITGETLKGLGLDWMPTLSNDVQAVLATDKVRFQGQEVAAVVAEDRYAARDALELIDVDYDILEPVWDVRKALDESAPVIRDDLEGKTDNHVFDWETGDKAETEAVFAKADVVVTQDMVYPRVHPAPMETCGAVADFDRVEGKLTLWSTSQAPHAHRTLYAIVAGLPEHKIRVISPDIGGGFGNKVPIYPGYVCAIVGSIVTGKPVKWMEDRTENLTSTGFARDYVMRGEIAATKDGRILAIRTNVLADHGAFNGVAAPVKYPAGFFGVFTGSYQLEAAYCSMTAVYTNKAPGGVAYACSFRITEAVYLVERLVNCL…
WP_006551114.1	Rhodococcus pyridinivorans	Bacteria	Actinobacteriota	Actinobacteria	Corynebacteriales	Actinobacterial	MTAVEPDTRPEEQDNDGKPCGHGRMLRKEDPRFVRGRGNYVDDVRLPGMLHLAVLRSPVAHARINGIDTSAALAHPKVRAVITGADLAEKGLAWMPTLSNDVQAVLATDKVRFHGQEVAFVVADDHYSARDALELIDVDYEMLDPVVDVRTALSPEAPVIRTDLDGKTDNHCFDWETGDAAATDAVFAKADVVTRQEIVYPRVHPAPMETCGAVADYDRISGKLTLWSTTQAPHAHRTLYALVAGLPEHKIRVISPDIGGGFGNKVPIYPGYVGAIVASLVTGHPVKWMEDRSENLMSTGFARDYIMVGEIAATKEGRILAIRSRVLADHGAFNATAAPVKYPAGFFGVFTGSYDIEAAYSHMTAVYTNKAPGGVAYACSFRITEAVYFVERLVDCLAY…
WP_006946619.1	Rhodococcus sp. EsD8	Bacteria	Actinobacteriota	Actinobacteria	Corynebacteriales	Actinobacterial	MTAVDPTPELLDTVDNDKKPCGHGRMLRKEDPRFIRGHGRFVDDVQLPGMLHLAILRSPVAHAKILGIDTTAAQAHPKVRAVVTGADLADKGLAWMPTLSNDVQAVLATDKVRFQGQEVAFVVADDRYSARDALELIDVEYDILDPVVDVRRALAPEAPVIRTDLEGKTDNHCFDWETGDAAATEAAFAKADVIARQEMVYPRVHPAPMETCGAVADYDRISGKLTLWSTSQAPHAHRTLYALVAGLPEHKIRVIAPDIGGGFGNKVPIYPGYVCAIVASLVTGKPVKWMEDRSENLVSTGFARDYVMVGEIAATREGKILAIRTQVLADHGAFNGTAAPVKYPAGFFGVFTGSYDIEAAYCHMTAVYTNKAPGGVAYACSFRITEAVYLVERLVDCLA…
WP_007167484.1	Mycobacterium parascrofulaceum	Bacteria	Actinobacteriota	Actinobacteria	Corynebacteriales	Actinobacterial	MTTIESRPPSPEDTADNDQKPCGHGRMLRKEDPRFIRGRGTYVDDVALPGMLHLAILRSPYAHARIASIDTTAALAHPKVKAVVTGADLAEKGLAWMPTLSNDVQAVLATDKVRFQGQEVAFVVAEDRYSARDALELIDVDYDPLDPVVDVRRALDPSAPVIRTDLENKTDNHIFDWETGDAAATEAVFAKADVVIKQEMVYPRVHPAPMETCGAVADLDPVTGKLTLWTTSQAPHAHRTLYALVAGLPEHKIRVISPDIGGGFGNKVPIYPGYVCAIVGSLLLGKPVKWMEDRSENLTSTSFARDYIMVGEIAATKDGKILALRSNVLADHGAFNGQAAPTKYPAGFYGVFTGSYDLEAAYCHMTAVYTNKAPGGVAYACSFRITEAVYFVERLVDCL…
WP_007299163.1	Rhodococcus imtechensis	Bacteria	Actinobacteriota	Actinobacteria	Corynebacteriales	Actinobacterial	MTTVESRPPSGGADIVDNDKKPCGHGRMLRKEDPRFIRGLGNYVDDITLPGMLHLAILRSPVAHARIVSIDTTAAQEHPKVTAVVTGADLAAKNLAWMPTLSNDVQAVLATDKVRFQGQEVAFVIAEDRYSARDALELIDVEYDMLDPVVDARAALSPDAPVIRDDLEGKKDNHCFDWETGDAAATEAVFARADVVVKQEIVYPRVHPAPMETCGAIADVDRVSGKLTLYTTSQAPHAHRTIYALVSGIPEHKIRVVSPDIGGGFGNKVPIYPGYVCAIVASLVTGKPVKWMEDRSENLMSTGFARDYIMVGEIAATSEGKILAIRTKVLADHGAFNGTAAPVKYPAGFFGVFTGSYDIEAAHCAMTAVYTNKAPGGVAYACSFRITEAVYLVERLVDC…
WP_009152492.1	Saccharomonospora marina	Bacteria	Actinobacteriota	Actinobacteria	Corynebacteriales	Actinobacterial	MTATEERPTPMGYGPMNRKEDARFVRGHGNYVDDIVLPGMLHGAVLRSPYAHARILSVDTSAAQAHPKVRAVITGETLAGLNLAWMPTLSHDVQAVLATDKVRFQGQEVAFVVAEDRYSARDALELIDVDYEPLPPVVDARKALDADAPVIRDDLEGRTDNHIFDWETGDKAATDDVFDRAEVVAAQDMLYPRVHPAPMETCGAVADLDKITGKLTVYTTTQAPHAHRTVYAMVAGLPEHKIRIVSPDIGGGFGNKVGIYPGYVCAIVGSIVTGKPVKWMEDRSENLMSTSFARDYHMRGEIAATRDGKILGLRVKVIADHGAFNGTAQPTKFPAGFFGVFTGSYDLQAAHCEVTGVYTNKAPGGVAYACSFRITEAVYLVERLVDVLAYDLGVDPAQL…
WP_009478265.1	Rhodococcus sp. JVH1	Bacteria	Actinobacteriota	Actinobacteria	Corynebacteriales	Actinobacterial	MTTVESRPPSGGADIVDNDKKPCGHGRMLRKEDPRFIRGLGNYVDDITLPGMLHLAILRSPVAHARIVNIDTTAAQEHPKVTAVVTGADLAAKNLAWMPTLSNDVQAVLATDKVRFQGQEVAFVIAEDRYSARDALELIDVEYDMLDPVVDARAALSPDAPVIRDDLEGKTDNHCFDWETGDAAATEAVFAKADVVVKQEIVYPRVHPAPMETCGAIADVDRVSGKLTLYTTSQAPHAHRTVYALVSGIPEHKIRVVSPDIGGGFGNKVPIYPGYVCAIVASLVTGKPVKWMEDRSENLMSTGFARDYIMVGEIAATAEGKMLAIRTKVLADHGAFNGTAAPVKYPAGFFGVFTGSYDIEAAHCAMTAVYTNKAPGGVAYACSFRITEAVYLVERLVDC…
WP_010596382.1	Rhodococcus sp. P14	Bacteria	Actinobacteriota	Actinobacteria	Corynebacteriales	Actinobacterial	MTAVDPTPELLDTVDNDEKPCGHGRMLRKEDPRFIRGHGRFVDDVQLPGMLHLAILRSPVAHAKILGIDTSAAQAHPKVRAVVTGADLADKGLAWMPTLSNDVQAVLATDKVRFQGQEVAFVVAEDRYSARDALELIDVEYDILDPVVDVRRALAPEAPVIRTDLEGKTDNHCFDWETGDAAATEAAFAKADVITRQEMVYPRVHPAPMETCGAVADYDRITGKLTLWSTSQAPHAHRTLYALVAGLPEHKIRVIAPDIGGGFGNKVPIYPGYVCAIVASLVTGKPVKWMEDRSENLVSTGFARDYVMVGEIAATREGKILAIRTQVLADHGAFNGTAAPVKYPAGFFGVFTGSYDIEAAYCHMTAVYTNKAPGGVAYACSFRITEAVYLVERLVDCLA…
WP_010950391.1	Mycobacterium bovis	Bacteria	Actinobacteriota	Actinobacteria	Corynebacteriales	Actinobacterial	MTTIESRPPSPEDLADNAQQPCGHGRMMRKEDPRFIRGRGTYVDDVALPGMLHLAILRSPYAHARIVRIDVTAAQAHPKVKAVVTGADLAAKGLAWMPTLANDVQAVLATDKTRFQGQEVASVVAEDRYSARDACELVDVDYEPRDPVVDARTALDPSAPVIRTDLEGKSDNHIFDWETGDAAATEAVFAKADVVVQQEIVYPRVHPAPMETCGAVADLDPVTGKLTLWTTSQAPHAHRTLYALVAGLPEHKIRVISPDIGGGFGNKVPIYPGYVCAIVASLLLDKPVKWMEDRSENLTSTGFARDYIMVGEIAANRDGKILAIRSNVLADHGAFNAQAAPAKYPAGFFGVFTGSYDIEAAYCHMTAVYTNKAPGGVAYACSFRITEAVYFVERLVDCL…
WP_011557917.1	Mycobacterium sp. MCS	Bacteria	Actinobacteriota	Actinobacteria	Corynebacteriales	Actinobacterial	MTAVDERPDAQADNDRKPCGYGRMLRKEDPRFVRGRGNYVDDVTLPGMLHLAILRSPYAHARIANIDISAAEAHPKVKAVVTGADLAEKGLAWMPTLSNDVQAVLATDKVRFQGQEVAFVVAEDRYSARDGVELIDVDYEPLDPVIDVRRALDPDAAVIRTDLDGKTDNHCFDWETGDAAATDAAFAKADVVVKQEMVYPRVHPAPMETCGAVADLDPVSGKLTLWSTTQAPHAHRTLYALVAGLPEHKIRVISPDIGGGFGNKVPIYPGYVCAIVGSLLLGKPVKWMEDRSENLTSTGFARDYIMVGEIAATSDGKILAVRSNVLADHGAFNGVAAPTKYPAGFFGVFTGSYDLEAAYCHMTAVYTNKAPGGVAYACSFRITEAVYFVERLVDCLAYE…
WP_011597435.1	Rhodococcus jostii	Bacteria	Actinobacteriota	Actinobacteria	Corynebacteriales	Actinobacterial	MTTVESRPPSGGADIVDNDKKPCGHGRMLRKEDPRFIRGLGNYVDDITLPGMLHLAILRSPVAHARIVNIDTTAAQEHPKVTAVVTGADLAAKNLAWMPTLSNDVQAVLATDKVRFQGQEVAFVIAEDRYSARDALELIDVEYDMLDPVVDARAALSPDAPVIRDDLEGKTDNHCFDWETGDAAATEAVFAKADVVVKQEIVYPRVHPAPMETCGAIADVDKVSGKLTLYTTSQAPHAHRTVYALVSGIPEHKIRVVSPDIGGGFGNKVPIYPGYVCAIVASLVTGKPVKWMEDRSENLMSTGFARDYIMVGEIAATAEGKMLAIRTKVLADHGAFNGTAAPVKYPAGFFGVFTGSYDIEAAHCAMTAVYTNKAPGGVAYACSFRITEAVYLVERLVDC…
WP_011691885.1	Arthrobacter sp. FB24	Bacteria	Actinobacteriota	Actinobacteria	Actinomycetales	Actinobacterial	MTVTHHRPGNPAAGDADRPIGYGRIQRKEDPRFVRGMGHYVDDIVLPGMLHGAILRAPVAHARLVSIDTTNALAHPKVLAVITGKDLLALNLAWAPTLSADVQAVLVTDKVRFQGQEVAFVVAENRYAARDALELIDVEYDLLPPVIDARKALDPDAPLIRDDLEGRTDNRIFDWEMGDEAETEAVFAAADVVVAQEVVYPRVHPAPMETCGAVADFDAVSGKLTLYETTQAPHAHRTLFAIVAGIPEHKIRIVSPDIGGGFGNKVGIYPGYILAVVGSIVTGKPVKWVEDRSENLMSTSFARDYIMQGEIAATKDGKILALRTSVLADHGAFNATAQPTKNPAGFFSIFTGSYDLKAAFCKVRGVYTNKAPGGVAYACSFRVTEAVYLVERMVDILAR…
WP_011738501.1	Mycobacterium ulcerans	Bacteria	Actinobacteriota	Actinobacteria	Corynebacteriales	Actinobacterial	MTTIESRPEDLADNDQKPCGHGRMLRKEDPRFIRGRGNYVDDVALPGMLHLAIFRSPYAHARIVSIDVTAALAHPKVKAVVTGADLAEKGLAWMPTLSNDVQAVLATDKVHFQGQEVVFVVAEDRYSARDALELIDVEYDPLDPVVDVRKALHPSAPVIRTDLDGKQDNHIFDWETGDAAATDAVFAKADVVIKQEMVYPRVHPAPMETCGAVADLDPVTGKLTLWTTSQAPHAHRTLYALVAGLPEHKIRVISPDIGGGFGNKVPIYPGYVCAIVGSSVLGKPVKWMEDRSENLTSTSFARDYIMVGEIAATNEGKILALRSHVLADHGAFNGQAAPTKYPAGFYGVFTGSYDLEAAYCHMTAVYTNKAPGGVAYACSFRITEAVYFVERLVDCLAFE…
WP_011753720.1	Nocardioides sp. JS614	Bacteria	Actinobacteriota	Actinobacteria	Propionibacteriales	Actinobacterial	MTATVPIGHGRMLRKEDRRFVRGRGKYLDDIALPGMLHLAVLRSPVAHARILSIDTLAAEAHPKVKAVVTGALLAERGLAWMPTLSGDVQAVLATDKVRFQGQEVAFVVAEDRYSARDALELIDVEYDVLPPVVDVRRALDADAPLIRDDVAGKTDNHCFDWETGDAAATDAVFDRAEVVVRQEIVFPRVHPAPLETCGAVADYDRVEQKLTLWATTQAPHAHRTLYSMFAGLPEHKIRVISPDIGGGFGNKVPIYPGYVCAIVGSMVTGRPVKWTEDRTENLVASGFARDYVMQGEIAATRDGRILALRSHVLADHGAFNGTAAPRKFPGGFFGVFTGSYDIEAAYCSMTAVHTNKAPGGVAYACSFRIAEAVYLVERMVDLLADELGIDPVELRLRN…
WP_012392616.1	Mycobacterium marinum	Bacteria	Actinobacteriota	Actinobacteria	Corynebacteriales	Actinobacterial	MTTIESRPEDLADNDQKPCGHGRMLRKEDPRFIRGRGNYVDDVALPGMLHLAILRSPYAHARIVSIDVTAALAHPKVKAVVTGADLAEKGLAWMPTLSNDVQAVLATDKVRFQGQEVAFVVAEDRYSARDALELIDVEYDPLDPVVDVRKALDPSAPVIRTDLDGKQDNHIFDWETGDAAATDAVFAKADVVIKQEMVYPRVHPAPMETCGAVADLDPVTGKLTLWTTSQAPHAHRTLYALVAGLPEHKIRVISPDIGGGFGNKVPIYPGYVCAIVGSLVLGKPVKWMEDRSENLTSTSFARDYIMVGEIAATNEGKILALRSHVLADHGAFNGQAAPTKYPAGFYGVFTGSYDLEAAYCHMTAVYTNKAPGGVAYACSFRITEAVYFVERLVDCLAFE…
WP_012934497.1	Conexibacter woesei	Bacteria	Actinobacteriota	Thermoleophilia	Solirubrobacterales	Actinobacterial	MSVTEEAAVGFGRLRRKEDARFIRGQGRFVDDLRLPGMLHGGILRSPVAHARIVSIDVSAALQHPKVHAVITGRELEALGLAWMPTLSADTQAVLATDKVRFQGQEVAFVIADDRYAARDALELIDVEYDVLPAVVNARRALDPDAPVIRDDQEGRTDNHIFDWESGDRAATDAVFARADVVVAQDMLYPRVHPAPMETCGAVADMDAVNGKLTIWCTTQAPHAHRTLYALVARLPEHKIRVISPDIGGGFGNKVGIYPGYVCAVVGSIVTGRPVKWVEDRSENLMSTSFARDYVMHGEIAATRDGTILGVRVDVIADHGAFNSTAQPSKFPAGFFHVFTGSYDLAAAHCAVHGVYSNKAPGGVAYACSFRVTEAVYLVERMVDLLARELDADPAELRL…
WP_013285095.1	Micromonospora aurantiaca	Bacteria	Actinobacteriota	Actinobacteria	Corynebacteriales	Actinobacterial	MTTVHERVDTFHDNDQKPVGYGRMLRKEDPRFVRGRGRFVDDVRLPGMLHLAILRSPVAHARILSIDTSAAEASPGVKAVVTGAMLAEQGLAWMPTLSNDVQAVLATDKVRFQGQEVAFVVAEDKYAARDALELIDVEYDVLDPVVDARRALEPGAPVIRDDLDGKTDNHCFDWETGDEAATAAVFARADVVVSQDLVYPRVHPAPMETCGAIADFDAVDGKLRLWSTTQAPHAHRTLYALVAGIPEHKIQVISPDIGGGFGNKVPIYPGYVCAIVASIVTGKPVKWMEDRFENLISTGFARDYIMRGEIAATRDGRILAIRTNVLADHGAFNGTAAPVKYPAGFFGVFTGSYDIEAAYCKMTAVFTNKAPGGVAYACSFRITEAVYLVERIVDCLADE…
WP_013674785.1	Pseudonocardia dioxanivorans	Bacteria	Actinobacteriota	Actinobacteria	Corynebacteriales	Actinobacterial	MTGTLDACAGPGFGPVPRKEDGRFVRGRGRFVDDIALPGMLHGAVLRSPYAHARIRSVDVTAAESHPKVRAVITGETLAARGMAWMPTFSHDVAAVLATDKVRYQGQEVAFVVAEDRYAARDALALIDVDYEPLPPVVDARLALALDAPVIRDDLADRTDNHVFDWETGDPDATAALFARAAHVSECDLVYPRVHPAPLETCGTVADFDRISGKLTVHATAQAPHAHRMLYARIAGIPEHHIRIIAPDIGGGFGNKVGMYPGYLCAVVGSIMTGAPVKWVEDRSENLMSTSFARDFHMHGEIAADADGHILALRVSVLADHGAFNATAQPSKFPAGFFGVFTGSYDIAAAHCRVTGVYTNKAPGGVAYACSFRVTEAVYLVERLVDVLAHDTGRDPAEL…
WP_014000195.1	Mycobacterium canettii	Bacteria	Actinobacteriota	Actinobacteria	Corynebacteriales	Actinobacterial	MTTIESRPPSPEDLADNAQQPCGHGRMMRKEDPRFIRGRGTYVDDVALPGMLHLAILRSPYAHARIVRIDVTAAQAHPKVKAVVTGADLAAKGLAWMPTLANDVQAVLATDKTRFQGQEVAFVVAEDRYSARDACELVDVDYEPLDPVVDARTALDPSAPVIRTDLEGKSDNHIFDWETGDAAATEAVFAKADVVVQQEIVYPRVHPAPMETCGAVADLDPVTGKLTLWTTSQAPHAHRTLYALVAGLPEHKIRVISPDIGGGFGNKVPIYPGYVCAIVASLLLGKPVKWMEDRSENLTSTGFARDYIMVGEIAANRDGKILAIRSNVLADHGAFNAQAAPAKYPAGFFGVFTGSYDIEAAYCHMTAVYTNKAPGGVAYACSFRITEAVYFVERLVDCL…
WP_014445889.1	Actinoplanes missouriensis	Bacteria	Actinobacteriota	Actinobacteria	Corynebacteriales	Actinobacterial	MTDLQDKRETVFEDNDQKPVGFGRMLRKEDARLLRGRGRFVDDVQLPGMLHLAILRSPFAHANIVSIDTSAAEAAPGVKAVVTGETLKGLGLAWMPTLSNDVQAVLATDKVRFQGQEVAFVVAEDRYLARDALELIDVEYDVLDPVIDVRKALEKDAPIIRTDLEGKNDNHVFDWETGDEEETNRVFAEADVIVKEDIVYPRVHPAPMETCGSVADFDPVEGKLRLWSTTQAPHAHRTLYAIVAGLPEHKIQVIAPDIGGGFGNKVPIYPGYVHSIVGSIVTGKPVKWMEDRSENLISTGFARDYIMRAEIAATAEGKILAIRTNVLADHGAFNGTAAPVKYPAGFFGVFTGSYDLLAAHCKMTAVYTNKAPGGVAYACSFRITEAVYLVERIVDVLAY…
WP_015354354.1	Mycobacterium liflandii	Bacteria	Actinobacteriota	Actinobacteria	Corynebacteriales	Actinobacterial	MTTIESRPEDLADNDQKPCGHGRMLRKEDPRFIRGRGNYVDDVALPGMLHLAILRSPYAHARIVSIGVTAALAHPKVKAVVTGADLAEKGLAWMPTLSNDVQAVLATDKVRFQGQEVAFVVAEDRYSARDALELIDVEYDPLDPVVDVRKALDPSAPVIRTDLDGKQDNHIFDWETGDAAATDAVFAKADVVIKQEMVYPRVHPAPMETCGAVADLDPVTGKLTLWTTSQAPHAHRTLYALVAGLPEHKIRVISPDIGGGFGNKVPIYPGYVCAIVGSLVLGKPVKWMEDRSENLTSTSFARDYIMVGEIAATNEGKILALRSHVLADHGAFNGQAAPTKYPAGFYGVFTGSYDLEAAYCHMTAVYTNKAPGGVAYACSFRITEAVYFVERLVDCLAFE…
WP_016430575.1	Streptomyces sp. HGB0020	Bacteria	Actinobacteriota	Actinobacteria	Streptomycetales	Actinobacterial	MTTTVPADGHRTAFVDNDQKPCGHGRMLRKEDPRFVRGRGRYVDDLQLPGMLHLAILRSPLAHARLVSVDTSLAEAHPKVRLVVTGAMLAEKGLAWMPTLSGDVQAVLATDKVRFQGQEVAFVVAEDRYAARDALELIDVEYEPLDPVIDVRTALAPDAPVIRDDLEGKQDNHCFDWETGDAAETDAVFARADVVVKEDIVYPRVHPAPMETCGAVADYDAVDGKLTLWSTTQAPHAHRTLYAIVAGLPEHKIRVVSPDIGGGFGNKVPIYPGYVCAIVGSLLTGKPVKWMEDRSENLITTGFARDYIMRGEIAATREGKILAVRTHVLADHGAFNGTAAPVKYPAGFFGVFTGSYDIEAAYCKMTAAYTNKAPGGVAYACSFRITEAVYLIERIVDCL…
WP_016692459.1	Rhodococcus rhodochrous	Bacteria	Actinobacteriota	Actinobacteria	Corynebacteriales	Actinobacterial	MTAVEPDTRPEEQDNDRKPCGHGRMLRKEDPRFVRGRGNYVDDVRLPGMLHLAVLRSPVAHARINGIDTSAALAHPKVRAVITGADLAEKGLAWMPTLSNDVQAVLATDKVRFHGQEVAFVVADDHYSARDALELIDVDYEMLDPVVDVRTALSPEAPVIRTDLDGKTDNHCFDWEAGDAAATDAVFAKADVVTRQEIVYPRVHPAPMETCGAVADYDRISGKLTLWSTTQAPHAHRTLYALVAGLPEHKIRVISPDIGGGFGNKVPIYPGYVGAIVASLVTGHPVKWMEDRSENLMSTGFARDYIMVGEIAATKEGRILAIRSRVLADHGAFNATAAPVKYPAGFFGVFTGSYDIGAAYCHMTAVYTNKAPGGVAYACSFRITEAVYFVERLVDCLAH…
WP_017583815.1	Nocardiopsis valliformis	Bacteria	Actinobacteriota	Actinobacteria	Streptosporangiales	Actinobacterial	MTAVNDHKPVGHGRMLRKEDPRFVRGRGRYVDDVQLPGMLHLAILRAPMAHARIVSVDTSAAEAHPKVKAVVTGAALAEKGLAWMPTLSNDVQAVLATDKVRFQGQEVAFVVAEDHYSARDALELIDVEYDMLDPVVNARTALAEGSPVIRDDLEGKTDNHIFNWETGDEAATEAVFAKADVVVTEDIVYPRVHPAPMETCGAVADYDSVEGRLTLWSTTQAPHAHRTLYAMVAGLPEHKIRVISPDIGGGFGNKVPIYPGYVCAIVASLVIGKPVKWMEDRSENLISTGFARDYIMRGEIAATREGRILGIRTNVLADHGAFNAQAAPTKYPAGFFGVFTGSYDIEAAHAKMTAVYTNKAPGGVAYACSFRITEAVYLVERIVDCLAYELEMDPVDLR…
WP_017589048.1	Nocardiopsis ganjiahuensis	Bacteria	Actinobacteriota	Actinobacteria	Streptosporangiales	Actinobacterial	MTTVNDHKPVGHGRMLRKEDPRFVRGRGRYVDDVQLPGMLHLAILRSPVAHARIVSIDTSAAEAHPKVKAVVTGAALAEKGLAWMPTLSNDVQAVLATDKVRFQGQEVAFVVAEDHYSARDALELIDVEYDMLTPVVNARTALAEGSPVIRDDLEGKADNHVFDWETGDEAATEAVFARADVVVTEDIVYPRVHPAPMETCGAVADFDSVEGRLTLWSTTQAPHAHRTLYAMVAGLPEHKIRVISPDIGGGFGNKVPIYPGYVCAIVASLVIGKPVKWMEDRSENLVSTGFARDYIMRGEIAATREGRILGIRTNVLADHGAFNAQAAPTKYPAGFFGVFTGSYDIEAAYAKMTAVYTNKAPGGVAYACSFRITEAVYLVERIVDCLAHELEMDPVELR…
WP_017606035.1	Nocardiopsis alkaliphila	Bacteria	Actinobacteriota	Actinobacteria	Streptosporangiales	Actinobacterial	MSTVDEREPVAVDNDHKPVGYGRMLRKEDPRLVRGRGRYVDDVQLPGMLHLAILRSPVAHARIVSVDTSAAEAHPKVKAVVTGEALAEKGLAWMPTLSNDVQAVLATDKVRFQGQEVAFVVAEDHYSARDALELIDVEYDLLDPVVDARTALAEGSPVIRDDLEGKTDNHVFDWETGDEAATDEVFAKADVVVTEDIVYPRVHPSPMETCGAVADYDSVEGRLTLWSTTQAPHAHRTLYAMVAGLPEHKIRVISPDIGGGFGNKVPIYPGYVCAIVASLVVGKPVKWMEDRSENLISTGFARDYVMRGEIAATRDGRILGIRTNVLADHGAFNAQAAPSKYPAGFFGVFTGSYDIEAAHAKMTAVYTNKAPGGVAYACSFRITEAVYLVERIVDCLAYE…
WP_017981208.1	Amycolatopsis methanolica	Bacteria	Actinobacteriota	Actinobacteria	Corynebacteriales	Actinobacterial	MTTTENHTPMGFGRMHRKEDARFIRGHGQYVDDVNLPGMLHGAVLRSPHAHARIVSIDTSAAEAHPKVKAVITGQTLEGLNLAWMPTLSHDVQAVLATDKVRFQGQEVAFVVADDRYAARDALEVIDVEYEALPPVVDARRALEPDAPVIRTDIDGKRDNHIFDWEAGDAARTDEVFASADVVSAQDMLYPRVHPAPMETCGAVAHMDPITGKLTVWTTTQAPHAHRTLYALVAGLPEHKIRVISPDIGGGFGNKVGIYPGYVCAVVGSIVTGKPVKWMEDRSENLMSTSFARDYHMHGEIAATRDGKILGVRVNVLADHGAFNGTAQPTKFPAGFFSVFTGSYDIEAAHCAVTGVYTNKAPGGVAYACSFRITEAVYLVERLVDVLAYDLGMDPAELR…
WP_018332055.1	Actinomycetospora chiangmaiensis	Bacteria	Actinobacteriota	Actinobacteria	Corynebacteriales	Actinobacterial	MEGVRPPEEWIRAAAETPRGYGAMKRKEDARFVRGRGRYVDDVVLPGMLHGAVLRSPLAHARIVAIDTSAAEAHPRVRAVITGETLAVLGLAWMPTLMQDTQAVLATDKVRFQGQEVAFVVADDHYAARDALDLIDVEYEPLPPTIDARRALEPDAPVVRDDQEGRTDNHVFDWSSGDAAATDAVFAEAAARPDQQVIGADVLYPRVHPAPLETCGAVADMDPVTGKLTLWTTTQAPHAHRTIYAMVAGLPEHKIRVVSPDIGGGFGNKVGIYPGYVCAIVASIVTGVPVKWMEDRSENLMSTSFARDYHMRGEVAVTADGRLRAVRVHVLADHGAFNATAQPTAFPAGFFGVFTGSYDLEAAHCAVTGVYTHKAPGGVAYACSFRITEAVYLIERLVD…
WP_018562502.1	Streptomyces sp. BoleA5	Bacteria	Actinobacteriota	Actinobacteria	Streptomycetales	Actinobacterial	MTTVEEPAAPAAEERPIGFGRMKRKEDPRFVRGKGRYVDDVKLPGMLHGAVLRSPFAHARIVSIDTSAAEAHPKVKAVITGETLAGLGLAWMPTLSMDTQAVLATDKVRFQGQEVAFVVAEDHYAARDAIELIDVDYEPLDPVVDARRALDPAAPVIRDDLEGRTDNHIFDWEAGDRAATDEVFSRADVVVEQTMLYPRVHPAPLETCGAVASMDPVDGKLTLWTTTQAPHAHRTLYAMVAGLPEHKIRVIAPDIGGGFGNKVGIYPGYVCAVVGSIVTGKPVKWVEDRSENLMSTSFARDYHMTGQIAATAEGRILGVRVKVLADHGAFNSTAQPTKYPAGFFHIFTGSYDIEAAHCEVTGVYTNKAPGGVAYACSFRVTEAVYLIERMVDCLAAELG…
WP_018772817.1	Arthrobacter sp. 131MFCol6.1	Bacteria	Actinobacteriota	Actinobacteria	Actinomycetales	Actinobacterial	MTLIHDRQSNPAAGDEDRPIGYGRIQRKEDPRFVRGKGHYLDDIVLPGMLHGAILRAPVAHAKLVSIDTTNALAHPKVVAVITGKDLLGLKLAWAPTLSADVQAVLVTDKVRFQGQEVAFVVAEDRYAARDALELIDVEYDVLPPLVDARKALDADAPVIRDEIEGRTDNRIFDWEMGDKAETDAVFASADVVVSQEVVYPRVHPAPMETCGAVADFDAVNGKLTLYETTQAPHAHRTLFAIVAGIPEHKIRIVSPDIGGGFGNKVGIYPGYILAVVGSIVSGRPVKWVEDRSENLMSTSFARDYIMQGEIAATRDGKILALRTHVLADHGAFNATAQPTKNPAGFFSIFTGSYDLLAAHCSVTGVYTNKAPGGVAYACSFRVTEAVYLVERMVDILAR…
WP_019056033.1	Streptomyces prunicolor	Bacteria	Actinobacteriota	Actinobacteria	Streptomycetales	Actinobacterial	MTAVSENGHRTAFVDNDKKPCGHGRMLRKEDPRFVRGKGRYVDDLDLPGMLHLAILRSPFAHARVLSVDTTLAEAHPKVRLVVTGAMLAEKGLAWMPTLSNDVQAVLATDKVRFQGQEVAFVVAEDRYAARDALELIDVEYEPLDPVIDVRTALSPDAPVIRDDLEGKADNHCFDWETGDEAETEAVFARADVVVTEDIVYPRVHPAPMETCGAVADYDQVDGRLTLWSTTQAPHAHRTLYAIVAGLPEHKIRVVSPDIGGGFGNKVPIYPGYVCAIVGSLLIGKPVKWMEDRAENLISTGFARDYVMRGEIAATRDGRILAVRTQVLADHGAFNGTAAPVKYPAGFFGVFTGSYDIEAAHCKMTAVYTNKAPGGVAYACSFRITEAVYLIERIVDCLA…
WP_019068120.1	Streptomyces hokutonensis	Bacteria	Actinobacteriota	Actinobacteria	Streptomycetales	Actinobacterial	MTAVSENGHRTAFVDNDKKPCGHGRMLRKEDPRFVRGKGRYVDDLDLPGMLHLAVLRSPFAHARVLSVDTTLAEAHPKVRLVVTGAMLAEKGLAWMPTLSNDVQAVLATDKVRFQGQEVAFVVAEDRYAARDALELIDVEYEPLDPVIDVRTALSPDAPVIRDDLEGKADNHCFDWETGDEAETEAVFARADVVVTEDIVYPRVHPAPMETCGAVADFDQVDGRLTLWSTTQAPHAHRTLYAIVAGLPEHKIRVVSPDIGGGFGNKVPIYPGYVCAIVGSLLTGKPVKWMEDRAENLISTGFARDYVMRGEIAATRDGRILAVRTQVLADHGAFNGTAAPVKYPAGFFGVFTGSYDIEAAHCKMTAVYTNKAPGGVAYACSFRITEAVYLIERIVDCLA…
WP_019544874.1	Streptomyces sulphureus	Bacteria	Actinobacteriota	Actinobacteria	Streptomycetales	Actinobacterial	MTLSTDATATAPDVVTSFEDNDKKPCGHGRMLRKEDPRFVRGKGRYVDDVQLPGMLHLAILRAPMAHARIVSVDTSLADAHPKVKLVVTGAMLADQGLAWMPTLSNDVQAVLATDKVRFQGQEVAFVVAEDRYAARDALELIDVDYEPLDPVVDVRTALAADAPVIRDDLEGKRDNHCFDWETGDAEATDAVFARADVVVSEDIVYPRVHPAPMETCGSVADFDPVDGRLTLWSTTQAPHAHRTLYAMVAGLPEHKIRVISPDIGGGFGNKVPIYPGYVCSVVGSLLTGKPVKWMEDRTENLVSTGFARDYVMRGEIAATSEGKILAIRTHVLADHGAFNGTAAPVKYPAGFFGVFTGSYDIEAAHCKMTAVHTNKAPGGVAYACSFRITEAVYLVERL…
WP_020104849.1	Nocardia sp. 348MFTsu5.1	Bacteria	Actinobacteriota	Actinobacteria	Corynebacteriales	Actinobacterial	MTTVHTRPEDTVDNDHKPCGHGKMLRKEDPRFIRGRGNYVDDVTLPGMLHLAILRSPVAHGRIVSIDTTAAQAHPKVKAVVTGADLAEKGLAWMPTLSNDVQAVLATDKVRFQGQEVAFVVAEDRYSARDALELIDVDYEILDPVVDARRALADDAPVIRTDLEGKTDNHCFDWETGDAAATEAVFARAEVVVKQEMVYPRVHPAPMETCGAVADLDPVSGKLTLWSTSQAPHAHRTLYALVAGLPEHKIRVISPDIGGGFGNKVPIYPGYVCAIVASLVLGKPVKWMEDRSENLTSTGFARDYIMVGEIAATREGKILAIRSNVLADHGAFNGTAAPVKYPAGFFGVFTGSYDIEAAYAKMNAVYTNKAPGGVAYACSFRITEAVYFVERLVDCLAQE…
WP_020518569.1	Actinoplanes globisporus	Bacteria	Actinobacteriota	Actinobacteria	Corynebacteriales	Actinobacterial	MTTVQDPKFTEFHDNDQKPVGFGRMLRKEDPRFVRGRGRYTDDIQLPGMLHLAILRSPFAHARVLSVDTSAAEASPGVRLVVTGAMLAEKGLAWMPTLSNDVQAVLATDKVRFQGQEVAFVVADDRYAARDALELIEVDYDVLEPVIDARRALEPDAPLIRDDLQGKENNHVFDWETGDEAATEAVFASADVVVQEDIVYPRVHPAPMETCGAVADFDAVEGKLRLWSTTQAPHAHRTLYAIVSGIPEHKIQVISPDLGGGFGNKVPIYPGYVCAIVGSILTGKPVKWMEDRSENLISTGFARDYIMRGEIAATRDGRILAIRTNVLADHGAFNGTAAPVKYPAGFFGVFTGSYDLQAAYCKMTAVYTNKAPGGVAYACSFRITEAVYLVERIVDCLAH…
WP_020541099.1	Nonomuraea coxensis	Bacteria	Actinobacteriota	Actinobacteria	Streptosporangiales	Actinobacterial	MSFGRMHRKEDARFIRGRGTYTDDVRLPGMLYGAVLRSPHAHARIVSVDASAAEAHPKVKAVITGRTLEGLGLAWMPTLSRDTQAVLATDKVRFQGQEVAFVVAEDPYSARDALELIDVEYDPLDAVVDARRALDPGAPVIRDDLEGRTGNHIFDWEAGDRARTDALFEQAEVTVAQDMIYPRVHPAPLETCGAVADFDKVTGKLTVWCPTQAPHAHRTLYAMVAGLPEHKIRVISPDIGGGFGGKVGIYPGYVCAIVGSIVTGRPVKWMEDRSENLMSTAFARDYHMRGEIAATRDGRIQAIRVKVLADHGAFNGTAQPTKFPAGFFHVFSGSYDVEAAHCEVTGVYTNKAPGGVAYACSFRVTEAVYLVERLVDMLAAELGLDPAELRMRNLLRPEQ…
WP_021597372.1	Actinomadura madurae	Bacteria	Actinobacteriota	Actinobacteria	Streptomycetales	Actinobacterial	MSEVVSENGHRGFGRVPRKEDARFIRGKGTYVDDIKLPGMLYGAVLRSPHAHARLVSVDTTAAEAHPQVRAVITGETLAGLNLAWMPTLSGDVQAVLATDKVRFQGQEVAFVVAESHYAARDALELIDVDYEALPPVIDAREALDDGAPLIRDDVEGRADNRIFDWEAGDADETARVFDEAEVVVAQDVLYPRVHPAPLETCGIVADMDKVTGKLTVHTTTQAPHAHRTVYALVAGLPEHKIRVVSPDIGGGFGNKVGIYPGYVCAIVGSIVTGRPVKWMEDRSENLMTTSFARDYHMRGEIAATRDGRIRGLRVKVLADHGAFNGTAQPTKFPAGFFHVFTGSYDIEAAHCAVTGVYTNKAPGGVAYACSFRITEAAYLVERMIDVLAAELDTDPAEL…
WP_023370107.1	Mycobacterium kansasii	Bacteria	Actinobacteriota	Actinobacteria	Corynebacteriales	Actinobacterial	MTTIESRPPAPEGRPEDTADNDQKPCGHGRMLRKEDPRFIRGRGTYVDDVTLPGMLHLAILRSPYAHARIVSIDTTAALAHPKVKAVVTGADLAEKGLAWMPTLANDVQAVLATDKVRFQGQEVAFVVAEDRYSARDALELIDVEYDPLDPVVDVRKALDPTAAVIRTDLEGKTDNHIFDWETGDAAATEAVFGKADVVVKQEMVYPRVHPAPMETCGAVADLDPVTGKLTLWTTSQAPHAHRTLYALVAGLPEHKIRVISPDIGGGFGNKVPIYPGYVCAIVGSLVLGKPVKWMEDRSENLTSTSFARDYIMVGEIAATKDGKILALRSNVLADHGAFNGQAAPTKYPAGFFGVFTGSYDLEAAYCHMTAVYTNKAPGGVAYACSFRITEAVYFVERL…
WP_023560039.1	Actinoplanes friuliensis	Bacteria	Actinobacteriota	Actinobacteria	Corynebacteriales	Actinobacterial	MTTVQDAGKLTTFEDNDQKPVGHGRMLRKEDPRFVRGRGRYTDDVQLPGMLHLAILRSPFAHAKIVSIDTSAAAALPKVKAVVTGADLAAQGLAWMPTLSNDVQAVLATDKVRFQGQEVAFVVAEDRYAARDALELIDVEYEVLDPVIDVRKALAPEAPVIRDDLDGKTNNHCFDWETGDKAATEAVFAAADVVVSQDIVYPRVHPAPMETCGAVADFDPVEGKLKLWSTTQAPHAHRTLYAIVAGIPEHKIQVISPDIGGGFGNKVPIYPGYVCAIVASIVTGKPVKWMEDRSENLISTGFARDYIMRGEIAATRDGKILGIRTDVLADHGAFNGTAAPVKYPAGFFGVFTGSYDIEAAYCSMTAVYTNKAPGGVAYACSFRITEAVYLVERIVDCLA…
WP_024365570.1	Arthrobacter sp. TB 26	Bacteria	Actinobacteriota	Actinobacteria	Actinomycetales	Actinobacterial	MTVIHERPGNPAAGDADRPIGYGRIQRKEDPRFVRGKGNYLDDIVLPGMLHGAILRAPVAHARLVSIDTTNALAHPKVLAVITGKDLLGLKLAWAPTLSADVQAVLVTDKVRFQGQEVAFVVAEDRYAARDALELIDVEYDVLPPVIDARKALDADAPVIRDEIEGRTDNHIFDWEMGDKAETEAVFASADVVVSQEMVYPRVHPAPMETCGAIADFDAVDGKLTLYETTQAPHAHRTLFAIVAGIPEHKIRVVSPDIGGGFGNKVGIYPGYILAVVGSIVTGKPVKWVEDRSENLMSTSFARDYIMQGEIAATKDGKILAVRTSVLADHGAFNATAQPTKYPAGFFSIFTGSYDIKAAYCSVTGVYTNKAPGGVAYACSFRVTEAVYLVERMVDILAR…
WP_024876226.1	Saccharomonospora sp. CNQ490	Bacteria	Actinobacteriota	Actinobacteria	Corynebacteriales	Actinobacterial	MTTTGVPEQRTIPVGHGSMPRKEDERFVRGHGTYVDDVVLPGMLHGAVLRSPHAHARLVSIDTSAAMAHPKVRAVVTGQTLEGLNLSWMPTLSHDVQAVLATDKVRFQGQEVAFVVAEDRYAARDALELIDVEYEPLPPVVDAHRALDTDAPVIRDDVEGRTDNRVFDWETGDRAATDDVFTRADVVVEQDMLYPRVHPAPLETCGAVADMDAVTGKLTVWTTSQAPHAHRTLYALVAGLPEHKIRVIAPDIGGGFGNKVGIYPGYVCAVVGSILTGKPVKWVEDRSENLMSTSFARDYHMHGEIAASRDGTILGLRVRVLADHGAFNGTAQPSKYPAGFFGVFTGSYDLQAAHCEVTGVYTNKAPGGVAYACSFRITEAVYLVERMVDVLAHDLGLDP…
WP_026536667.1	Arthrobacter sp. 9MFCol3.1	Bacteria	Actinobacteriota	Actinobacteria	Actinomycetales	Actinobacterial	MTVIHDRQSNPAAGDEDRPIGYGRIQRKEDPRFVRGKGHYLDDIVLPGMLHGAILRAPVAHAKLVSIDTTNALAHPKVVAVITGKDLLGLKLAWAPTLSADVQAVLVTDKVRFQGQEVAFVVAEDRYAARDALELIDVEYDVLPPLVDARKALDADAPVIRDEIEGRTDNRIFDWEMGDKAETDAVFASADVVVSQEVVYPRVHPAPMETCGAVADFDAVNGKLTLYETTQAPHAHRTLFAIVAGIPEHKIRIVSPDIGGGFGNKVGIYPGYILAVVGSIVSGRPVKWVEDRSENLMSTSFARDYIMQGEIAATKDGKILALRTHVLADHGAFNATAQPTKNPAGFFSIFTGSYDLLAAHCSVTGVYTNKAPGGVAYACSFRVTEAVYLVERMVDILAR…
WP_027502665.1	Rhodococcus sp. UNC363MFTsu5.1	Bacteria	Actinobacteriota	Actinobacteria	Corynebacteriales	Actinobacterial	MTTVEHPPTGPLTDESDNEHFDNNKKPVGYGRMLRKEDPRFIRGRGNYVDDIVLPGMLHMAILRSPVAHARIVGIDTTAAQAHPKVKAVITGADLAEQGLAWMPTLSNDVQAVLATDKVRFQGQEVACVVAEDRYSARDALELIEVEYDILDPVIDARKALAPDAPVIRTDLEGKSDNHVFDWEAGDPKATEEAFARAEVITTQEIVYPRVHPAPMETCGAVADFDAVNGKLTLWSTSQAPHAHRTLYALVAGLPEHKIRVVSPDIGGGFGNKVPIYPGYVCAIVASLVTGKPVKWMEDRSENLMSTGFARDYIMQGEIAATRDGKILAIRTNVLADHGAFNGTAAPVKYPAGFFGVFTGSYDLEAAYCKMTAVYTDKAPGGVAYACSFRITEAVYLVE…
WP_027860366.1	Marmoricola sp. URHB0036	Bacteria	Actinobacteriota	Actinobacteria	Propionibacteriales	Actinobacterial	MTALDKSVQEAAVEHEDLEHADNDKTPLGHGRMLRKEDPRFIRGMGRYVDDLQLNGMLHLAILRSPVAHANIVSIDVSAAQAHPKVKAVITGADLAAQGLAWMPTLSNDVQAVLATDRVRFQGQEVAFVVAEDRYSARDALELIDVEYDVLPPVVDVRKALAPDAEVIRTDLEGKKDNHCFDWETGDKDATEAVFAKADVVVKQDIVYPRVHPAPMETCGCVADYERVSGQLTLWTTSQAPHAHRTVYALVSGLPEHKIRVIAPDIGGGFGNKVPIYPGYVCAIVASLVIGKPVKWMEDRTENLVSTGFARDYVMQGEIAATKEGKILAIRTHVLADHGAFNGTAAPIKYPAGFFGVFTGSYDLEAAYCSMTAVYTNKAPGGVAYACSFRITEAVYLVE…
WP_027931605.1	Amycolatopsis thermoflava	Bacteria	Actinobacteriota	Actinobacteria	Corynebacteriales	Actinobacterial	MTTTEKHTPMGFGRMHRKEDARFIRGHGQYVDDVNLPGMLHGAVLRSPHAHARIVSIDTSAAEAHPKVKAVITGQTLEGLNLAWMPTLSHDVQAVLATDKVRFQGQEVAFVVADDRYAARDALELIDVEYEALPPVVDARRALEPDAPVIRTDIDGKRDNHIFDWEAGDAARTDEVFARADVVSAQDMLYPRVHPAPMETCGAVAHMDPITGKLTVWTTTQAPHAHRTLYALVAGLPEHKIRVISPDIGGGFGNKVGIYPGYVCAVVGSIVTGKPVKWMEDRSENLMSTSFARDYHMHGEIAATSDGKILGVRVKVLADHGAFNGTAQPTKFPAGFFGVFTGSYDIEAAHCAVTGVYTNKAPGGVAYACSFRITEAVYLVERLVDVLAYDLGMDPAELR…
WP_028059793.1	Solirubrobacter sp. URHD0082	Bacteria	Actinobacteriota	Thermoleophilia	Solirubrobacterales	Actinobacterial	MSAIEERPIGFGRLKRKEDARFIRGKGTYLDDIRLPGMLHGAILRSPFAHAKINSIDTSAALAHPNVAAVVTAKDLETLGLAWMPTISYDTQAVLAGDKVRFQGQEVAFVIATDEYSARDALGLIDVDYEPLDAVVNARKALDPDAPLIRDDKEGQLDNLASPTWEAGDEEATDRAFAEADTIVSRDIIYPRCHPAPLETCGMIADFNPQTGQLDIYNGNQAPHAHRTVYAHVAGLAEHMIRIRCNDIGGGFGNKVPVYPGYVCAIAGSIVAGAPVKWIEDRSENLMSTGFARDYVMKAEMCARDGRITGLRVDVIADHGAFDSTAQPTKFPAGFFHIVCGSYDLTASHVKVKAVYTNKAPGGVAYRCSFRITEAVYLVERMVDALAMEMRTDPIELRM…
WP_028067427.1	Solirubrobacter soli	Bacteria	Actinobacteriota	Thermoleophilia	Solirubrobacterales	Actinobacterial	MTAQPRPAGAHGAGAPSAFGRVPRKEDARFIRGQGQYVDDLQLPGMLHGAVLRSPVAHARIVSIDVSAALQHPRVHAVITGEDLGSEAWMPTLSADEQAVLATDKVRFQGQEVAFVVADDRYSARDALELIDVEYEVLPAVVESRKALDVDAPHVREGGNHIFDWEAGDADACAAVFARDDVVIVEQEMQFPRSHPAPMETCGALAAFDRVSGKLTVWCTTQAPHAHRTLYSLITGLPEHRIRVVSPDVGGGFGNKVPVYPGYICAIFAARQLGRPVKWMEDRSENLMSTGFARDFWMKGRIAATSSGRLLAVAVDVIADHGAFNATAQPTRYPAGFFSVFTGSYDVEAAHCAVTGVYTNKAPGGVAYACSFRIAEAVYLVERCVDCVAAELGIDPVEL…
WP_028067433.1	Solirubrobacter soli	Bacteria	Actinobacteriota	Thermoleophilia	Solirubrobacterales	Actinobacterial	MSAIEDRPIGFGRLKRKEDARFIRGKGNYLDDIRLPGMVHMAILRSPFAHARINSIDTSAALALPGVAAVITAKDLETLGLAWMPTISYDTQAVLAGDKVRFQGQEVAAVIATDEYIARDALQLIEVDYEPLDAVVNARKALDPDAPLIRDDKEGQTDNLASPTWEAGDEDATDRAFAEADTVVSRDIIYPRCHPAPLETCGMIADFNPETGQLDIYNGNQAPHAHRTVYAHVAGLAEHMIRIRCGDIGGGFGNKVPVYPGYVCAIAGSIVAGVPVKWIEDRSENLMSTGFARDYIMRSEMCAKDGKITGLRVDVIADHGAFDSTAQPTKFPAGFFHIVCGSYDLAASHVKVKAVYTNKAPGGVAYRCSFRITEAVYLVERMVDALALEMKVDPIDLRM…
WP_028266956.1	Arthrobacter sp. MA-N2	Bacteria	Actinobacteriota	Actinobacteria	Actinomycetales	Actinobacterial	MTTVQEHAPNPAAGDPNRPIGFGRLQRKEDPRFVRGKGTYIDDIVLPGMLHGAILRAPVAHARLVSIDTTEALAHPKVLAVITGKDLQALNLAWAPTLSADVQAVLVTDKVRFQGQEVAFVVAEDRYAARDALELIDVEYDTLPPVIDARRALDPGAPVIRDDIEGRTDNRIFDWEIGDAAETEAVFATADVVVAQEIVYPRVHPAPMETCGAVADFDPIDGNLTLYETTQAPHAHRTLYAIVAGIPEHKIRIVSPDIGGGFGNKVGIYPGYILAVVGSIVTGKPVKWVEDRSENLMSTSFARDYIMQGEIAATKEGKILAVRTNVLADHGAFNATAQPTKTPAGFFSIFTGSYDLEAAYCKVTGVYTNKAPGGVAYACSFRVTEAVYLVERMVDILAR…
WP_028276811.1	Arthrobacter sp. I3	Bacteria	Actinobacteriota	Actinobacteria	Actinomycetales	Actinobacterial	MTVIHDRQSNPAAGDEDRPIGYGRIQRKEDPRFVRGKGHYLDDIVLPGMLHGAILRAPVAHARLVSIDTTNALAHPKVVAVITGKDLLGLKLAWAPTLSADVQAVLVTDKVRFQGQEVAFVVAEDRYAARDALELIDVEYDVLPPLVDARKALDVDAPVIRDEIEGRTDNRIFDWEMGDKAETDAVFAAADVVVSQEVVYPRVHPAPMETCGAVADFDAVNGKLTLYETTQAPHAHRTLFAIVAGIPEHKIRIVSPDIGGGFGNKVGIYPGYILAVVGSIVSGRPVKWVEDRSENLMSTSFARDYIMQGEIAATRDGKILALRTHVLADHGAFNATAQPTKNPAGFFSIFTGSYDLAAAHCSVTGVYTNKAPGGVAYACSFRVTEAVYLVERMVDILAR…
WP_028478833.1	Nocardia sp. CNY236	Bacteria	Actinobacteriota	Actinobacteria	Corynebacteriales	Actinobacterial	MTAVEPRPEDRVDNDHKPCGHGTMLRKEDPRFIRGHGTYVDDVSLPGMLHMAILRSQFAHARILSVDTSAAQAHPKVEAVVTGADLAAKGLAWMPTLSNDVQAVLATDKVRFQGQEVAFVVAHDRYSARDALELIDVEYEMLDPVIDARTALAPDAPVIRDDLEDKHDNHCFEWETGDADATAAVFARADVVVEQEIVYPRVHPAPMETCGAVADLDPVTGKLTLWSTSQAPHAHRTLYALVAGLPEHKIRVISPDIGGGFGNKVPIYPGYVCAIVGSLLLGKPVKWMEDRSENLTSTGFARDYIMLGEIAATAEGKILAVRSKVLADHGAFNGTAAPLKYPAGFFGVFTGSYDLEAAYCSMTAVYTNKAPGGVAYACSFRITEAVYLVERLVDCLAYE…
WP_028646999.1	Nocardiopsis sp. CNT312	Bacteria	Actinobacteriota	Actinobacteria	Streptosporangiales	Actinobacterial	MTAVEEEKPVGHGRMLRKEDPRFVRGRGRYVDDVQLPGMLHLAILRSPMAHARIVSIDTSAAQAHPKVVAVVTGADLAEKGLAWMPTLSNDVQAVLATDKVRFQGQEVAFVVAEDHYAARDALELIDVEYDMLDPVVDVRSALAQGAPVVRDDLEDKADNHIFDWETGDADAAEAVFAKADVVVTEDIVYPRVHPAPMETCGSVADFDPVEGRLTLWSTTQAPHAHRTLYAMVAGLPEHKIRVIAPDIGGGFGGKVPIYPGYVCSIVASLVVGKPVKWVEDRSENLISTGFARDYIMRGEIAATRDGRILGIRTNVLADHGAFNAQAAPTKYPAGFFGVFTGSYDIEAAHAKLTAVYTNKAPGGVAYACSFRITEAVYLVERIVDCLAHELDVDPVQLR…
WP_028847123.1	Thermocrispum agreste	Bacteria	Actinobacteriota	Actinobacteria	Corynebacteriales	Mixed 2	MTAVDERKIGGLGXSRKRVEDDRFIRGKGNYVDDIVLPGMLHMEILRSPVAHARIKKIDTSRAWEVPGVRMVLTGEMAATRNLAWMPTLSYDTQAVLATDKVRFQGQEVACVVADDPYIAKDACELIDVEYEPLPALVTPEQAMAEGAPVIRDDKAGQQDNLIYTWEVGDKEGTDRAFEQADVISRLRLHYPRSHPSPIEPCGAVADFNRATGKLTVYMTTQAPHIVRAAVAMIAELPEHMIRIVAPDIGGGFGNKVPVYPGYVCAILCSILLERPVKWIEDKTGNLISTGFARDMYLDSEMALSKDGRILGIRIRADSDHGAFYADAQPSKFKIGLLHSTFACYNVPNAHLVARGVYTNKAPGGVAYRCSFRVTEAMYFQERMMHAAANDLGMDQAEF…
WP_028850711.1	Thermocrispum municipale	Bacteria	Actinobacteriota	Actinobacteria	Corynebacteriales	Actinobacterial	MSDTLEGTAHGNGSAYGSQPRKEDARFVRGLGTFVDDLALPGMLHGAVLRSPLAHAKVVSVDASAALAHPKVKAVITGETLAQRGMAWMPTPSHDTQAVLATDKVRFQGQEVAFVVAEDRYAARDALELIDVEYEPLPAVVDARQALSPDAPVVRDDRPGQENNHIFDWESGDAQRVAEVFAEADVVVEQDMLYPRVHPAPLETCGIVADMDPVSERLTVWSTAQAPHTHRSLYAQLTGIPEHRIRVIAKDIGGGFGNKVGVYPGYVCAIVASMITGCPVKWIEDRSENLMSTAFARDYHMRGEIAARADGTILGLRVRVLADHGAFNATAQPSRFPAGFFGVFTGSYDLQAAHCAVTGVYTNKAPGGVAYSCSFRITEAVYLVERMVDLLAGELDMDP…
WP_028850717.1	Thermocrispum municipale	Bacteria	Actinobacteriota	Actinobacteria	Corynebacteriales	Mixed 2	MTAVDERKIGGLGTSRKRVEDDRFIRGKGNYVDDIVLPGMLHMEILRSPVAHARIKSIDTSRAWEVPGVHLVLTGEMAATRNLAWMPTLSYDTQAVLATDKVRFQGQEVAVVVADDPYIAKDACELIDVEYEPLPALVTPEQAIAEGAPVIRDDKAGQDDNLIYTWEVGDKDGTDRAFEQADVISKLRLHYPRSHPSPIEPCGSVADFNRATGKLTVYMTTQAPHIVRAAVAMIAELPEHMIRIVAPDIGGGFGNKVPVYPGYVCSILCSILLERPVKWIEDKTGNLISTGFARDMYLDSEMALSKDGKILGVRIRADADHGAFYADAQPSKFKIGLLHSTFACYDIPNAHLMARGVYTNKAPGGVAYRCSFRVTEAMFFQERMMHAAANDLGMDQAEF…
WP_029370413.1	Mycobacterium sp. UM_WWY	Bacteria	Actinobacteriota	Actinobacteria	Corynebacteriales	Actinobacterial	MTTLENPVDRPEDTAVNDEKPCGHGRMLRKEDPRFIRGRGTYVDDVKLPGMLHLAILRSPYAHARIVSIDVSAAQAHPKVKAVVTGADLAGKGLAWMPTLSNDVQAVLATDKVRFQGQEVAFVVAEDRYSARDALELIDVEYEPLDPVIDARHALDADAPVIRTDLDGKSDNHCFDWETGDAAATDAVFATADVVVKQEIVYPRVHPAPMETCGAVADLDPVSGKLTLWCTSQAPHAHRTLYALVAGLPEHKIRVISPDIGGGFGNKVPIYPGYVCAIVGSLLLGKPVKWMEDRSENLTSTGFARDYIMVGEIAARSDGKILAIRSNVLADHGAFNGTAAPTKYPAGFFGVFTGSYDIEAAYCHMTAVYTNKAPGGVAYACSFRITEAVYFVERLVDCL…
WP_029543052.1	Rhodococcus aetherivorans	Bacteria	Actinobacteriota	Actinobacteria	Corynebacteriales	Actinobacterial	MTAVDPTPELLDTVDNDKKPCGHGRMLRKEDPRFIRGHGRFVDDVQLPGMLHLAILRSPVAHAKILGIDTTAAQAHPKVRAVVTGADLADKGLAWMPTLSNDVQAVLATDKVRFQGQEVAFVVADDRYSARDALELIDVEYDILDPVVDVRRALAPEAPVIRTDLEGKTDNHCFDWETGDAAATEAAFAKADVIARQEMVYPRVHPAPMETCGAVADYDRISGKLTLWSTSQAPHAHRTLYALVAGLPEHKIRVIAPDIGGGFGNKVPIYPGYVCAIVASLVTGKPVKWMEDRSENLVSTGFARDYVMVGEIAATREGKILAIRTQVLADHGAFNGTAAPVKYPAGFFGVFTGSYDIEAAYCHMTAVYTNKAPGGVAYACSFRITEAVYLVERLVDCLA…
WP_030270917.1	Micromonospora globosa	Bacteria	Actinobacteriota	Actinobacteria	Corynebacteriales	Actinobacterial	MTTVHERVDTFHDNDQKPVGYGRMLRKEDPRFVRGRGRFVDDVRLPGMLHLAILRSPVAHARILSIDTSAAEASPGVKAVVTGAMLAEQGLAWMPTLSNDVQAVLATDKVRFQGQEVAFVVAEDKYAARDALELIDVEYDVLDPVVDARRALEPGAPVIRDDLEGKTDNHCFDWETGDEAATAAVFARADVVVSQDLVYPRVHPAPMETCGALADFDAVDGKLRLWSTTQAPHAHRTLYALVAGIPEHKIQVISPDIGGGFGNKVPIYPGYVCAIVASIVTGKPVKWMEDRFENLISTGFARDYIMRGEIAATRDGRILAIRTNVLADHGAFNGTAAPVKYPAGFFGVFTGSYDIEAAYCKMTAVFTNKAPGGVAYACSFRITEAVYLVERIVDCLADE…
WP_030435133.1	Actinoplanes subtropicus	Bacteria	Actinobacteriota	Actinobacteria	Corynebacteriales	Actinobacterial	MTAVQEPKFSEFHDNDQKPVGFGRMLRKEDPRFIRGRGRYTDDIQLPGMLHLAILRSPFAHARILSVDTSAAEASPGVKLVVTGAMLAEKGLAWMPTLSNDVQAVLATDKVRFQGQEVAFVVADDRYHARDALELIDVEYEVLEPVIDARRALEPDAPLIRDDLQDKRNNHVFDWETGDEAATEAVFASADVVVREDIVYPRVHPAPMETCGAVADFDAVEGKLKLWSTTQAPHAHRTLYAIVAGIPEHKIQVISPDIGGGFGNKVPIYPGYVCAIVGSILTGKPVKWMEDRSENLISTGFARDYIMRGEIAATRDGRILAIRTNVLADHGAFNGTAAPVKYPAGFFGVFTGSYDLQAAYCKMTAVYTNKAPGGVAYACSFRITEAVYLVERIVDCLAD…
WP_030443870.1	Actinocatenispora sera	Bacteria	Actinobacteriota	Actinobacteria	Corynebacteriales	Actinobacterial	MTTVHERPTEHVDNDQHPVGHGRMLRKEDPRFIRGRGRYTDDVQLPGMLHLAILRSPLAHARIVSIDTSAAEAHPRVKAVITGAALAGQGLAWMPTLSNDVQAVLATDKVRFQGQEVACVIAEDRYAARDALELIDVEYEMLPPVIDARHALDPDAPVIRDDLDGKTDNHCFDWEAGDAAATEAVFSTADVVVSEDVVYPRVHPAPMETCGCVADFDPVEGRLTLWSTTQAPHAHRTLYAIVAGLPEHKIRVISPDIGGGFGNKVPIYPGYVCAIVGSIVTGKPVKWMEDRSENLISTGFARDYIMRGEIAATRDGKILAVRTNVLADHGAFNGTAAPVKFPAGFFGVFTGSYDLQAAYCKMTAVYTNKAPGGVAYACSFRITEAVYLVERLVSRLADE…
WP_030503369.1	Micromonospora purpureochromogenes	Bacteria	Actinobacteriota	Actinobacteria	Corynebacteriales	Actinobacterial	MTTVHERVDTFHDNDQKPVGYGRMLRKEDPRFVRGRGRFVDDVRLPGMLHLAILRSPVAHARILGIDTSAAEASPGVKAVVTGAMLAEQGLAWMPTLSNDVQAVLATDKVRFQGQEVAFVVAEDKYAARDALELIDVEYDVLDPVVDARRALEPGAPVIRDDLDGKTDNHCFDWETGDEAATAAVFARADVVVTQDLVYPRVHPAPMETCGALADFDAVEGKLRLWSTTQAPHAHRTLYALVAGIPEHKIQVISPDIGGGFGNKVPIYPGYVCAIVASIVTGKPVKWMEDRFENLISTGFARDYIMRGEIAATRDGRILAIRTNVLADHGAFNGTAAPVKYPAGFFGVFTGSYDIEAAYCKMTAVFTNKAPGGVAYACSFRITEAVYLVERIVDCLADE…
WP_030620511.1	Streptomyces fulvoviolaceus	Bacteria	Actinobacteriota	Actinobacteria	Streptomycetales	Actinobacterial	MTITTGDGAGDGRRTAFVDNDQQPCGHGRMLRKEDARFVRGKGRYVDDLQLPGMLHLAILRSPLAHARLLSVDTSLAEAHPKVRLVVTGAMLAERGLAWMPTLSGDVQAVLATDKVRFQGQEVAFVVAEDRYAARDALELIDVEYADLSPVIDVRTALAPGAPVIRDDLEGKTDNHCFDWETGDAGETEAAFARADVVVSQDIVYPRVHPAPMETCGALADYDTVDGRLTLWSTTQAPHAHRTLYALVAGLPEHKIRVVAPDIGGGFGNKVPIYPGYVCAIVASLLTGEPVKWTEDRAENLISTGFARDYVMHGEIAATRQGRILAVRTHVLADHGAFNGTAAPVKYPAGFFGVFTGSYDIEAAHCTMTAVYTNKAPGGVAYACSFRITEAVYLIERLV…
WP_031936578.1	Rhodococcus defluvii	Bacteria	Actinobacteriota	Actinobacteria	Corynebacteriales	Actinobacterial	MTTVDEPAEVNPDRVANDEKPCGHGRMLRKEDPRFIRGRGRYVDDVQLPGMLHLAILRSPVAHARVVRIDTTAAQAHPKVAAVVTGADLAEKSLAWMPTLSNDVQAVLATDKVRFQGQEVAFVVAEDRYAARDALELIDVEYEILDPVIDARRALEPDAPVIRTDLDGKTDNHCFDWETGDAEATEAAFDRADVVVRQELVYPRVHPAPMETCGAVADYDAVDGKLTLWSTSQAPHAHRTLYALVAGLPEHKIRVISPDIGGGFGNKVPIYPGYVCAIVGSLLTGKPVKWMEDRSENLTSTGFARDYIMVGEIAATSDGKILAIRTDVLADHGAFNGTAAPVKYPAGFFGVFTGSYDLEAAYCHMTAVYTNKAPGGVAYACSFRITEAVYLVERLVDCL…
WP_033232800.1	Rhodococcus globerulus	Bacteria	Actinobacteriota	Actinobacteria	Corynebacteriales	Actinobacterial	MTSVDSAPELEVNDGKPCGHGRMLRKEDPRFIRGQGHYVDDVQLPGMLHLAILRAPVAHARLVSIDTTAAQEHPKVKAVVTGADLAAQGLAWMPTLSSDVQAVLVTDKVRFQGQEVAFVVAEDRYSARDALELIEVEYDILDPVIDARTALSPDAPVIRTDLDGKTDNHCFDWETGDKAATDAVFAAADVVTKQEIVYPRVHPAPMETCGAVADYDRVSGKLTLWSTSQAPHAHRTLYALVAGLPEHKIRVISPDIGGGFGNKVPIYPGYVCAIVASLVTGKPVKWMEDRSENLTSTGFARDYIMLGEIAATKEGKIQAIRTHVLADHGAFNGTAAPTKYPAGFFGVFTGSYDLEAAYCAMTAVYTNKAPGGVAYACSFRITEAVYLVERLVDCLAFDL…
WP_033364885.1	Dactylosporangium aurantiacum	Bacteria	Actinobacteriota	Actinobacteria	Corynebacteriales	Actinobacterial	MTVTETPMGFGRMHRKEDARFVRGQGNYVDDVNLPGMLHGSFLRSPYAHAKIVSIDTSAAEALPGVKAVITGAVLETLKLAWMPTLSYDTQAVLATDKVRFQNQEVAFVVAESHYIARDALELIEVEYEPLPVVADAKQALAPGAPVIRDDKEGKTDNHIFDWSAGDKEKTDRIFAESEVVVAEDILYPRVHPSPLETCGAVADFDKVSGKLTIYSTTQAPHAHRTVYALVAGLPEHKIRVISPDIGGGFGGKVGIYPGYVLAIVGSIVTGKPVKWMEDRNEHLTATAFARDYHMRGEIAATKDGRIRALRVDVLADHGAFNGTAQPTKFPAGFFHIFTGSYDLEAASCNVTGVYTNKAPGGVAYACSFRITEASYLVERMIDVLAFELKMDPAELRLK…
WP_033825254.1	Kitasatospora sp. MBT63	Bacteria	Actinobacteriota	Actinobacteria	Streptomycetales	Actinobacterial	MTTVEETGVDQESGSAPEQERPIGYGRLKRKEDPRFVRGKGHYVDDVQLPGMLHGAVLRSPLAHARILSIDTSAAESHPKVRAVITGATLAGLGLAWMPTLSMDTQAVLATDKVRFQGQEVAFVVADDHYAARDAIELIDVEYEPLPPVIDARRALDADAPLIRDDQEGRTDNHIFDWESGDRAATDAVFDRAEVVVAQDMLYPRVHPAPLETCGCVADMEPVDGKLTLWSTTQAPHAHRTLYAMVAGLPEHKIRVVAPDIGGGFGNKVGIYPGYVCAIVGSILTKKPVKWVEDRSENLMSTSFARDYHMHGEIAATRAGRILAVRVKVLADHGAFNSTAQPTKYPAGFFHVFTGSYDIEAAHCAVTGVYTNKAPGGVAYACSFRVTEAVYLIERMVDC…
WP_035856707.1	Cryptosporangium arvum	Bacteria	Actinobacteriota	Actinobacteria	Corynebacteriales	Actinobacterial	MTVTETNPAATDENRPIGFGRLQRKEDPRFIRGKGRYLDDIVLPGMLHGAILRSPVAHAKIVSIDTTEALAHPKVLAVITGTDLEGLNLAWAPTLSSDVQAVLATDKVRFQGQEVAFVIAEDRYAARDALELIDVDYDVLEPVIDVRKALDADTPIIRDDIADKADNHIFDWEAGDAAETDAVFETAEVVISEEVIYPRVHPAPMETCGAIADYDPIDGKLTLYETTQAPHAHRTLFALVAGLPEHKIRVISPDIGGGFGNKVGIYPGYILAVVGSIVTGKPVKWVEDRSENLMSTSFARDYIMKADVAATRDGKILAVRTHVIADHGAFNASANPTKYPAGFFHIFTGSYDLQAAYCKVTGVYTNKAPGGVAYACSFRVTEAVYLIERMVDIVAAKLE…
WP_036346864.1	Mycobacterium aromaticivorans	Bacteria	Actinobacteriota	Actinobacteria	Corynebacteriales	Actinobacterial	MTTVERRPEDTADNNQKPCGYGRMLRKEDPRFIRGRGNYVDDVQLPGMLHLAILRSPYAHATINSIDTTAAQAHPKVKAVVTGADLAEKGLAWMPTLSNDVQAVLATDKVRFQGQEVAFVVAEDRYSARDALELIDVDYGPLDPVIDVRTALDPSVPVIRTDLDGKTDNHCFDWETGDAAATEAAFAKADVVVKQEIVYPRVHPAPMETCGAVADLDPVTGKLTLWSTTQAPHAHRTLYALVAGLPEHKIRIIAPDIGGGFGNKVPIYPGYVCAIVGSLLLGRPVKWMEDRSENLTSTGFARDYIMVGEIAATSDGKILAIRSSVLADHGAFNGVAAPVKYPAGFFGVFTGSYDIEAAYCHMTAVYTNKAPGGVAYACSFRITEAVYFVERLVDCLAFE…
WP_036351837.1	Mycobacterium asiaticum	Bacteria	Actinobacteriota	Actinobacteria	Corynebacteriales	Actinobacterial	MTTFKDEASRPPSPEDTADNDQKPCGYGRMLRKEDPRFIRGRGRYVDDIALPGMLHLAILRSPYAHANIVSVDVTAAQAHPKVKLVVTGAALAEKGLAWMPTLSNDVQAVLATDKVRFQGQEVAFVVAEDRYSARDALELIDVEYDPLDPVVDARKALDPSAPVIRTDLDGKADNHCFDWETGDAAATDAVFAKADVVVKQEIVYPRVHPAPMETCGAVADLDPVTGKLTLWSTTQAPHAHRTLYALVAGLPEHKIQVISPDIGGGFGNKVPIYPGYVCAIVGSLLLGKPVKWMEDRSENLTSTGFARDYIMVGEIAATADGKILAIRSNVLADHGAFNGTAAPVKYPAGFFGVFTGSYDLEAAYCHMTAVYTNKAPGGVAYACSFRITEAVYFVERLV…
WP_036412467.1	Mycobacterium gastri	Bacteria	Actinobacteriota	Actinobacteria	Corynebacteriales	Actinobacterial	MTTFKEGASRPPSPEDTVDNDQKPCGHGRMLRKEDPRFIRGRGTYVDDVTLPGMLHLAILRSPYAHARIVSIDTTAALAHPKVKAVVTGADLAEKGLAWMPTLAGDVQAVLATDKVRFQGQEVAFVVAADRYSARDALELIDVEYDPLDPVVDVRKALDPDAPVIRSDLEGKQDNHIFDWETGDAAATEAVFATADVVVKQEMVYPRVHPAPMETCGAVADLDPVSGKLTLWTTSQAPHAHRTLYALVAGLPEHKIRVISPDIGGGFGNKVPIYPGYVCAIVGSLLLGKPVKWMEDRSENLTSTSFARDYIMVGEIAATKDGKILALRSNVLADHGAFNGQAAPTKYPAGFFGVFTGSYDLEAAYCHMTAVYTNKAPGGVAYACSFRITEAVYFVERLV…
WP_037233088.1	Rhodococcus wratislaviensis	Bacteria	Actinobacteriota	Actinobacteria	Corynebacteriales	Actinobacterial	MTTVESRPPSGDADIIDNDKKPCGHGRMLRKEDPRFIRGLGNYVDDITLPGMLHLAILRSPVAHARIVSIDTTAAQEHPKVTAVVTGADLAAKNLAWMPTLSNDVQAVLATDKVRFQGQEVAFVIAEDRYSARDALELIDVEYDMLDPVVDARAALSPDAPVIRDDLEGKTDNHCFDWETGDAAATDAVFAKADVVAKQEIVYPRVHPAPMETCGAIADVDRVSGKLTLYSTSQAPHAHRTVYALVSGIPEHKIRVVSPDIGGGFGNKVPIYPGYVCAIVASLVTGKPVKWMEDRSENLMSTGFARDYIMVGEIAATKEGKMLAIRTKVLADHGAFNGTAAPVKYPAGFFGVFTGSYDIEAAHCAMTAVYTNKAPGGVAYACSFRITEAVYLVERLVDC…
WP_037410727.1	Solirubrobacter sp. URHD0082	Bacteria	Actinobacteriota	Thermoleophilia	Solirubrobacterales	Actinobacterial	MGFGRMKRKEDARFIRGQGRYVDDVQLPRMLHGAVLRAPVAHARILSIDVSAALQHPKVHAVITGADLAERGMAWMPTLSADVQAVLATDKVRFQGQEVAFVIADDRYSARDARELIDVEYDVLPAVVDSRRALDPDAPVIRDDQAGRIDNHVFDWEAGDAAATEAAFAAADVVVEQDMLFPRSHPAPMETCGAVADFDRVGERLTIWCTTQAPHAHRTLYSLITGLPEHRIRVISPDVGGGFGNKVPIYPGYVCAMVGSMLTGKPVKWVEDRSENLMSTGFARDYAMRGRIAASREGRLLAVAVDVIADHGAFNATAQPSRYPAGFFSVFTGSYDVAAAHCRVTGVYTNKAPGGVAYACSFRIAEAVYLVERVVDCLARELGMDPVELRLKNLLRPEQ…
WP_037657002.1	Streptomyces griseofuscus	Bacteria	Actinobacteriota	Actinobacteria	Streptomycetales	Actinobacterial	MTTVAANGHRTAFVDNDGKPNGHGRMLRKEDPRFVRGRGRYVDDLQLPGMLHLAILRSPLAHARILSVDTTLAEAHPKVRLVVTGAMLAEKGLAWMPTLSNDVQAVLATDKVRFQGQEVAFVVAEDRYAARDALELIDVEYEPLDAVIDVRTALSPEAPVIRDDLEGKADNHVFDWETGDAAATDEVFRRADVVVSQDIVYPRVHPAPMETCGAVADYDAVDGKLTLWSTTQAPHAHRTLYAIVAGLPEHKIRVVSPDIGGGFGNKVPIYPGYVCAIVGSLLTGKPVKWMEDRAENLISTGFARDYIMRGEIAATREGRILAIRTHVLADHGAFNGVAAPVKYPAGFFGVFTGSYDLEAAYCKMTAVYTNKAPGGVAYACSFRITEAVYLVERIVDCLA…
WP_039654351.1	Streptomyces pluripotens	Bacteria	Actinobacteriota	Actinobacteria	Streptomycetales	Actinobacterial	MTTTEERPVGFGRMTRKEDARFVRGHGTYVDDVRLPGMLHGAILRSPLAHARIVSVDTSAAEAHPKVKAVITGETLAGLGLAWMPTLSHDTQAVLATDKVRFQGQEVAFVVAEDRYAARDALELIDVEYEPLPPVVDARRALDPDAPVIRDDKEDQGDNHIFDWSAGDKERTDEVFAGADVVVEQDMLYPRVHPAPLETCGTVADMDAITGKLTVWSTTQAPHAHRTLYAMVAGIPEHKIRIISPDIGGGFGNKVGIYPGYVCAVVGSIVTGKPVKWVEDRSENLMSTSFARDYHMHGEIAATKDGTIRALRVQVTADHGAFNATAQPSKFPAGFFGVFTGSYDLAAAYCAVTGVYTNKAPGGVAYACSFRVTEAVYLVERMVDLLADELGLDPAELRL…
WP_039805115.1	Nocardia araoensis	Bacteria	Actinobacteriota	Actinobacteria	Corynebacteriales	Actinobacterial	MTAVEPRPEDRVDNDHKPCGHGRMLRKEDPRFIRGRGNYVDDVQLPGMLHMAILRSPFAHARIVSVDVSAAQAHPKVKAVVTGADLAAKGLAWMPTLSNDVQAVLATDKVRFQGQEVAFVVAEDRYSARDALELIDVEYEMLPPVIDARTALAPEMPVIRDDLEGKRDNHCFDWETGDAAATEAVFARADVVVRQEIVYPRVHPAPMETCGAVADLDPVTGKLTLWSTSQAPHAHRTIYAMVAGLPEHKIRVIAPDIGGGFGNKVPIYPGYVCAIVGSLLLGKPVKWMEDRSENLTSTGFARDYIMVGEIAADADGRILAIRSTVLADHGAFNGTAAPLKYPAGFFGVFTGSYDIEAAYCKMTAVYTNKAPGGVAYACSFRITEAVYFVERLVDCLAQE…
WP_040701339.1	Nocardia vinacea	Bacteria	Actinobacteriota	Actinobacteria	Corynebacteriales	Actinobacterial	MTAVESRPEDRVDNDRKPCGHGRMLRKEDPRFIRGRGNYVDDVQLPGMLHMAILRSPFAHARIVNVDVSAAQAHPKVKAVVTGADLAAKGLAWMPTLSNDVQAVLATDKVRFQGQEVAFVVAEDRYSARDALELINVDYEMLDPVIDARSALAPEMPVIRDDLEGKQDNHCFDWEAGDAATTEAVFARADVVLKQEIVYPRVHPAPMETCGAVADLDPVTGKLTLWSTSQAPHAHRTLYALVAGLPEHKIRVISPDIGGGFGNKVPIYPGYVCAIVGSLLLGKPVKWMEDRSENLTSTGFARDYIMVGEIAATAEGKILAIRSTVLADHGAFNGTAAPLKYPAGFYGVFTGSYDIEAAYCKMTAVYTNKAPGGVAYACSFRITEAVYFVERLVDCLAYE…
WP_040831531.1	Nocardia jiangxiensis	Bacteria	Actinobacteriota	Actinobacteria	Corynebacteriales	Actinobacterial	MTGVESRPEDRVDNDHKPCGHGRMLRKEDPRFIRGHGNYVDDVSLPGMLHMAILRSPFAHARIVSVDVSAAQAHPKVRAVVTGADLAAKGLAWMPTLSNDVQAVLATDKVRFQGQEVAFVVAEDRYSARDALELINVEYEMLDPVIDARTALAPGMPVIRDDLEGKQNNHCFDWETGDAAATEAVFARADVVVEQEIVYPRVHPAPMETCGAVADLDPVTGKLTLWSTSQAPHAHRTLYALVAGLPEHKIRVISPDIGGGFGNKVPIYPGYVCAIVGSLLVGKPVKWMEDRSENLTSTGFARDYIMVGEIAATAEGRILAIRSTVLADHGAFNGTAAPLKYPAGFFGVFTGSYDIEAAYCRMTAVYTNKAPGGVAYACSFRITEAVYFVERLVDCLAYE…
WP_042368053.1	Streptacidiphilus neutrinimicus	Bacteria	Actinobacteriota	Actinobacteria	Streptomycetales	Actinobacterial	MTTVEESAPAPEPAAAPEERPIGYGRLRRKEDPRFVRGKGHYVDDIQLPGMLHGAVLRSPLAHARIVSIDTSAAESHPKVKAVITGATLEGLGLAWMPTLSMDTQAVLATDKVRFQGQEVAFVVAEDHYAARDAVELIDVEYEPLDPVIDARHALDPGAPVIRDDQEGRTDNHIFDWEAGDKAATDAVFARADVVVTQDMLYPRVHPAPLETCGCVADMDPVEGKLTLWETTQAPHAHRTLYAMVAGLPEHKIRVVSPDIGGGFGNKVGIYPGYVCAVVGSILTGKPVKWVEDRSENLMSTSFARDYHMHGEIAATRDGRILAVRVDVLADHGAFNGTAQPTKYPAGFFHIFTGSYDIEAAHCKVTGVYTNKAPGGVAYACSFRVTEAVYLIERMVDCL…
WP_042377550.1	Streptacidiphilus melanogenes	Bacteria	Actinobacteriota	Actinobacteria	Streptomycetales	Actinobacterial	MTTVEESAPAPEPASAPEERPIGYGRLKRKEDPRFVRGKGHYVDDIQLPGMLHGAVLRSPLAHARIVSIDTSAAESHPKVKAVITGAALEGLGLAWMPTLSMDTQAVLATDKVRFQGQEVAFVVAEDHYAARDAVELIDVEYEPLDPVIDARHALDPGAPVIRDDQEGRTDNHIFDWEAGDREATDAVFARADVVVAQDMLYPRVHPAPLETCGCVADMDPVEGKLTLWETTQAPHAHRTLYAMVAGLPEHKIRVVSPDIGGGFGNKVGIYPGYVCAVVGSILTGKPVKWVEDRSENLMSTSFARDYHMHGEIAASRDGRILAVRVNVLADHGAFNGTAQPTKYPAGFFHIFTGSYDIEAAHCKVTGVYTNKAPGGVAYACSFRVTEAVYLVERMVDCL…
WP_042424949.1	Streptacidiphilus anmyonensis	Bacteria	Actinobacteriota	Actinobacteria	Streptomycetales	Actinobacterial	MTAVTESAETGSAPASERPVGYGRLKRKEDPRFVRGKGHYVDDVQLPGMLHGAVLRSPLAHARIVSIDTSAAESHPKVRAVITGAALEGLGLAWMPTLSMDTQAVLATDKVRFQGQEVAFVVAEDHYAARDALELIDVEYEPLPPVINARHALDADAPVIRDDLEGRTDNHIFDWEAGDKAATDEVFARADVVVTQEMLYPRVHPAPLETCGCVADMDPVDGKLTLWETTQAPHAHRTLYAMVAGLPEQKIRVISPDIGGGFGNKVGIYPGYVCAVVGSILTKKPVKWVEDRSENLMSTSFARDYHMRGEIAATREGKILGVRVKVLADHGAFNGTAQPTKYPAGFFHIFTGSYDIEAAHCQVTGVYTNKAPGGVAYACSFRVTEAVYLVERLVDCLAD…
WP_043325360.1	Micromonospora sp. M42	Bacteria	Actinobacteriota	Actinobacteria	Corynebacteriales	Actinobacterial	MTTVHERVDTFHDNDQKPVGYGRMLRKEDPRFVRGRGRFVDDVRLPGLLHLAILRSPVAHARILSIDTSAAEASPGVKAVVTGAMLAEQGLAWMPTLSNDVQAVLATDKVRFQGQEVAFVVAEDPYAARDALELIDVEYDVLDPVVDARRALEPDAPVIRDDLEGKTDNHCFDWETGDEAATAAVFARADVVVSQDLVYPRVHPAPMETCGAVADFDAVEGKLRLWSTTQAPHAHRTLYALVAGIPEHKIQVISPDIGGGFGNKVPIYPGYVCAIVASIVTGKPVKWMEDRFENLISTGFARDYIMRGEIAATRDGRILAIRTNVLADHGAFNGTAAPVKYPAGFFGVFTGSYDIEAAYCKMTAVFTNKAPGGVAYACSFRITEAVYLVERIVDCLADE…
WP_043523432.1	Actinoplanes utahensis	Bacteria	Actinobacteriota	Actinobacteria	Corynebacteriales	Actinobacterial	MTDLQDSKLTEFEDNDQKPVGFGRMLRKEDARLLRGRGRFVDDVQLPGMLHLAILRSPFAHATIVSIDTSAAEASPGVKAVVTGETLKGLGLAWMPTLSNDVQAVLATDKVRFQGQEVAFVVAEDRYQARDALELIDVEYDVLDPVIDVRKALEPDAPIIRTDLEGKTNNHVFDWETGDEEETARVFAEADVIVQEDIVYPRVHPAPMETCGSVADFDPVEGKLRLWSTTQAPHAHRTLYAIVAGIPEHKIQVIAPDIGGGFGNKVPIYPGYVHSIVGSIVTGKPVKWMEDRSENLISTGFARDYIMRAEIAATNDGKILAIRTNVLADHGAFNGTAAPVKYPAGFFGVFTGSYDLKAAHCKMTAVYTNKAPGGVAYACSFRITEAVYLVERIVDALAY…
WP_043662544.1	Streptomyces xylophagus	Bacteria	Actinobacteriota	Actinobacteria	Streptomycetales	Actinobacterial	MTAVSENGHRTAFVDNDKKPCGHGRMLRKEDPRFVRGKGRYVDDLDLPGMLHLAILRSPFAHARVLSVDTTLAEAHPKVRLVVTGAMLAEKGLAWMPTLSNDVQAVLATDKVRFQGQEVAFVVAEDRYAARDALELIDVEYEPLDPVIDVRTALSPDAPVIRDDLEGKADNHCFDWETGDEAETEAVFARADVVVTEDIVYPRVHPAPMETCGAVADFDQVDGRLTLWSTTQAPHAHRTLYAIVAGLPEHKIRVISPDIGGGFGNKVPIYPGYVCAIVGSLLTGKPVKWMEDRAENLISTGFARDYVMRGEIAATRDGRILAVRTQVLADHGAFNGTAAPVKYPAGFFGVFTGSYDIEAAHCKMTAVYTNKAPGGVAYACSFRITEAVYLIERIVDCLA…
WP_043798973.1	Rhodococcus rhodochrous	Bacteria	Actinobacteriota	Actinobacteria	Corynebacteriales	Actinobacterial	MTAVDPTPELLDTVDNDKKPCGHGRMLRKEDPRFIRGHGRFVDDVQLPGMLHLAILRSPVAHAKILGIDTTAAQAHPKVRAVVTGADLADKGLAWMPTLSNDVQAVLATDKVRFQGQEVAFVVADDRYSARDALELIDVEYDILDPVVDVRRALAPEAPVIRTDLEGKTDNHCFDWETGDAAATEAAFAKADVIARQEMVYPRVHPAPMETCGAVADYDRISGKLTLWSTSQAPHAHRTLYALVAGLPEHKIRVIAPDIGGGFGNKVPIYPGYVCAIVASLVTGKPVKWMEDRSENLVSTGFARDYVMVGEIAATREGKILAIRTQVLADHGAFNGTAAPVKYPAGFFGVFTGSYDIEAAYCHMTAVYTNKAPGGVAYACSFRITEAVYLVERLVDCLA…
WP_043833807.1	Amycolatopsis orientalis	Bacteria	Actinobacteriota	Actinobacteria	Corynebacteriales	Actinobacterial	MSAALDPAEHGFGRRTLREAPRFVRGRGTYVDDVQLPGMLHLAVLRAPVAHARIASIDTTAAQAHPKVKAVVTGADLAERGLAWMPTLSADTQAVLVTDKVRFQGQEVAFVVAEDRYSARDALELIEVEYDVLPPVVDARTALAPGAPLVRDDVEGRTDNLCFEWESGDAAATAAVFERAEVTLAQDMVYPRIHPAPMETCGAVADYDRIDRRLTLWSTSQAPHAHRTLYAVIAGLPEHRIRVISPDVGGGFGNKVPIYPGYLCAIVGSMLTGRPVKWMEDRTENLVSSTFARDYVMRGEIAATRDGRILGLRSQVLADHGAFNAAATPTKYPAGFFGVFTGSYDIEAAHCAVTAVHTNKAPGGVAYACSFRIAEAVYLVERMVDLLARELGIDPVELR…
WP_043833835.1	Amycolatopsis orientalis	Bacteria	Actinobacteriota	Actinobacteria	Corynebacteriales	Mixed 2	MDEIKLGGLGASRRRVEDNRFIRGKGNYFDDVVLPGMLHMEVLRSPMAHARIKSIDTSKAWEIPGVRLVLTGEALATRNLGWMPTLSYDTQAVLATDKVRFQGQEVAAVVADDPYIAKDAVTAIQVEYEPLPPVVNPEQALAADAPLIRDDKLGQEDNVVFDWEVGDKAGTERAFDEADVVSRVKLHYPRSHPSPLEACGAIADFDRSTGKLTVYLTTQAPHIVRAAVALIAELPEHQIRIISPDLGGGFGNKVPVYPSYVVAILASILAERPVKWVEDRTGNLISTGFGRDVYLDGQVAMRKDGKILAVKMNTTSDHGAFFADAQPSKFKIGLMHSAFAAYDVPYAHLAARGVYTTKAPGGVAYRCSFRVTEAMFFQERMVQAAAEDAGIDQAAFRRL…
WP_043843753.1	Amycolatopsis taiwanensis	Bacteria	Actinobacteriota	Actinobacteria	Corynebacteriales	Actinobacterial	METPVGYGRMHRKEDARFIRGHGNYVDDITLPGMLHGAVLRSPYAHARIVSVDTTAAEAHPKVRAVITGETLAGLNLAWMPTLSNDVQAVLATDKVRFQGQEVAFVVAEDRYSARDALELIEVEYEPLPPVVDARKALDEDAPVIRDDLEGRTDNHIFDWEAGDSDRTDAVFAAADVVAEQDMLYPRVHPAPLETCGAVAEMDKITGKLTVWTTTQAPHAHRTVYALVAGLPEHKIRVVSPDIGGGFGNKVGIYPGYVCAVVGSIVTGKPVKWVEDRSENLMSTSFARDYHMHGEIASTKDGKILGIRVRVLADHGAFNGTAQPTKFPAGFFSVFTGSYDIEAAHCSVTGVYTNKAPGGVAYACSFRITEAVYLIERLVDVLAFELKVDPGQLRMRNLL…
WP_044509572.1	Mycobacterium simiae	Bacteria	Actinobacteriota	Actinobacteria	Corynebacteriales	Actinobacterial	MKDEASRPPSPEDTADNDQKPCGYGRMLRKEDPRFIRGRGRYVDDVVLPGMLHLAILRSPYAHASIVNIDVTAAQAHPKVKAVVTGADLAAKGLAWMPTLSNDVQAVLATDKVRFQGQEVAFVVAEDRYSARDALELIDVEYEPLEPVVDVRRALDPSAPVIRTDLDGKTDNHCFDWETGDAAATEAAFAKADVVVTQEMVYPRVHPAPMETCGAVADLDPVSGKLTLWSTTQAPHAHRTLYALVAGLPEHKIQVISPDIGGGFGNKVPIYPGYVCAIVGSLLLGKPVKWMEDRSENLTSTGFARDYIMVGEIAATADGKILAIRSNVLADHGAFNGTAAPVKYPAGFFGVFTGSYDIEAAYCHMTAVYTNKAPGGVAYACSFRITEAVYFVERLVDCL…
WP_044515397.1	Mycobacterium septicum	Bacteria	Actinobacteriota	Actinobacteria	Corynebacteriales	Actinobacterial	MTTLENPVSRPEDTATNDAKPCGHGRMLRKEDPRFIRGRGTYVDDVTLPGMLHLAILRSPYAHARIAGIDVTAAQAHPKVKAVVTGADLAEKGLAWMPTLSNDVQAVLATDKVRFQGQEVAFVVAEDRYSARDALELIDVDYDPLDPVIDARHALDADAPVIRTDLEGKTDNHCFDWQTGDAAATEAVFAKADLVVKQEIVYPRVHPAPMETCGAVADLDPVTGKLTLWSTSQAPHAHRTLYALVAGLPEHKIRVISPDIGGGFGNKVPIYPGYVCAIVGSLLLGKPVKWMEDRSENLTSTGFARDYIMVGEIAATSDGKILAIRSNVLADHGAFNGTAAPVKYPAGFFGVFTGSYDIEAAYCHMTAVYTNKAPGGVAYACSFRITEAVYFVERLVDCL…
WP_045746271.1	Actinoplanes rectilineatus	Bacteria	Actinobacteriota	Actinobacteria	Corynebacteriales	Actinobacterial	MTAVFENNDLKPIGYGRMLRKEDPRLLRGRGKFTDDVQLPGMLHLAILRSPFAHAKIVSIDTSAAEASPGVKAVVTGETLKGLGLAWMPTLSNDVQAVLATDKVRFQGQEVAFVVAEDRYQARDALELIDVEYDVLDPVIDVRKALAPDAPLIRDDLTDKTDNHVFDWETGDEAETNRVFERADVIVKEDIVYPRVHPAPMETCGSVADFDPVEGRLKLWSTTQAPHAHRTLYAIVAGLPEHKIQVIAPDIGGGFGNKVPIYPGYVLSIVGSIVTGKPVKWMEDRSENLISTGFARDYIMRAEIAATREGRILAIRTNVLADHGAFNGTAAPVKYPAGFFGVFTGSYDIEAAHCKMTAVYTNKAPGGVAYACSFRITEAVYLVERIVDCLAHELAMDPA…
WP_046186828.1	Mycobacterium nebraskense	Bacteria	Actinobacteriota	Actinobacteria	Corynebacteriales	Actinobacterial	MTTFKEGASRPPSPEDTADNDQKPCGHGRMLRKEDPRFIRGRGTYVDDVALPGMLHLAILRSPYAHARIASIDVTAALAHPKVKAVVTGADLAEKGLAWMPTLSNDVQAVLATDKVRFQGQEVAFVVAEDRYSARDALELIDVDYDPLDPVVDVRTALDPSAPVIRTDLDGKKDNHIFDWETGDAAATEAVFAKADVVVKQEIVYPRVHPAPMETCGAVADLDPVTGKLTLWTTSQAPHAHRTLYALVAGLPEHKIRVISPDIGGGFGNKVPIYPGYVCAIVGSLVLGKPVKWMEDRSENLTSTSFARDYIMVGEIAATNDGKILALRSNVLADHGAFNGQAAPTKYPAGFFGVFTGSYDLDAAYCHMTAVYTNKAPGGVAYACSFRITEAVYFVERLV…
WP_046424774.1	Streptomyces malaysiense	Bacteria	Actinobacteriota	Actinobacteria	Streptomycetales	Actinobacterial	MTAVAANGHRTAFVDNDRKPAGHGRMLRKEDPRFVRGRGRYVDDLQLPGMLHLAILRSPLAHARVLSVDTALAEAHPKVRLVVTGAMLAEKGLAWMPTLSNDVQAVLATDKVRFQGQEVAFVVAEDRYAARDALELIDVEYEPLDPVIDVRTALSPEAPVIRDDLEGKSDNHVFDWETGDAAATEEVFRRADVVVSQDIVYPRVHPAPMETCGAVADYDAVDGKLTLWSTTQAPHAHRTLYAIVAGLPEHKIRVVSPDIGGGFGNKVPIYPGYVCAIVASLLTGKPVKWVEDRAENLISTGFARDYIMRGEIAATREGRILAVRTNVLADHGAFNGVAAPTKYPAGFFGVFTGSYDLEAAYCKMTAVYTNKAPGGVAYACSFRITEAVYLVERIVDCLA…
WP_046751714.1	Mycobacterium elephantis	Bacteria	Actinobacteriota	Actinobacteria	Corynebacteriales	Actinobacterial	MTTTEVRPEGSPDGTADNDQKPCGHGRMLRKEDPRFIRGRGNYVDDVVLPGMLHLAILRSPYAHARIVGIDTSAAQAHPKVKAVVTGADLAEKGLAWMPTLSNDVQAVLATDKVRFQGQEVAFVVAEDRYSARDALELIDVEYDPVDPVIDARRALDPDAPVIRTDLEGKTDNHCFDWETGEAAATEAAFAKADVVVKQEIVYPRVHPAPMETCGAVADLDPVSGKLTLWSTTQAPHAHRTLYALVAGLPEHKIRVISPDIGGGFGNKVPIYPGYVCAIVGSLLLGKPVKWMEDRSENLTSTGFARDYIMLGEIAATRDGKILAIRSNVLADHGAFNGTAAPVKYPAGFFGVFTGSYDIEAAYCHMTAVYTNKAPGGVAYACSFRITEAVYLVERLVDC…
WP_046772266.1	Jiangella alkaliphila	Bacteria	Actinobacteriota	Actinobacteria	Jiangellales	Actinobacterial	MTTVGRKPAGFEDNDQHPVGHGRMLRKEDPRFVRGRGRYVDDVQLPGMLHLAILRAPVAHAKLVSIDTTAAEAHPKVKAVVTGATLETLSLAWMPTLSNDVQAVLVTDKVRFQGQEVAFVVAEDRYAARDALELIDVEYDVLDPVVDVRRALAKGAPVIRDDLDGKTDNHCFDWETGDAAATEAVFAKADVVVSQDIVYPRVHPAPMETCGAVADFDPVEGRLTLWSTTQAPHAHRTLYALVAGLPEHKIRVIAPDIGGGFGNKVPIYPGYVCAVVGSIVTGKPVKWMEDRSENLVSTGFARDYVMRGEIAATRDGRILGLRTHVLADHGAFNGTAAPVKYPAGFFGVFTGSYDLEAAYCHMTAVYTNKAPGGVAYACSFRITEAVYLVERIVDCLAAE…
WP_047313759.1	Mycobacterium haemophilum	Bacteria	Actinobacteriota	Actinobacteria	Corynebacteriales	Actinobacterial	MTTIESRPPSPEDTADNDQKPCGHGRMMRKEDPRFIRGRGTYVDDVALPGMLHLAILRSPYAHARIVGIDVTAALAHPKVKAVVTGADLAEKGLAWMPTLANDVQAVLATDKVRFQGQEVAFVVAEDRYSARDALELIDVDYDPLDPVVDVRKALDPSAPVIRTDLDGKTDNHLFDWETGDAAATEAVFAKADVVVKQEIVYPRVHPAPMETCGAVADLDPVTGKLTLWTTSQAPHAHRTVYALVAGLPEHKIRVISPDIGGGFGNKVPIYPGYVCAIVGSLVLGKPVKWMEDRSENLTSTGFARDYIMVGEIAATRDGKILAIRSNVLADHGAFNGQAAPLKYPAGFFGVFTGSYDIEAAYCHMTAVYTNKAPGGVAYACSFRITEAVYFVERLVDCL…
WP_047890946.1	Micromonospora sp. RV43	Bacteria	Actinobacteriota	Actinobacteria	Corynebacteriales	Actinobacterial	MTTVHERVDTFHDNDQKPVGYGRMLRKEDPRFVRGRGRFVDDVRLPGMLHLAILRSPVAHARILSIDTSAAEASPGVKAVVTGAMLAEQGLAWMPTLSNDVQAVLATDKVRFQGQEVAFVVAEDKYAARDALELIDVEYDVLDPVVDARRALEPGAPVIRDDLDGKTDNHCFDWETGDEAATAAVFARADVVVSQDLVYPRVHPAPMETCGALADFDPVDGKLRLWSTTQAPHAHRTLYALVAGIPEHKIQVISPDIGGGFGNKVPIYPGYVCAIVASIVTGKPVKWMEDRFENLISTGFARDYIMRGEIAATRDGRILAIRTNVLADHGAFNGTAAPVKYPAGFFGVFTGSYDIEAAYCKMTAVFTNKAPGGVAYACSFRITEAVYLVERIVDCLADE…
WP_049569453.1	Nonomuraea sp. SBT364	Bacteria	Actinobacteriota	Actinobacteria	Streptosporangiales	Actinobacterial	MSFGRMHRKEDARFIRGRGTYVDDVRLPGMLHGAVLRSPHAHARIVSVDVSAAEAHPKVRAVITGQTLAGLNLAWMPTLSNDVQAVLATDKVRFQGQEVAFVVAEDRYAARDALELIEVEYEPLDAVVDARTALAPGAPLIRDDLEGKADNHIFDWEAGDRDRTAAIFEEAEVTVAQDMLYPRVHPAPLETCGAVADFDKVTGKLTVWCPTQAPHAHRTLYAMVAGLPEHKIRVISPDIGGGFGGKVGIYPGYVCAIVGSIVTGRPVKWMEDRSENLMSTAFARDYHMRGEVAATRDGRVRAIRVKVLADHGAFNGTAQPTKFPAGFFHVFTGSYDLESAHCEVSGVYTNKAPGGVAYACSFRVTEAVYLVERMMDVLAAELGVDPAELRMRNLLRPDQ…
WP_049748450.1	Mycobacterium goodii	Bacteria	Actinobacteriota	Actinobacteria	Corynebacteriales	Actinobacterial	MTTLENPVERPEDTAVNDAKPCGHGRMLRKEDPRFIRGRGTYVDDIKLPGMLHLAILRSPYAHARINSVDVTAAQAHPKVKAVVTGADLAAKGLAWMPTLSNDVQAVLATDKVRFQGQEVAFVVAEDRYSARDALELIDVDYEPLDPVIDARHALDPDAPVIRTDLDGKTDNHCFDWETGDAAATEAVFAKADVVVKQEMVYPRVHPAPMETCGAVADLDPVTGKLTLWSTTQAPHAHRTLYALVAGLPEHKIRVISPDIGGGFGNKVPIYPGYVCAIVGSLLLGKPVKWMEDRSENLTSTGFARDYIMVGEIAATRDGRILAIRSNVLADHGAFNGTAAPVKYPAGFFGVFTGSYDIEAAYCHMTAVYTNKAPGGVAYACSFRITEAVYFVERLVDCL…
WP_049774518.1	Nocardioides sp. JS614	Bacteria	Actinobacteriota	Actinobacteria	Propionibacteriales	Mixed 2	MGASRRRVEDNRFIRGRGHYVDDVVLPGMLHMEILRSPVAHARIVSIDTTRAWNMPGVRLVLTGEMMATRNLAWMPTLSYDTQAVLATDKVRFQGQEVACVIADDPYIAKDACEAIEVEYEQLPVIVNPTQAMAPDAPIIRDDKEGQADNVIFDWEVGDKEGTDRAFAEADHVSTIRMHYPRSHPSPLECCGSVADFDRATGKLTIYMTTQAPHIVRAAVALIAELPEHMIRIVSPDLGGGFGNKVPVYPGYVMTILASILLERPVKWIEDRSGNLISTGFGRDVYLEGELALRRDGKILAVRMHTDSDHGAFFGDAQPSKFKIGLLHSTFSCYDIPTAHLTARGVYTNKAPGGVAYRCSFRVTEAMFFQERMMQAAADELGIDQAEFRRMNFVRDDDF…
WP_051232658.1	Pseudonocardia asaccharolytica	Bacteria	Actinobacteriota	Actinobacteria	Corynebacteriales	Actinobacterial	MSAGIDSITAAATTPRGYGPMRRKEDARFLRGKGHYLDDIRLPGMLHGAILRSPYAHAWITAIDTSAAEAHPKVHAVITGETLAGLGLAWMPTLSHDVQAVLATDKVRFQGQEVAFVVAEDRYAARDALGLIDVEYEPLTPVVDARKSLDPDAPLIRDDITGRTDNHIFDWEAGDAAATDEVFARADVVSSCDMVYPRTHPAPMETCGSIASMDPVTGKLTVYTTTQAPHAHRTVYALVAGLPEHKIQIISPDIGGGFGNKVGIYPGYVCAVVGSIVTGAPVKWVEDRSENLMSTSFARDYHMHGEIAATKDGTILGVRVKVLADHGAFNGTAQPSKMPAGLFHVFTGSYDLQAAHCAVTGVYTNKAPGGVAYACSFRITEAVYLIERLVDVLATDQGW…
WP_051351875.1	Streptomyces sp. CNT360	Bacteria	Actinobacteriota	Actinobacteria	Streptomycetales	Actinobacterial	MLRKEDPRFVRGKGRYVDDVQLPGMLHLAILRAPMAHAKIVSVDTSLAEAHPKVKLVVTGAMLADKGLAWMPTLSNDVQAVLATDKVRFQGQEVAFVVAEDRYAARDALELIDVEYAPLDPVVDVRTALAADAPVIRDDIEGKSDNHCFDWETGDAEATDAVFARADVVVKEDIVYPRVHPAPMETCGSVADFDAVDGRLTLWSTTQAPHAHRTLYAIVAGLPEHKIRVISPDIGGGFGNKVPIYPGYVCSIVGSLLTGKPVKWMEDRTENLVSTGFARDYVMRGEIAATSEGKILAIRTHVLADHGAFNGTAAPVKYPAGFFGVFTGSYDIEAAHCRMTAVHTNKAPGGVAYACSFRITEAVYLVERLVDCLAYELSADPVALRRSNFIQPEQFPYTT…
WP_052565696.1	Ferrimicrobium acidiphilum	Bacteria	Actinobacteriota	Acidimicrobiia	Acidimicrobiales	Actinobacterial	MLRKEDARFVRGQGHYVDDVNLPGMLHSAILRSPYAHARIVSIDTSAAEAHPKVKAVITGKMLEDLKLAWMPTLSGDVVAVLATDKVRFQGQEVAYVVAEDEYSARDALELIEVDYEPLPAVVDAKHALDPDAPIIRDDLEGRADNKIYDWEAGDAAACDEVFSNAEVVVSEDMIYPRVHPAPMETCGSVASLDKVTGKLTMWTTTQAPHAHRTIYALVAGLPEQKIQVISPDIGGGFGNKVGIYPGYVLSIVGSIVTGAPVKWMEDRSENLMSTSFARDYHMHGEIAATKEGKILGLRVHVLADHGAFNGVAQPTKFPAGFFHIFTGSYDYPAAHCKVTAVYTNKALGGVAYACSFRITEAVYLVERMVTCLAYELQMDPAELRMKNLLRPEQFPYMS…
WP_052603923.1	Acidithrix ferrooxidans	Bacteria	Actinobacteriota	Acidimicrobiia	Acidimicrobiales	Actinobacterial	MTTTENQANPIGFGRMLRKEDARFLRGKGNYVDDLNLPGMLHGAVLRSPYAHARIKSIDISAAQAHPKVKAVITGEILETLNLAWIPSLSHDVVAVLATDKVRFQGQEVAFVVAEDRYSARDALELIEVDYEVLPPVVDAKKALDKDAPVIRDDIAGKVDNFIFDWESGDKAATDEVFANAAIVVNQDMLYPRVHPAPMETCGAVAYMDPIDQKLTIYSTTQAPHAHRTLYALVAGLPEHKLRVVSPDIGGGFGNKVGIYPGYVLAIVGSILTKRPVKWMEDRSENLMSTSFARDYHMKGSIAASADGKILGLRVDVLADHGAFNNTAQPTKFPAGFFHVFTGSYDLMAAHCSVRGVYTNKAPGGVAYACSFRVTEAVYLVERMVDRLAQELKMDPAEL…
WP_052668717.1	Nitriliruptor alkaliphilus	Bacteria	Actinobacteriota	Actinobacteria	Nitriliruptorales	Mixed 2	MAIDEIKIGGLGARQRRVEDNRFIRGKGNYVDDVVLPGMLHMEILRSPLAHARIRSIDVSKAWDMPGVRLVLTGDMLAARNLAWMPTLSYDTQAVLATDKVRFQGQEVAAVVADDPYVAKDACEAIVVDYEPLPAIVNPTQAMAPDAPLIRDDKVNQPDNKVFDWEVGDRERTDQAFAEADLVSRIEMHYPRSHPSPIETCGSIADFDRSTGKLTVYMTTQAPHIIRAAVAMVAELPEHMIRIISPDLGGGFGNKVPVYPGYVVSILASILTERPVKWIEDKTGNLISTGFGRDVYLQGELALRNDGRILGVRMHTTSDHGAFFSDAQPSKFKIGLMHSAFACYDIPSAHLTATGVYTNKAPGGVAYRCSFRVTEAMYFQERMVHAAAEDLGIDQAEFR…
WP_053202158.1	Jiangella muralis	Bacteria	Actinobacteriota	Actinobacteria	Jiangellales	Actinobacterial	MTTVDDHKPAGFEDNDQHPVGHGRMLRKEDPRFVRGRGNYVDDVQLPGMLHLAILRAPVAHARLVSIDTTAAEAHPKVKAVVTGATLEGLKLAWMPTLSNDVQAVLVTDKVRFQGQEVAFVVAEDRYSARDALELIEVEYDILDPVVDVRRALEEGAPVIRDDIEGKTDNHCFDWETGDAAATEAVFATADVVVEQDLVYPRVHPAPMETCGAVADFDPVEGRLTLWSTTQAPHAHRTLYAIVAGLPEHKIRVISPDLGGGFGNKVPIYPGYVCAVVGSIVTGKPVKWMEDRSENLVSTGFARDYVMRGEIAATRDGRILGIRTHVLADHGAFNGTAAPVKYPAGFFGVFTGSYDLEAAYCHMTAVYTNKAPGGVAYACSFRITEAVYLVERIVDCLAA…
WP_053652838.1	Micromonospora sp. NRRL B-16802	Bacteria	Actinobacteriota	Actinobacteria	Corynebacteriales	Actinobacterial	MTTVHERVDTFHDNDQKPVGYGRMLRKEDPRFLRGRGRYVDDVQLPGMLHLAILRSPVAHARIVSIDTSAAEASPGVRAVVTGAALAQQNLAWMPTLSNDVQAVLATDKVRFQGQEVAFVVADDRYLARDALELIDVEYDILEPVIDARRALEPDAPLIRDDLEGKTNNHCFDWETGDEAATEAVFARADVVVSQDLVYPRVHPAPMETCGAVADYDAVEGKLRLWSTTQAPHAHRTLYAIVAGLPEHKIQVIAPDIGGGFGNKVPIYPGYVCAIVASIVTGKPVKWMEDRSENLISTGFARDYIMRGEIAATRDGRILGIRTNVLADHGAFNGTAAPVKYPAGFFGVFTGSYDIEAAYCKMTAVFTNKAPGGVAYACSFRITEAVYLVERIVDCLADE…
WP_055580382.1	Mycobacterium gordonae	Bacteria	Actinobacteriota	Actinobacteria	Corynebacteriales	Actinobacterial	MTTIESRPPSPEDTADNDQKPCGYGRMLRKEDPRFIRGRGRYVDDIALPGMLHLAILRSPFAHANIVSIDVTAAQAHPKVKAVVTGADLAAKGLAWMPTLSNDVQAVLATDRVRFQGQEVAFVVAEDRYSARDALELIDVEYDPLDPVVDVRKALDPSAEVIRTDLEGKTDNHCFDWETGDAAATEAAFARADVVVKQEIVYPRVHPAPMETCGAVADLDPVTGKLTLWTTSQAPHAHRTLYALVAGLPEHKIQVISPDIGGGFGNKVPIYPGYVCAIVASLVLGKPVKWMEDRSENLTSTGFARDYIMVGEIAATADGRILAIRTNVLADHGAFNGTAAPVKYPAGFFGVFTGSYDLEAAYCHMTAVYTNKAPGGVAYACSFRITEAVYLVERLVDCL…
WP_055610329.1	Streptomyces phaeochromogenes	Bacteria	Actinobacteriota	Actinobacteria	Streptomycetales	Actinobacterial	MTAVDEPPVAPAPDERPIGFGRMKRKEDPRFVRGKGRYVDDIHLPGMLHGAVLRSPFAHARIVSIDTSAAEAHPKVKAVITGETLAGLGLAWMPTLSMDTQAVLATDKVRFQGQEVAFVVAEDHYAARDAIELIDVEYEPLDPVVNARHALGPGAPVIRDDLEGRTDNHIFDWEAGDSAATDEVFARADVVVEQTMLYPRVHPAPLETCGAVASMDPVDGKLTLYSTTQAPHAHRTLYAMVAGIPEHKIRVVSPDIGGGFGNKVGIYPGYVCAVVGSIVTGRPVKWMEDRSENLMSTSFARDYHMTGEIAATRDGKILAVRVKVLADHGAFNSTAQPTKYPAGFFHIFTGSYDIEAAHCSVTGVYTNKAPGGVAYACSFRVTEAVYLIERMVDCLAAEL…
WP_055806027.1	Arthrobacter sp. Leaf337	Bacteria	Actinobacteriota	Actinobacteria	Actinomycetales	Actinobacterial	MTVIHERDSNPAAGDADRPVGYGRIQRKEDPRFVRGKGHYIDDLVLPGMLHGAILRAPVAHARLVSIDTTNALAHPKVLAVITGKDLEGLKLAWAPTLSADVQAVLVTDKVRFQGQEVAFVVAEDRYAARDALELIDVEYDVLPPLVDARKALDADAPVIRDEIPGRTDNKIFDWEIGNAAETEALFASADVVVRQEMVYPRVHPAPMETCGAVADFDAVNGKLTLYETTQAPHAHRTLFAIVAGIPEHKIRIVSPDIGGGFGNKVGIYPGYILAVVGSIVTGRPVKWVEDRSENLMSTSFARDYIMEGEIAATKDGKILALRTNVLADHGAFNATAQPTKTPAGFFSIFTGSYDLQAAYCKVTGVYTNKAPGGVAYACSFRVTEAVYLVERMVDILAR…
WP_056154744.1	Nocardioides sp. Root1257	Bacteria	Actinobacteriota	Actinobacteria	Propionibacteriales	Mixed 2	MTVTEPTSRALDEIKIGGMGASRKRVEDNRFIRGRGHYVDDVVLPGMLHMEILRSPLAHARIKSIDASAAWDIPGVRLVLTGEMMATRNLAWMPTLSYDTQAVLATDKVRFQGQEVACVIADDPYIAKDACEAIVVDYEPLPVIVNPTQALAPDAPIIRDDKQNQPDNVCFNWEVGDRDRTDQAFADADVVSKIQLHYPRSHPSPLETCGSVADFDRATGKLTVYMTTQAPHIVRAAVALIAELPEHLIRIVSPDLGGGFGNKVPVYPGYVMSILASILTERPVKWIEDRTGNLISTGFGRDVYLEGEMALRKDGRILGIRMHTDSDHGAFFGDAQPSKFKIGLLHSAFACYDIPTAHLTARGVYTNKAPGGVAYRCSFRVTEAMFFQERMVQAAADDL…
WP_056154763.1	Nocardioides sp. Root1257	Bacteria	Actinobacteriota	Actinobacteria	Propionibacteriales	Actinobacterial	MSAQEFVDNDQRPLGHGRMLRKEDRRFVRGRGTYVDDLQLPGMLHLAVLRSPVAHARIVSVDTLAAEAHPKVKAVVTGAMLAERGLAWMPTLSGDVQAVLATDKVRFQGQEVAFVVAEDRYSARDALELIDVEYDVLEPVVDVRRALEPDAPLIRDDVDGKRDNHCFDWETGDEAATAAVFDRAEVVVRQELVFPRVHPAPMETCGAIADYDRVDDKLTLWATTQAPHAHRTLLSMFAGIAEHRIRVISPDIGGGFGNKVPIYPGYVCAIVGSMMTGRPVKWTEDRTENLVASGFARDYVMQGEIAATRDGRILALRSHVLADHGAFNGTAAPRKFPGGFFGVFTGSYDIDAAYCSMTAVHTNKAPGGVAYACSFRIAEAVYLVERMVDLLAAELGRDP…
WP_056426906.1	Arthrobacter sp. Leaf69	Bacteria	Actinobacteriota	Actinobacteria	Actinomycetales	Actinobacterial	MTVIHERPVNPAAGDENRPIGYGRIQRKEDPRFVRGKGNYLDDIVLPGMLHGAILRAPVAHARLVSIDTTNALAHPKVLAVITGKDLLGLKLAWAPTLSADVQAVLVTDKVRFQGQEVAFVVAEDRYAARDALELIDVEYDVLPPVIDARKALDADAPVIRDEIEGKTDNHIFDWEMGDKAETEAVFASADVVVSQEMVYPRVHPAPMETCGAIADFDAVDGKLTLYETTQAPHAHRTLFAIVAGIPEHKIRVVSPDIGGGFGNKVGIYPGYILAVVGSIVTGKPVKWVEDRSENLMSTSFARDYIMQGEIAATKDGKILAVRTNVLADHGAFNATAQPTKYPAGFFSIFTGSYDIKAAYCSVTGVYTNKAPGGVAYACSFRVTEAVYLVERMVDILAR…
WP_056547261.1	Mycobacterium sp. Root135	Bacteria	Actinobacteriota	Actinobacteria	Corynebacteriales	Actinobacterial	MTTTEIRPPSENDRADNDKKPCGYGRMLRKEDPRFIRGKGNYVDDINLHGMLHLAILRSPYAHAKITSIDVSAALAHPKVKAVVTGADLAEKGLAWMPTLSNDVQAVLATDKVRFQGQEVAFVVAEDRYSARDALELIDVDYEPLEPVVDVRRALAPDAEIIRTDLDGKTDNHCFDWETGDAAATDAVFARADVVVSQEIIYPRVHPAPMETCGAVADLDPISGKLTLWSTTQAPHAHRTLYALVAGIPEHKIRVISPDIGGGFGNKVPIYPGYVCAIVGSLILGKPVKWMEDRSENLTSTGFARDYIMVGDIAATSEGKILAIRSTVLADHGAFNGVASPLKYPAGFFGVFTGSYDIEAAYCHMTAVFTNKAPGGVAYACSFRITEAVYFVERLVDCL…
WP_056626977.1	Arthrobacter sp. Soil736	Bacteria	Actinobacteriota	Actinobacteria	Actinomycetales	Actinobacterial	MTTTQEHAPNPAAGDPSRPIGYGRIQRKEDPRFVRGKGNYLDDIVLPGMLHGAVLRAPVAHARLVSIDTTEALAHPKVLAVITGKDLQALNLAWAPTLSADVQAVLVTDKVRFQGQEVAFVVAEDRYAARDALELIDVEYDVLPPVIDARRALDPDAPVIRDDIEGRTDNRIFDWEIGDAAETEAVFAAADVVVSQEVVYPRVHPAPMETCGAVADFDPVDGRLTLYETTQAPHAHRTLYAMVAGIPEHKIRVVSPDIGGGFGNKVGIYPGYVLAVVGSIVTGRPVKWVEDRSENLMSTSFARDYIMQGEIAATKEGRILAVRTSVLADHGAFNATAQPSKNPAGFFSIFTGSYDLKAAYCKVTGVYTNKAPGGVAYACSFRVTEAVYLVERMVDILAR…
WP_056739615.1	Arthrobacter sp. Soil763	Bacteria	Actinobacteriota	Actinobacteria	Actinomycetales	Actinobacterial	MTVIHERESNPAAGDADRPIGYGRIQRKEDPRFVRGKGHYLDDIVLPGMLHGAVLRAPVAHARLVSIDTTNALAHPKVHAVITGKDLEGLKLAWAPTLSADVQAVLVTDKVRFQGQEVAFVVAEDRYAARDALELIDVEYDVLPPLVDARRALDADAPLIRDEMEGRTDNRIFDWEMGDAAETDAVFAGADVVVSQEMVYPRVHPAPMETCGAVADFDPVDGKLTLYETTQAPHAHRTLFAIVAGIPEHKIRIVSPDIGGGFGNKVGIYPGYILAVVGSIVTGRPVKWMEDRSENLMSTSFARDYIMQGEIAATKDGKILALRTNVLADHGAFNATAQPTKNPAGFFSIFTGSYDLQAAHCKVTGVYTNKAPGGVAYACSFRVTEAVYLVERMVDVLAR…
WP_058932302.1	Pseudarthrobacter sulfonivorans	Bacteria	Actinobacteriota	Actinobacteria	Actinomycetales	Actinobacterial	MTVIHERPSNPGAGDEDRPIGFGRIQRKEDPRFVRGKGHYLDDIVLPGMLHGAILRAPVAHARLVSIDTTNALAHPKVVTVITGKDLLGLKLAWAPTLSADVQAVLVTDKVRFQGQEVAFVVAEDRYAARDALELIDVEYDVLPPLVDARKALDPDAPVIRDEIEGRTDNRIFDWEIGDKAETEAVFASADVVVSQEIVYPRVHPAPMETCGAVADYEPVEGRLTLYETTQAPHAHRTLYAIVAGIPEHKIRIVSPDIGGGFGNKVGIYPGYILAVVGSIVTGHPVKWVEDRSENLMSTSFARDYIMQGEIAATKEGKILAVRTNVLADHGAFNATAQPTKNPAGFFSIFTGSYDLKAAYCTVTGVYTNKAPGGVAYACSFRVTEAVYLVERLVDILAR…
WP_059015521.1	Mycobacterium sp. M26	Bacteria	Actinobacteriota	Actinobacteria	Corynebacteriales	Actinobacterial	MTTIERPEDTANNDEKPCGYGRMLRKEDPRFIRGRGTYVDDVQLPGMLHLAILRSPYAHAMINSIDTTAAQAHPKVKAVVTGADLAAKGLAWMPTLSNDVQAVLATDKVRFQGQEVAFVVAEDRYSARDALELIDVDYEPLDPVVDVRTALDPSSPVIRTDLEGKTDNHCFDWETGDAAATEAVFAKADVVVKQEIVYPRVHPAPMETCGAVADLDPVSGKLTLWCTTQAPHAHRTVYALVAGLPEHKIRIIAPDIGGGFGNKVPIYPGYVCAIVASLVLGKPVKWMEDRSENLTSTGFARDYVMVGEIAATKEGKILAIRSTVLADHGAFNGVAAPIKYPAGFFGVFTGSYDIEAAYCHMTAVFTNKAPGGVAYACSFRITEAVYFVERLVDCLAYDL…
WP_059092512.1	Mycobacterium sp. GA-2829	Bacteria	Actinobacteriota	Actinobacteria	Corynebacteriales	Actinobacterial	MTALEERPVDNDQKPCGHGRMLRKEDPRFIRGRGNYVDDVQLPGMLHLAILRSPYAHARINSIDVSAAQAHPKVKAVVTGADLAAKGLAWMPTLSNDVQAVLATDKVRFQGQEVAFVVAEDRYSARDGVELIDVDYEPLDPVIDARRALDPDAEVIRTDLDGKTDNHCFDWETGDAAATEAAFARADVVVKQEIVYPRVHPAPMETCGAVADLDPVSGKLTLWSTTQAPHAHRTLYALVAGLPEHKIRVISPDIGGGFGNKVPIYPGYVCAIVGSLLLGKPVKWMEDRSENLTSTGFARDYIMLGEIAATRDGKILAIRSHVLADHGAFNGTAAPSKYPAGFYGVFTGSYDIEAAYCHMTAVYTNKAPGGVAYACSFRITEAVYFVERLVDCLADELKM…
WP_059095334.1	Mycobacterium sp. IS-1742	Bacteria	Actinobacteriota	Actinobacteria	Corynebacteriales	Actinobacterial	MTAVEERPEAQADNDKKPCGYGRMLRKEDPRFIRGRGNYVDDVQLPGMLHLAILRSPYAHARIASIDTSAAEAHPKVKAVVTGADLAEKGLAWMPTLSNDVQAVLATDKVRFQGQEVAFVVAEDRYSARDGVELIDVDYEPLDPVIDVRRALDPEAEVIRTDLDGKTDNHCFDWETGDAAATDAAFDRADVVVKQEIVYPRVHPAPMETCGAVADLDPVSGKLTLWSTTQAPHAHRTLYALVAGLPEHKIRVISPDIGGGFGNKVPIYPGYVCAIVGSLLLGKPVKWMEDRSENLTSTGFARDYIMVGEIAATRDGRILAIRSNVLADHGAFNGVAAPTKYPAGFFGVFTGSYDIEAAYCHMTAVYTNKAPGGVAYACSFRITEAVYFVERLVDCLAFE…
WP_059160169.1	Mycobacterium sp. IS-1496	Bacteria	Actinobacteriota	Actinobacteria	Corynebacteriales	Actinobacterial	MTAVEERPEAQADNDRKPCGYGRMLRKEDPRFIRGRGNYVDDVQLPGMLHLAILRSPYAHARIASIDTSAAQAHPKVKAVVTGADLAEKGLAWMPTLSNDVQAVLATDKVRFQGQEVAFVVAEDRYSARDGVELIDVDYEPLDPVIDVRRALDPDAEVIRTDLDGKTDNHCFDWETGDAAATDAAFDKADVVVKQEIVYPRVHPAPMETCGAVADLDPVSGKLTLWSTTQAPHAHRTLYALVAGLPEHKIRVISPDIGGGFGNKVPIYPGYVCAIVGSLLLGKPVKWMEDRSENLTSTGFARDYIMVGEIAATRDGRILAIRSNVLADHGAFNGVAAPTKYPAGFFGVFTGSYDIEAAYCHMTAVYTNKAPGGVAYACSFRITEAVYFVERLVDCLAYE…
WP_060651153.1	Rhodococcus pyridinivorans	Bacteria	Actinobacteriota	Actinobacteria	Corynebacteriales	Actinobacterial	MTAVEPDTRPEEQDNDRKPCGHGRMLRKEDPRFVRGRGNYVDDVRLPGMLHLAVLRSPVAHARINGIDTSAALAHPKVRAVITGADLAEKGLAWMPTLSNDVQAVLATDKVRFHGQEVAFVVADDHYSARDALELIDVDYEMLDPVVDVRTALSPEAPVIRTDLDGKTDNHCFDWEAGDAAATDAIFAKADVVTRQEIVYPRVHPAPMETCGAVADYDRISGKLTLWSTTQAPHAHRTLYALVAGLPEHKIRVISPDIGGGFGNKVPIYPGYVGAIVASLVTGHPVKWMEDRSENLMSTGFARDYIMVGEIAATKEGRILAIRSRVLADHGAFNATAAPVKYPAGFFGVFTGSYDIEAAYCHMTAVYTNKAPGGVAYACSFRITEAVYFVERLVDCLAH…
WP_060897857.1	Streptomyces diastatochromogenes	Bacteria	Actinobacteriota	Actinobacteria	Streptomycetales	Actinobacterial	MTTTEERPVGFGRMPRKEDARFVRGHGTYVDDVRLPGMLYGAILRSPLAHARIVSVDTGAAEAHPKVKAVITGQTLAGLGLAWMPTLSYDTQAVLATDKVRFQGQEVAFVVAEDRYAARDALELIDVEYEPLPPVVDARRALDPDAPVIRDDKEHQSDNHIFDWSAGDKERTDEVFAAADVVVEQDMLYPRVHPAPLETCGTVADMDAITGKLTVWSTTQAPHAHRTIYAMVAGIPEHKIRIISPDIGGGFGNKVGIYPGYVCAVVGSIVTGKPVKWVEDRSENLMSTSFARDYHMHGEIAATKDGKILGLRVHVIADHGAFNATAQPTQFPAGFFGVFTGSYDLAAAHCTVTGVYTDKAPGGVAYACSFRVTEAVYLVERMVDVLADRLGTDPAALRM…
WP_062829635.1	Mycobacterium brisbanense	Bacteria	Actinobacteriota	Actinobacteria	Corynebacteriales	Actinobacterial	MTTLENPVDRPEDTAVNDEKPCGHGRMLRKEDPRFIRGRGTYVDDVKLPGMLHLAILRSPYAHARIVSIDVSAAQAHPKVKAVVTGADLAGKGLAWMPTLSSDVQAVLATDKVRFQGQEVAFVVAEDRYSARDALELIDVEYEPLDPVIDARHALDADAPVIRTDLDGKSDNHCFDWETGDAAATDAVFATADVVVKQEIVYPRVHPAPMETCGAVADLDPVSGKLTLWCTSQAPHAHRTLYALVAGLPEHKIRVISPDIGGGFGNKVPIYPGYVCAIVGSLLLGKPVKWMEDRSENLTSTGFARDYIMVGEIAARSDGKILAIRSNVLADHGAFNGTAAPTKYPAGFFGVFTGSYDIEAAYCHMTAVYTNKAPGGVAYACSFRITEAVYFVERMVDCL…
WP_063044017.1	Nocardia pseudovaccinii	Bacteria	Actinobacteriota	Actinobacteria	Corynebacteriales	Actinobacterial	MTAVESRPEDRVDNDHKPCGHGRMLRKEDPRFIRGHGNYVDDVSLPGMLHLAILRSPFAHARIVSVDVSAAQAHPKVRAVVTGADLAAKGLAWMPTLSNDVQAVLATDKVRFQGQEVAFVVAEDRYSARDALELINVEYEMLDPVIDARTALAPGMPVIRDDLEGKRDNHCFDWETGDAAATEAVFARADVVVKQEIVYPRVHPAPMETCGAVADLDPVTGKLTLWSTSQAPHAHRTLYALVAGLPEHKIRVISPDIGGGFGNKVPIYPGYVCAIVGSLLLGKPVKWMEDRSENLTSTGFARDYIMVGEIAATAEGKILAIRSTVLADHGAFNGTAAPLKYPAGFFGVFTGSYDIEAAYCKMTAVYTNKAPGGVAYACSFRITEAVYFVERLVDCLACE…
WP_064063300.1	Rhodococcus gordoniae	Bacteria	Actinobacteriota	Actinobacteria	Corynebacteriales	Actinobacterial	MTAVEPDMRPEEQDNDRTPCGHGRMLRKEDPRFVRGRGTYVDDVRLPGMLHLAVLRSPVAHARINSIDTSAALAHSKVRAVITGADLAEKGLAWMPTLSNDVQAVLATDKVRFHGQEVAFVVADDHYSARDALELIDVDYEMLDPVVDVRTALSPEAPVIRTDLDGKTDNHCFDWETGDAAATDAVFAKADVVTRQEIVYPRVHPAPMETCGAVADYDRISGKLTLWSTTQAPHAHRTLYALVAGLPEHKIRVISPDIGGGFGNKVPIYPGYVGAIVASLVTGRPVKWMEDRSENLMSTGFARDYIMIGEIAATKEGRILAIRSRVLADHGAFNATAAPVKYPAGFFGVFTGSYDIEAAYSHMTAVYTNKAPGGVAYACSFRITEAVYFVERLVDCLAY…
WP_064256400.1	Rhodococcus sp. HS-D2	Bacteria	Actinobacteriota	Actinobacteria	Corynebacteriales	Actinobacterial	MTAVEPDTRPEEQDNDGKPCGHGRMLRKEDPRFVRGRGNYVDDVRLPGMLHLAVLRSPVAHARINGIDTSAALAHPEVRAVITGADLAEKGLAWMPTLSNDVQAVLATDKVRFHGQEVAFVVADDHYSARDALELIDVDYEMLDPVVDVRTALSPEAPVIRTDLDGKTDNHCFDWETGDAAATDAVFAKADVVTRQEIVYPRVHPAPMETCGAVADYDRISGKLTLWSTTQAPHAHRTLYALVAGLPEHKIRVISPDIGGGFGNKVPIYPGYVGAIVASLVTGHPVKWMEDRSENLMSTGFARDYIMVGEIAATKEGRILAIRSRVLADHGAFNATAAPVKYPAGFFGVFTGSYDIEAAYSHMTAVYTNKAPGGVAYACSFRITEAVYFVERLVDCLAY…
WP_064447324.1	Micromonospora sp. NBRC 110037	Bacteria	Actinobacteriota	Actinobacteria	Corynebacteriales	Actinobacterial	MTTVHERVDTFHDNDQKPVGYGRMLRKEDPRFVRGRGRFVDDVRLPGLLHLAILRSPVAHARILSIDTSAAEASPGVKAVVTGAMLAEQGLAWMPTLSNDVQAVLATDKVRFQGQEVAFVVAEDPYAARDALELIDVEYDVLDPVVDARRALEPDAPVIRDDLEGKTDNHCFDWETGDEAATAAVFARADVVVSQDLVYPRVHPAPMETCGAVADFDAVEGKLRLWSTTQAPHAHRTLYALVAGIPEHKIQVISPDIGGGFGNKVPIYPGYVCAIVASIVTGKPVKWMEDRFENLISTGFARDYIMRGEIAATRDGRILAIRTNVLADHGAFNGTAAPVKYPAGFFGVFTGSYDIEAAYCKMTAVFTNKAPGGVAYACSFRITEAVYLVERIVDCLADE…
WP_064853002.1	Rhodococcus sp. 852002-51564_SCH6189132-a	Bacteria	Actinobacteriota	Actinobacteria	Corynebacteriales	Actinobacterial	MTAVEPDTRPEEQDNDGKPCGHGRMLRKEDPRFVRGRGNYVDDVRLPGMLHLAVLRSPVAHARINGIDTSAALAHPKVRAVITGADLAEKGLAWMPTLSNDVQAVLATDKVRFHGQEVAFVVADDHYSARDALELIDVDYEMLDPVVDVRTALSPEAPVIRTDLDGKTDNHCFDWETGDAAATDAVFAKADVVTRQEIVYPRVHPAPMETCGAVADYDRISGKLTLWSTTQAPHAHRTLYALVAGLPEHKIRVISPDIGGGFGNKVPIYPGYVGAIVASLVTGHPVKWMEDRSENLMSTGFARDYIMVGEIAATKEGRILAIRSRVLADHGAFNATAAPVKYPAGFFGVFTGSYDIEAAYSHMTAVYTNKAPGGVAYACSFRITEAVYFVERLVDCLAY…
WP_064944726.1	Mycobacterium sp. 852013-50091_SCH5140682	Bacteria	Actinobacteriota	Actinobacteria	Corynebacteriales	Actinobacterial	MTTLENPVDRPEDTAVNDEKPCGHGRMLRKEDPRFIRGRGNYVDDVKLPGMLHLAILRSPYAHARIVSVDVSAAQAHPKVKAVVTGADLAGKGLAWMPTLSNDVQAVLATDKVRFQGQEVAFVVAEDRYSARDALELIDVEYDPLDPVIDARHALDADAPVIRTDLDGKTDNHCFDWETGDAAATEAVFATADVVVKQEIVYPRVHPAPMETCGAVADLDPVSGKLTLWCTSQAPHAHRTLYALVAGLPEHKIRVISPDIGGGFGNKVPIYPGYVCAIVGSLLLGKPVKWMEDRSENLTSTGFARDYIMVGEIAARSDGKILAIRSNVLADHGAFNGTAAPTKYPAGFFGVFTGSYDIEAAYCHMTAVYTNKAPGGVAYACSFRITEAVYFVERLVDCL…
WP_065445262.1	Mycobacterium malmoense	Bacteria	Actinobacteriota	Actinobacteria	Corynebacteriales	Actinobacterial	MTTIESRPPSPEDTADNDQKPCGHGRMLRKEDPRFIRGRGTYVDDVALPGMLHLAVLRSPYAHARIASIDTTAALAHPKVKAVVTGADLAEKGLAWMPTLSNDVQAVLATDKVRFQGQEVAFVVAEDRYSARDALELIDVDYDPLDPVVDVRRALDPSAPVIRTDLENKTDNHIFDWETGDAAATEAVFAKADVVVKQEMVYPRVHPAPMETCGAVADLDPVTGKLTLWTTSQAPHAHRTLYALVAGLPEHKIRVISPDIGGGFGNKVPIYPGYVCAIVGSLLLGKPVKWMEDRSENLTSTSFARDYIMVGEIAATKDGKILALRSNVLADHGAFNGQAAPTKYPAGFYGVFTGSYDLEAAYCHMTAVYTNKAPGGVAYACSFRITEAVYFVERLVDCL…
WP_065471628.1	Mycobacterium malmoense	Bacteria	Actinobacteriota	Actinobacteria	Corynebacteriales	Actinobacterial	MTTIESRPPSPEDTADNDQKPCGHGRMLRKEDPRFIRGRGTYVDDVALPGMLHLAVLRSPYAHARIASIDTTAALAHPKVKAVVTGADLAEKGLAWMPTLSNDVQAVLATDKVRFQGQEVAFVVAEDRYSARDALELIDVDYDPLDPVVDVRRALDPSAPVIRTDLENKTDNHIFDWETGDAAATEAVFAKADVVVKQEMVYPRVHPAPMETCGAVADLDPVTGKLTLWTTSQAPHAHRTLYALVAGLPEHKIRVISPDIGGGFGNKVPIYPGYVCAIVGSLLLGKPVKWMEDRSENLTSTSFARDYIMVGEIAATKDGKILALRSNVLADHGAFNGQAAPTKYPAGFYGVFTGSYDLEAAYCHMTAVYTNKAPGGVAYACSFRITEAVYFVERLVDCL…
WP_065922680.1	Rhodococcus sp. WB1	Bacteria	Actinobacteriota	Actinobacteria	Corynebacteriales	Actinobacterial	MTAVDPTPELLDTVDNDKKPCGHGRMLRKEDPRFIRGHGRFVDDVQLPGMLHLAILRSPVAHAKILGIDTTAAQAHPKVRAVVTGADLADKGLAWMPTLSNDVQAVLATDKVRFQGQEVAFVVADDRYSARDALELIDVEYDILAPVVDVRRALAPEAPVIRTDLEGKTDNHCFDWETGDAAATEAAFAKADVIARQEMVYPRVHPAPMETCGAVADYDRISGKLTLWSTSQAPHAHRTLYALVAGLPEHKIRVIAPDIGGGFGNKVPIYPGYVCAIVASLVTGKPVKWMEDRSENLVSTGFARDYVMVGEIAATREGKILAIRTQVLADHGAFNGTAAPVKYPAGFFGVFTGSYDIEAAYCHMTAVYTNKAPGGVAYACSFRITEAVYLVERLVDCLA…
WP_066438243.1	Arthrobacter sp. EPSL27	Bacteria	Actinobacteriota	Actinobacteria	Actinomycetales	Actinobacterial	MTVIHDRPGNPAAGDEDRPIGFGRIQRKEDPRFVRGKGNYLDDIVLPGMLHGAILRAPVAHARLVSIDTTNALAHPKVHAVITGNDLLGLKLAWAPTLSADVQAVLVTDKVRFQGQEVAFVVAEDRYAARDALELIDVEYDVLPPVIDARKALDADAPVIRDEIEGRTDNHIFDWEMGDKAETEAVFASADVVVAQEMVYPRVHPAPMETCGAIADFDAVDGKLTLYETTQAPHAHRTLFAIVAGIPEHKIRVISPDIGGGFGNKVGIYPGYILAVVGSIVTGKPVKWMEDRSENLMSTSFARDYIMQGEIAATKDGKILALRTNVLADHGAFNATAQPTKNPAGFFSIFTGSYDLKAAYCSVTGVYTNKAPGGVAYACSFRVTEAVYLVERMVDILAR…
WP_066828430.1	Mycobacterium sp. 852013-51886_SCH5428379	Bacteria	Actinobacteriota	Actinobacteria	Corynebacteriales	Actinobacterial	MTAVEERPGTGTDADTDTGAENNDKKPCGYGRMLRKEDPRFIRGRGNYVDDVQLPGMLHLAILRSPYAHARIASIDISAAQAHPKVKAVVTGADLAEKGLAWMPTLSNDVQAVLATDKVRFQGQEVAFVVAEDRYSARDGVELIDVDYEPLDPVIDVRRALAPDTEVIRTDLEGKADNHCFDWETGDASATDAAFARADVVVKQEIVYPRVHPAPMETCGAVADLDPVSGKLTLWSTTQAPHAHRTLYALVAGLPEHKIRVISPDIGGGFGNKVPIYPGYVCAIVGSLLLGKPVKWMEDRSENLTSTGFARDYIMVGEIAATAEGKILAIRSNVLADHGAFNGVAAPSKYPAGFFGVFTGSYDLEAAYCHMTAVYTNKAPGGVAYACSFRITEAVYFVE…
WP_066917567.1	Mycobacterium interjectum	Bacteria	Actinobacteriota	Actinobacteria	Corynebacteriales	Actinobacterial	MTTIESRPPSPEDTADNDQKPCGHGRMLRKEDPRFIRGRGTYVDDVALPGMLHLAILRSPYAHARIAGIDVTAALAHPKVKAVVTGTDLAEKGLAWMPTLSNDVQAVLATDKVRFQGQEVAFVVAEDRYSARDALELIDVDYDPLDPVVDVRKALDPSAPVIRTDLDGKTDNHIFDWETGDAAATEAAFARADVVVKQEIVYPRVHPAPMETCGAVADLDPVTGKLTLWTTSQAPHAHRTLYALVAGLPEHKIRVISPDIGGGFGNKVPIYPGYVCAIVGSLLLGKPVKWMEDRSENLTSTSFARDYIMVGEIAATNDGKILALRSNVLADHGAFNGQAAPTKYPAGFFGVFTGSYDLEAAYCHMTAVYTNKAPGGVAYACSFRITEAVYFVERLVDCL…
WP_066963814.1	Mycobacterium sp. 852002-50816_SCH5313054-b	Bacteria	Actinobacteriota	Actinobacteria	Corynebacteriales	Actinobacterial	MTTIESRPPSPEDTADNDQKPCGHGRMLRKEDPRFIRGRGTYVDDVALPGMLHLAILRSPYAHARIAGIDVTAALAHPKVKAVVTGADLAEKGLAWMPTLSNDVQAVLATDKVRFQGQEVAFVVAEDRYSARDALELIDVDYDPLDPVVDVRKALEPSAPVIRTDLDGKTDNHIFDWETGDAAATEAAFARADVVVKQEIVYPRVHPAPMETCGAVADLDPVTGKLTLWTTSQAPHAHRTLYALVAGLPEHKIRVISPDIGGGFGNKVPIYPGYVCAIVGSLLLGKPVKWMEDRSENLTSTSFARDYIMVGEIAATNDGKILAIRSNVLADHGAFNGQAAPTKYPAGFFGVFTGSYDLEAAYCHMTAVYTNKAPGGVAYACSFRITEAVYFVERLVDCL…
WP_067068110.1	Streptomyces thermoautotrophicus	Bacteria	Actinobacteriota	Actinobacteria	Streptomycetales	Mixed 2	MIGRQDVAQPLDEIKIGGLGARRRRVEDDRFIRGKGTYVDDIKLPGMLYMEILRSPLAHARIKSIDTSKAWAIPGVRLVLTGEMAAQRNLAWMPTLSYDTQAVLATDKVRFQGQEVACVVADDPYIAKDGCEAIEVEYEPLPVIVNPEQALAPGAPVIRDDKEGQRDNICYQWEIGDKESTDRAFAQADVVSKLKLHYPRSHPSPIECCGSVADYNPATGKLTVYMTTQAPHIIRTAVSLVAELPEHMIRIIAPDIGGGFGNKVPVYPGYVCSILCSILLGKPVKWIEDKSGNLISTGFARDMYLEGELALRRDGKILAVRLDATTDNGAFFADAQPSKFKVGLLHSAFACYDIPYGHLTARGTYTNKAPGGVAYRCSFRVTEAMFFQERMIHAAASDL…
WP_067151593.1	Mycobacterium sp. 1245805.9	Bacteria	Actinobacteriota	Actinobacteria	Corynebacteriales	Actinobacterial	MTTIESRPPVPEGPEDLVDNDQKPCGHGRMLRKEDPRFIRGRGTYVDDVALPGMLHLAILRSPYAHARIAGIDTTAAQAHPKVKAVVTGADLAEKGLAWMPTLSNDTQAVLATDKVRFQGQEVAFVVAEDRYSARDALELIDVDYDPLDPVVDVRKALDPSAPVIRTDLDGKKDNHIFDWETGDAAATDASFARADVVVKQEIVYPRVHPAPMETCGAVADLDPVTAKLTLWTTSQAPHAHRTLYALVAGLPEHKIRVISPDIGGGFGNKVPIYPGYVCAIVGSLLLGKPVKWMEDRSENLTSTSFARDYIMVGEIAATNDGKILAIRSNVLADHGAFNGQAAPTKYPAGFFGVFTGSYDLEAAYCHMTAVYTNKAPGGVAYACSFRITEAVYFVERLV…
WP_067304398.1	Streptomyces griseochromogenes	Bacteria	Actinobacteriota	Actinobacteria	Streptomycetales	Actinobacterial	MTTTEERPVGFGRMPRKEDARFVRGHGTYVDDVRLPGMLHGAILRSPLAHARIISIDTSAAEAHPKVKAVITGETLAGLGLAWMPTISYDTQAVLATDKVRFQGQEVAFVVAEDRYAARDALELIDVEYEPLPPVVDALRAMEPDAPVIRDDKEDQRDNHIFDWSAGDKERTDEVFAGAEVVVAQDMLYPRVHPAPLETCGTVADMDAITGKLTVWSTTQAPHAHRTLYAMVASIPEHKIRIISPDIGGGFGNKVGIYPGYVCAVVGSIVTGKPVKWVEDRSENLMSTSFARDYHMHGEIAATKDGKILGLRVHVIADHGAFNATAQPTKFPAGFFGVFTGSYDLAAAHCTVTGVYTDKAPGGVAYACSFRVTEAVYLVERMVDVLAAELDMDPGELRM…
WP_067324833.1	Mycobacterium alsense	Bacteria	Actinobacteriota	Actinobacteria	Corynebacteriales	Actinobacterial	MTTIESRPPSPEDTADNDQKPCGHGRMLRKEDPRFIRGRGTYVDDVALPGMLHLAILRSPYAHARIARIDVTAALAHPKVKAVVTGADLAEKGLAWMPTLSNDVQAVLATDKVRFQGQEVAFVVAEDRYSARDALELIDVDYDPLDPVVDVRKALDPSAPVIRDDLDGKTDNHIFDWETGDAAATEAVFAKADVVVKQEMVYPRVHPAPMETCGAVADLDPVTGKLTLWTTSQAPHAHRTLYALVAGLPEHKIRVISPDIGGGFGNKVPIYPGYVCAIVGSLLLGKPVKWMEDRSENLTSTSFARDYIMVGEIAATSDGKILAVRTNVLADHGAFNGQAAPVKYPAGFFGVFTGSYDLEAAYCHQTAVYTNKAPGGVAYACSFRITEAVYLVERLVDCL…
WP_067360983.1	Streptomyces olivochromogenes	Bacteria	Actinobacteriota	Actinobacteria	Streptomycetales	Actinobacterial	MTTTEERPVGFGRMTRKEDARFVRGHGTYVDDVRLPGMLYGAILRSPLAHARIVSVDTSAAEAHPKVKAVITGETLAGLGLAWMPTLSYDTQAVLATDKVRFQGQEVAFVVAEDRYAARDALELIDVEYEPLPPVVDALRALDPDAPVIRDDKEHQSDNHIFDWSAGDKERTDEVFAAADVVVEQDMLYPRVHPAPLETCGTVADMDAITGKLTVWSTTQAPHAHRTIYAMVAGIPEHKIRIISPDIGGGFGNKVGIYPGYVCAVVGSIVTGKPVKWVEDRSENLMSTSFARDYHMHGEIAATKEGKILGLRVRVIADHGAFNATAQPTQFPAGFFGVFTGSYDLAAAHCTVTGVYTDKAPGGVAYACSFRVTEAVYLVERMVDVLADKLGTDPAELRM…
WP_067464736.1	Nocardia amamiensis	Bacteria	Actinobacteriota	Actinobacteria	Corynebacteriales	Actinobacterial	MTAVESRPEDRVDNDRKPCGHGRMLRKEDPRFIRGHGNYVDDVSLPGMLHMAILRSPFAHARIVSVDVSAAQAHPKVKAVVTGADLAAKGLAWMPTLSNDVQAVLATDKVRFQGQEVAFVVAEDRYSARDALELINVEYEMLDPVIDARTALAPDTVVIRDDLEGKQDNHCFDWETGDAAATEAAFARADVVVKQEIVYPRVHPAPMETCGAVADLDPVTGKLTLWSTSQAPHAHRTLYALVAGLPEHKIRVISPDIGGGFGNKVPIYPGYVCAIVGSLLLGKPVKWMEDRSENLTSTGFARDYIMLGEIAADSDGKILAIRSTVLADHGAFNGTAAPLKYPAGFYGVFTGSYDIEAAYCKMTAVYTNKAPGGVAYACSFRITEAAYFVERLVDCLAYE…
WP_067580107.1	Amycolatopsis sp. M39	Bacteria	Actinobacteriota	Actinobacteria	Corynebacteriales	Mixed 2	MDEIKLGGLGASRRRVEDNRFIRGKGNYFDDVVLPGMLHMEVLRSPMAHARIKSIDTSKAWEIPGVRLVLTGEALATRNLGWMPTLSYDTQAVLATDKVRFQGQEVAAVVADDPYIAKDAVTAIQVEYEPLPPVVNPEQALAADAPLIRDDKLGQEDNVVFDWEVGDKAGTERAFDEADVVSRVKLHYPRSHPSPLEACGAIADFDRSTGKLTVYLTTQAPHIVRAAVALIAELPEHQIRIISPDLGGGFGNKVPVYPSYVVAILASILAERPVKWVEDRTGNLISTGFGRDVYLDGQVAMRKDGKILAVKMNTTSDHGAFFADAQPSKFKIGLMHSAFAAYDVPYAHLAARGVYTTKAPGGVAYRCSFRVTEAMFFQERMVQAAAEDAGIDQAAFRRL…
WP_067670986.1	Nocardia miyunensis	Bacteria	Actinobacteriota	Actinobacteria	Corynebacteriales	Actinobacterial	MSTVESRPKDRVDNDHKPCGHGRMLRKEDPRFIRGHGNYVDDVSLPGMLHMAILRSPFAHARIVNVDVSAAQAHPKVRAVVTGADLAAKGLAWMPTLSNDVQAVLATDKVRFQGQEVAFVVAEDRYSARDALELINVEYEMLDPVIDARTALAPGMPVIRDDLDGKQNNHCFDWETGDAAATEAVFARADVVVEQEIVYPRVHPAPMETCGAVADLDPVTGKLTLWSTSQAPHAHRTLYALVAGLPEHKIRVISPDIGGGFGNKVPIYPGYVCAIVGSLLLGKPVKWMEDRSENLTSTGFARDYIMVGEIAATAEGKILAIRSTVLADHGAFNGTAAPLKYPAGFFGVFTGSYDIEAAYCRMTAVYTNKAPGGVAYACSFRITEAVYFVERLVDCLAHE…
WP_067783592.1	Nocardia amikacinitolerans	Bacteria	Actinobacteriota	Actinobacteria	Corynebacteriales	Actinobacterial	MTAVEPRPEDRVDNDRKPCGHGRMLRKEDPRFIRGRGNFVDDVALPGMLHMAILRSPFAHARIVSVDVSAAQALPKVKAVVTGADLAAKGLAWMPTLSNDVQAVLATDKVRFQGQEVAFVVAEDRYSARDALELINVEYEMLDPVIDARTALSPEMPVIRDDLEGKRDNHCFDWETGDAAATEAVFARADVVVKQEIVYPRVHPAPIETCGAVADLDPVTGKLTLWSTTQAPHAHRTLYALVAGLPEHKIRVIAPDIGGGFGNKVPIYPGYVCAIVGSLLLGKPVKWMEDRSENLTSTGFARDYIMVGEIAATAEGKILAIRSTVLADHGAFNGTAAPLKYPAGFFGVFTGSYDIEAAYCKMTAVYTNKAPGGVAYACSFRITEAVYFVERLVDCLAHE…
WP_067794249.1	Actinomadura formosensis	Bacteria	Actinobacteriota	Actinobacteria	Streptomycetales	Actinobacterial	MSENGHRGFGRVQRKEDARFIRGKGNYVDDIKLPGMLYGAVLRSPHAHARLVSVDTTAAEAHPQVRAVITGETLAGLNLAWMPTLSGDVQAVLATDKVRFQGQEVAFVVAESHYAARDALELIDVDYEALPPVIDARRALDDDAPVIRDDLEGRTDNHIFDWEAGDASATDRLFDDAEVVLAQDMLYPRVHPAPLETCGMVADMDKVTGKLTVYTTTQAPHAHRTVYALVAGLPEHKIRVVSPDIGGGFGNKVGIYPGYVCAIVGSIVTGRPVKWVEDRSENLMTTSFARDYHMRGEIAATRDGRVRGLRVKVLADHGAFNGTAQPTKFPAGFFHVFTGSYDIEAAHCEVTGVYTNKAPGGVAYACSFRITEAVYLVERMMDILADELGIDPAELRLRN…
WP_067805166.1	Mycobacterium sp. ACS1612	Bacteria	Actinobacteriota	Actinobacteria	Corynebacteriales	Actinobacterial	MTTTEIRPEDTADNDQKPCGHGRMLRKEDPRFIRGRGNYVDDVTLPGMLHLAILRSPYAHARIVGIDTTAAQAHPKVKAVVTGADLAEKGLAWMPTLSNDVQAVLATDKVRFQGQEVAFVVATDRYAARDALELIDVEYDPLDPVIDARKALDPDAPVIRTDLDGKTDNHCFDWETGDAAATEAAFAKADVVVKQEIVYPRVHPAPMETCGAVADLDPVTGKLTLWSTSQAPHAHRTLYALVAGLPEHKIRVISPDIGGGFGNKVPIYPGYVCAIVASLLLGKPVKWMEDRSENLTSTGFARDYIMVGEIAATKDGKILAIRSNVLADHGAFNGTAAPVKYPAGFFGVFTGSYDIEAAYCHMTAVYTNKAPGGVAYACSFRITEAVYFVERLVDCLAHE…
WP_067871547.1	Mycobacterium sp. E2699	Bacteria	Actinobacteriota	Actinobacteria	Corynebacteriales	Actinobacterial	MTTIESRPPSPEDTADNDQKPCGHGRMLRKEDPRFIRGRGTYVDDVALPGMLHLAILRSPYAHARIVGIDSTAALAHPKVKAVVTGADLAEKGLAWMPTLSNDVQAVLATDKVRFQGQEVAFVVAEDRYSARDALELIDVDYDPLDPVVDVRTALDPSAPVIRTDLDGKTDNHIFDWETGDAAATEAAFARADVVVSQEMVYPRVHPAPMETCGAVADLDPVTGKLTLWTTSQAPHAHRTLYALVAGLPEHKIRVISPDIGGGFGNKVPIYPGYVCAIVASLVLGKPVKWMEDRSENLTSTSFARDYIMVGEIAATNDGKILAIRSNVLADHGAFNGQAAPTKYPAGFFGVFTGSYDLEAAYCHMTAVYTNKAPGGVAYACSFRITEAVYFVERLVDCL…
WP_068047403.1	Mycobacterium sp. E2733	Bacteria	Actinobacteriota	Actinobacteria	Corynebacteriales	Actinobacterial	MTTIESRPPSPEDTADNDQKPCGHGRMLRKEDPRFIRGRGTYVDDVALPGMLHLAILRSPYAHARIASIDVTAALAHPKVKAVVTGADLAEKGLAWMPTLSNDVQAVLATDKVRFQGQEVAFVVAEDRYSARDALELIDVDYDPLDPVVDVRRALDPSAPVIRTDLENKKDNHIFDWETGDAAATEAAFAHADVVVKQEIVYPRVHPAPMETCGAVADLDPVTGKLTLWTTSQAPHAHRTLYALVAGLPEHKIRVISPDIGGGFGNKVPIYPGYVCAIVGSLLLGKPVKWMEDRSENLTSTSFARDYIMVGEIAATKDGKILALRSNVLADHGAFNGQAAPTKYPAGFFGVFTGSYDLEAAYCHMTAVYTNKAPGGVAYACSFRITEAVYFVERLVDCL…
WP_068056470.1	Nocardia xishanensis	Bacteria	Actinobacteriota	Actinobacteria	Corynebacteriales	Actinobacterial	MTAVESRPEDRVDNDQKPCGHGRMLRKEDPRFIRGRGNFVDDVQLPGMLHLAILRSPFAHARIVNVDVSAAQAHPKVKAVVTGADLAAKGLAWMPTLSNDVQAVLATDKVRFQGQEVAFVVAEDRYAARDALELIDVEYEMLDPVIDARTALAPDAAVIRDDLEGKRNNHCFDWETGDAAATEAVFTRADVVVKQEIVYPQVHPAPMETCGAVADLDPVTGKLTLWSTSQAPHAHRTIYAMVAGLPEHKIRVIAPDIGGGFGNKVPIYPGYVCAIVGSLLLGKPVKWMEDRSENLTSTGFARDYIMLGEIAAGTDGKILAIRSTVLADHGAFNGTAAPLKYPAGFFGVFTGSYDIEAAYCKMTAVYTNKAPGGVAYACSFRITEAVYFVERLVDCLAYE…
WP_068101483.1	Mycobacterium sp. E2327	Bacteria	Actinobacteriota	Actinobacteria	Corynebacteriales	Actinobacterial	MTTIESRPPSPEDTADNDQKPCGHGRMLRKEDPRFIRGRGTYVDDVALPGMLHLAILRSPYAHARIVGIDTTAAQAHPKVKAVVTGADLAEKGLAWMPTLSNDTQAVLATDKVRFQGQEVAFVVAEDRYSARDALELIDVDYHPLDPVVDVRKALDSSAPVIRTDLDGKNDNHIFDWETGDAAATDAAFAKADVVVKQEIVYPRVHPAPMETCGAVADLDPVTGKLTLWTTSQAPHAHRTLYALVAGLPEHKIRVISPDIGGGFGNKVPIYPGYVCAIVGSLLLGKPVKWMEDRSENLTSTSFARDYIMVGEIAATNDGKILAIRSNVLADHGAFNGQAAPTKYPAGFFGVFTGSYDLEAAYCHMTAVYTNKAPGGVAYACSFRITEAVYFVERLVDCL…
WP_068135730.1	Mycobacterium sp. E796	Bacteria	Actinobacteriota	Actinobacteria	Corynebacteriales	Actinobacterial	MTTIESRPPSPEDTADNDQKPCGHGRMLRKEDPRFIRGRGTYVDDVALPGMLHLAILRSPYAHARIVGIDTTAAQAHPKVKAVVTGADLAEKGLAWMPTLSNDTQAVLATDKVRFQGQEVAFVVAEDRYSARDALELIDVDYDPLDPVVDVRKALDSSAPVIRTDLDGKNDNHIFDWETGDAAATDAAFAKADVVVKQEIVYPRVHPAPMETCGAVADLDPVTGKLTLWTTSQAPHAHRTLYALVAGLPEHKIRVISPDIGGGFGNKVPIYPGYVCAIVGSLLLGKPVKWMEDRSENLTSTSFARDYIMVGEIAATNDGKILAIRSNVLADHGAFNGQAAPTKYPAGFFGVFTGSYDLEAAYCHMTAVYTNKAPGGVAYACSFRITEAVYFVERLVDCL…
WP_068155897.1	Rhodococcus phenolicus	Bacteria	Actinobacteriota	Actinobacteria	Corynebacteriales	Actinobacterial	MTAVEPDRQDPETVDNDGTPCGHGRMLRKEDPRFIRGRGSYVDDVRLPGMLHLAILRAPVAHAKLVSIDTTAAQAHPKVKAVVTGADLAAKGLAWMPTLSNDVQSVLVTDKVRFFGQEVAFVVAEDRYSARDALELIDVEYDVLDPVVDVRTALSADAPVIRTDLDGKTDNHCFDWETGDAAATDAVFAKADVVARQEIVYPRVHPAPMETCGAVADLDRVTGKLTLWSTSQAPHAHRTLYALVAGLPEHKIRVISPDIGGGFGNKVPIYPGYVCAIVASLLTGKPVKWMEDRSENLVSTGFARDYVMVGEIAATRDGKILAIRSQVLADHGAFNGTAAPVKYPAGFFGVFTGSYDIEAAYCHMTAVYTNKAPGGVAYACSFRITEAVYFVERLVDCLA…
WP_068177259.1	Mycobacterium sp. UM_CSW	Bacteria	Actinobacteriota	Actinobacteria	Corynebacteriales	Actinobacterial	MTTIESRPPEDTADNDQKPCGHGRMLRKEDPRFIRGRGTYVDDVALPGMLHLAILRSPYAHARIVGIDTTAAQAHPKVKAVVTGADLAEKGLAWMPTLSNDTQAVLATDKVRFQGQEVAFVVAEDRYSARDALELIDVDYDPLDPVVDVRKALDSSAPVIRTDLDGKNDNHIFDWETGDAAATDAAFAKADVVVKQEIVYPRVHPAPMETCGAVADLDPVTGKLTLWTTSQAPHAHRTLYALVAGLPEHKIRVISPDIGGGFGNKVPIYPGYVCAIVGSLLLGKPVKWMEDRSENLTSTSFARDYIMVGEIAATNDGKILAIRSNVLADHGAFNGQAAPTKYPAGFFGVFTGSYDLEAAYCHMTAVYTNKAPGGVAYACSFRITEAVYFVERLVDCLAF…
WP_068233962.1	Mycobacterium sp. E3198	Bacteria	Actinobacteriota	Actinobacteria	Corynebacteriales	Actinobacterial	MTTIESRPPSPEDTADNDQKPCGHGRMLRKEDPRFIRGRGTYVDDVALPGMLHLAILRSPYAHARIAGIDVTAALAHPKVKAVVTGADLAEKGLAWMPTLSNDVQAVLATDKVRFQGQEVAFVVAEDRYSARDALELIDVDYDPLDPVVDVRKALDPSAPVIRTDLENKNDNHIFDWETGDAAATEAAFAHADVVVKQEIVYPRVHPAPMETCGAVADLDPVTGKLTLWTTSQAPHAHRTLYALVAGLPEHKIRVISPDIGGGFGNKVPIYPGYVCAIVGSLLLGKPVKWMEDRSENLTSTSFARDYIMVGEIAATGDGKILALRSNVLADHGAFNGQAAPTKYPAGFFGVFTGSYDLEAAYCHMTAVYTNKAPGGVAYACSFRITEAVYFVERLVDCL…
WP_068250099.1	Mycobacterium sp. ACS4331	Bacteria	Actinobacteriota	Actinobacteria	Corynebacteriales	Actinobacterial	MTTLENPVERPEDTAVNDAKPCGHGRMLRKEDPRFIRGRGTYVDDVTLPGMLHLAILRSPYAHAKIVSIDTSAAQAHPKVKAVVTGADLADKGLAWMPTLSNDVQAVLATDKVRFQGQEVAFVVAEDRYSARDALELIDVDYEPLDPVIDARHALDADAPVIRTDLDGKTDNHCFDWETGDAAATEAVFATADVIVKQEMVYPRVHPAPMETCGAVADLDPVTGKLTLWSTTQAPHAHRTLYALVAGLPEHKIRVISPDIGGGFGNKVPIYPGYVCAIVGSLLLGKPVKWMEDRSENLTSTGFARDYIMVGEIAATNDGKILAIRSNVLADHGAFNGTAAPVKYPAGFFGVFTGSYDIEAAYCHMTAVYTNKAPGGVAYACSFRITEAVYFVERLVDCL…
WP_068274232.1	Rhodococcus kunmingensis	Bacteria	Actinobacteriota	Actinobacteria	Corynebacteriales	Actinobacterial	MTTMDNRPTSGSQKMDEVDNDHKPCGHGKMLRKEDPRFIRGHGNYVDDVVLPGMVHMAVLRSPLAHAKLVSIDTSAALAHPKVIAVITGADLAAKGLAWMPTLSNDVQAVLATDKVRFQGQEVAFVIAEDRYSARDGLELIDVEYEPLDPVIDVRHALAPNVPVIRTDLEGKNDNHCFDWETGDAAATDAAFAKADVVVTQEIVYPRTHPAPMETCGAVADLDRITGKLTLWTTSQAPHAHRTVYALVSGLPEHKIRIISPDIGGGFGNKVPIYPGYVGAIVASLVLGVPVKWMEDRSENLMSTGFARDYVMLGEIAATKEGKILAIRSKVLADHGAFNGTAAPIKYPAGFFGVFTGSYDIEAAYCSMTAVYTNKAPGGVAYACSFRITEAVYFVERLV…
WP_068276557.1	Mycobacterium sp. E787	Bacteria	Actinobacteriota	Actinobacteria	Corynebacteriales	Actinobacterial	MTTIESRPPSPEDTADNDQKPCGHGRMLRKEDPRFIRGRGTYVDDVALPGMLHLAILRSPYAHARIVGIDSTAALAHPKVKAVVTGADLAEKGLAWMPTLSNDVQAVLATDKVRFQGQEVAFVVAEDRYSARDALELIDVDYDPLDPVVDVRTALDPSAPVIRTDLDGKTDNHIFDWETGDAAATEATFARADVVVSQEMVYPRVHPAPMETCGAVADLDPVTGKLTLWTTSQAPHAHRTLYALVAGLPEHKIRVISPDIGGGFGNKVPIYPGYVCAIVASLVLGKPVKWMEDRSENLTSTSFARDYIMVGEIAATNDGKILAIRSNVLADHGAFNGQAAPTKYPAGFFGVFTGSYDLEAAYCHMTAVYTNKAPGGVAYACSFRITEAVYFVERLVDCL…
WP_068918678.1	Mycobacterium sp. djl-10	Bacteria	Actinobacteriota	Actinobacteria	Corynebacteriales	Actinobacterial	MTTLESPEELADNDKKPCGYGRMLRKEDPRFIRGRGTYVDDVNLPGMLHLAILRSPYAHARITSIDTSAALAHPKVRAVVTGADLATKGLAWMPTLSNDVQAVLATDKVRFQGQEVAFVVAEDRYSARDALELIDVDYDPLDPVIDVRRALDPSAEVIRTDLDGKTDNHCFDWETGDAAATEAVFARADVVVKQEMVYPRVHPAPMETCGAVADLDPVSGKLTLWSTTQAPHAHRTLYALVAGLPEHKIRVIAPDIGGGFGNKVPIYPGYVCAIVGSLLLGKPVKWMEDRSENLTSTGFARDYIMVGEIAASAEGKILAIRSHVLADHGAFNGTAVPVKYPAGFFGVFTGSYDLEAAYCHMTAVYTNKAPGGVAYACSFRITEAVYFVERLVDCLAQEM…
WP_069113326.1	Jiangella alba	Bacteria	Actinobacteriota	Actinobacteria	Jiangellales	Actinobacterial	MTTVDDHKPAGFEDNDQHPVGHGRMLRKEDPRFVRGRGNYVDDVQLPGMLHLAILRAPVAHARLVGIDTTAAEAHPKVKAVVTGATLESLNLAWMPTLSNDVQAVLVTDKVRFQGQEVAFVVAEDRYSARDALELIEVEYDLLDPVVDVRRALEEGAPVIRDDIEGKTDNHCFDWETGDAAATEAVFAQADVVVEQDIVYPRVHPAPMETCGAVADFDPVEGRLTLWSTTQAPHAHRTLYAIVAGLPEHKIRVISPDIGGGFGNKVPIYPGYVCAVVGSIVTGKPVKWMEDRSENLVSTGFARDYVMRGEIAATRDGRILGIRTHVIADHGAFNGTAAPVKYPAGFFGVFTGSYDLEAAYCHMTAVYTNKAPGGVAYACSFRITEAVYLVERIVDCLAA…
WP_069395971.1	Mycobacterium shimoidei	Bacteria	Actinobacteriota	Actinobacteria	Corynebacteriales	Actinobacterial	MTTLESRPPSPEDLADNDQKPCGHGRMLRKEDPRFIRGRGTYVDDVVLPGMLHLAILRSPYAHARIASIDVTAAQAHPKVKAVVTGADLAEKGLAWMPTLSNDVQAVLATDKVRFQGQEVAFVVAEDRYSARDALELIDVDYEPLVPVVDARKALDPDAPVIRDDLDGKTDNHIFDWETGDAAATEAVLAKADVVVKQEMVYPRVHPAPMETCGAVADLDPVTGKLTLWTTSQAPHAHRTLYALVAGLPEHKIRVISPDIGGGFGNKVPIYPGYVCAIVGSLLLGKPVKWVEDRSENLTSTSFARDYIMVGEIAATSDGKILALRCNVLADHGAFNGQAAPVKYPAGFFGVFTGSYDLEAAYCHQTAVYTNKAPGGVAYACSFRITEAVYFVERLVDCL…
WP_069401250.1	Mycobacterium sherrisii	Bacteria	Actinobacteriota	Actinobacteria	Corynebacteriales	Actinobacterial	MTTFKEEAPRPPSPEDIADNDQKPCGYGRMLRKEDPRFIRGRGRYVDDVVLPGMLHLAILRSPYAHATIVGIDVTAAQAHPKVKAVVTGADLAAKGLAWMPTLSNDVQAVLATDKVRFQGQEVAFVVAEDRYSARDALELIDVEYEPLDPVVDVRRALDPSAPVIRTDLDGKTDNHCFDWETGDAAATEAAFAKADVVVTQEMVYPRVHPAPMETCGAVADLDPVSGKLTLWSTTQAPHAHRTLYALVAGLPEHKIQVISPDIGGGFGNKVPIYPGYVCAIVGSLLLGKPVKWMEDRSENLTSTGFARDYIMVGEIAATNDGKILAIRSNVLADHGAFNGTAAPVKYPAGFFGVFTGSYDIEAAYCHMTAVYTNKAPGGVAYACSFRITEAVYFVERLV…
WP_069421010.1	Mycobacterium intermedium	Bacteria	Actinobacteriota	Actinobacteria	Corynebacteriales	Actinobacterial	MTTIESRPPSPEDTADNDQKPCGYGRMLRKEDPRFIRGRGRYVDDVVLPGMLHMAILRSPYAHARIVSVDTTAAMAHPKVKLVVTGAALAEKGLAWMPTLSNDVQAVLATDKVRFQGQEVAFVVAEDRYSARDALELIDVEYDPLDPVVDVRKALDPSAEVIRTDLDGKTDNHCFDWETGDAAATDAVFAKADVVVKQEIVYPRVHPAPMETCGAIADLDPVSGKLTLWCTSQAPHAHRTVYALVAGLPEHKIQVISPDIGGGFGNKVPIYPGYVCAIVGSLLLGKPVKWMEDRSENLTSTGFARDYIMLGEIAATKDGKILAIRSNVLADHGAFNGTAAPVKYPAGFFGVFTGSYDLEAAYCHMTAVYTNKAPGGVAYACSFRITEAVYFVERLVDCL…
WP_069856566.1	Rhodococcus sp. Br-6	Bacteria	Actinobacteriota	Actinobacteria	Corynebacteriales	Actinobacterial	MTTLDHPQTDPDRPVNDGKPCGHGRMLRKEDPRFIRGQGRYVDDVQLPGMLHLAILRSPVAHARVVRIDTTAAQAHPKVAAVVTGVDLAEKGLAWMPTLSNDVQAVLATDKVRFQGQEVAFVVAEDRYSARDALELIDVEYEILDPVIDARRALAADAPVIRTDLDGKTDNHCFDWETGDSAATAAVFDRADVVVRQEMVYPRVHPAPMETCGAVADYDAVDGKLTLWSTSQAPHAHRTLYALVAGLPEHKIRVVSPDIGGGFGNKVPIYPGYVCAIVGSLLTGKPVKWMEDRSENLTSTGFARDYIMVGEIAATREGKILAIRTDVLADHGAFNGTAAPVKYPAGFFGVFTGSYDLEAAYCHMTAVYTNKAPGGVAYACSFRITEAVYLVERLVDCLA…
WP_069951620.1	Arthrobacter sp. U41	Bacteria	Actinobacteriota	Actinobacteria	Actinomycetales	Actinobacterial	MTVIHERPTNPAAGDEDRPIGYGRIQRKEDPRFVRGKGNYLDDIVLPGMLHGAILRAPVAHARLVSIDTTNALAHPKVLAVITGKDLIGLKLAWAPTLSADVQAVLVTDKVRFQGQEVAFVVAEDRYAARDALELIDVEYEVLPPVIDARKALDVDAPVIRDEIEGKTDNHIFDWEMGDKAETEAVFASADVVVSQEMVYPRVHPAPMETCGAIADFDAVDGKLTLYETTQAPHAHRTLFAIVAGIPEHKIRVVSPDIGGGFGNKVGIYPGYILAVVGSIVTGKPVKWVEDRSENLMSTSFARDYIMQGEIAATKDGKILAVRTNVLADHGAFNATAQPTKNPAGFFSIFTGSYDLKAAYCSVTGVYTNKAPGGVAYACSFRVTEAVYLVERMVDILAR…
WP_070015561.1	Streptomyces nanshensis	Bacteria	Actinobacteriota	Actinobacteria	Streptomycetales	Actinobacterial	MTTVAGSPVTAFENNDQKPVGHGRMLRKEDPRFVRGRGRYVDDVQLPGMLHLAILRAPMAHARIVSVDTSLAEAHPKVKLVVTGAMLAEKGLAWMPTLSNDVQAVLATDKVRFQGQEVAFVVAEDRYAARDALELIDVEYEMLDPVVDVRTALDPSAPVIRDDLDGKTDNHCFDWETGDAEATEDVFAKADVVVSDDIVYPRVHPAPMETCGSVADFDAVDGKLTLWSTTQAPHAHRTLYAIVAGLPEHKIRVISPDIGGGFGNKVPIYPGYVCSVVGSLLTGKPVKWMEDRSENLTSTGFARDYVMRGEIAATRDGKILGIRTNVLADHGAFNGTAAPVKYPAGFFGVFTGSYDIEAAYCKMTAVYTNKAPGGVAYACSFRITEAVYLVERIVDCLAY…
WP_070377431.1	Rhodococcus sp. WMMA185	Bacteria	Actinobacteriota	Actinobacteria	Corynebacteriales	Actinobacterial	MTTTESRPASGGVELEDAQLEDNDKKPCGHGRMLRKEDPRFIRGAGNYLDDITLPGMLHLAILRSPVAHARIVSIDTSAAQELPKVKAVVTGADLAEKNLAWMPTLSNDVQAVLATDKVRFQGQEVAFVIAEDRYSARDALELIDVEYDMLDPVVDVRTALSPDAPVIRTDLDGKKDNHCFDWETGDAEATEAVFAKADVVTKQEIVYPRVHPAPMETCGAVADVDRVSGKLTLYSTSQAPHAHRTLYALVAGIPEHKIRVVSPDIGGGFGNKVPIYPGYVCAIVASLVTGKPVKWMEDRSENLMSTGFARDYIMVGEIAATSEGKMLAIRTKVLADHGAFNGTAAPLKYPAGFFGVFTGSYDIEAAHCAMTAVYTNKAPGGVAYACSFRITEAVYLVE…
WP_071096055.1	Micromonospora sp. WMMB235	Bacteria	Actinobacteriota	Actinobacteria	Corynebacteriales	Actinobacterial	MTTVHERVDTFHDNDQKPVGYGRMLRKEDPRFVRGRGRFVDDVRLPGMLHLAILRSPVAHARILSIDTSAAEASPGVKAVVTGAMLAEQGLAWMPTLSNDVQAVLATDKVRFQGQEVAFVVAEDKYAARDALELIDVEYDVLDPVVDARRALEPGAPVIRDDLEGKTDNHCFDWETGDEAATAAVFARADVVVSQDLVYPRVHPAPMETCGAIADFDAVDGKLRLWSTTQAPHAHRTLYALVAGIPEHKIQVISPDIGGGFGNKVPIYPGYVCAIVASIVTGKPVKWMEDRFENLISTGFARDYIMRGEIAATRDGRILAIRTNVLADHGAFNGTAAPVKYPAGFFGVFTGSYDIEAAYCKMTAVFTNKAPGGVAYACSFRITEAVYLVERIVDCLADE…
WP_072689791.1	Rhodococcus marinonascens	Bacteria	Actinobacteriota	Actinobacteria	Corynebacteriales	Actinobacterial	MTTVESRPPLDGAELEDNDKKPCGHGRMLRKEDPRFIRGLGNYVDDITLPGMLHLAILRSPVAHAKIVSIDTSAAQAHPKVIAVVTGADLAAKNLAWMPTLSNDVQAVLATDKVRFQGQEVAFAIAEDRYSARDALELIDVEYDMLDPVVDVRTALSPDAPVIRTDLEGKKDNHCFDWETGDAEATEAVFAKADVVVKQEIVYPRVHPAPMETCGAVADVDRVSGKLTLYSTSQAPHAHRTLYALVAGIPEHKIRVVSPDIGGGFGNKVPIYPGYVCAIVASLVTGKPVKWMEDRSENLMSTGFARDYIMVGEIAATSEGKILAIRTKVLADHGAFNGVAAPVKYPAGFFGVFTGSYDIEAAHCAMTAVYTNKAPGGVAYACSFRITEAVYLVERLVDC…
WP_072749636.1	Rhodococcus maanshanensis	Bacteria	Actinobacteriota	Actinobacteria	Corynebacteriales	Actinobacterial	MTTVEHPPTGPLTDESDNEHFDNNKKPVGYGRMLRKEDPRFIRGRGNYVDDIVLPGMLHMAILRSPVAHARIVGVDTTAAQAHPKVKAVITGADLAEQGLAWMPTLSNDVQAVLATDKVRFQGQEVACVIAEDRYSARDALELIEVEYDILDPVIDARKALAPDAPVIRTDLEGKSDNHVFDWEAGDSKATEEAFARAEVITTQEIVYPRVHPAPMETCGAVADYDAVNGKLTLWSTSQAPHAHRTLYALVAGLPEHKIRVVSPDIGGGFGNKVPIYPGYVCAIVASLVTGKPVKWMEDRSENLMSTGFARDYIMQGEIAATRDGKILAIRTNVLADHGAFNGTAAPVKYPAGFFGVFTGSYDLEAAYCKMTAVYTDKAPGGVAYACSFRITEAVYLVE…
WP_072813342.1	Rhodococcus zopfii	Bacteria	Actinobacteriota	Actinobacteria	Corynebacteriales	Actinobacterial	MTAVEPDRKNPETVDNETVDNDRTPCGHGRMLRKEDPRFIRGRGNYVDDVQLPGMLHLAILRAPVAHATLVSIDTTAAQAHPKVKAVITGADLAGKGLAWMPTLSNDVQAVLVTDKVRFFGQEVAFVVAEDRYSARDALELIDVEYEQLDPVIDVRRALAQDAPVIRTDLDGKTDNHCFDWETGDAAATDAAFAKADVVSRQEIVYPRVHPAPMETCGAVADLDRVSGKLTLWSTSQAPHAHRTLYALVAGLPEHKIRVISPDIGGGFGNKVPIYPGYVCAIVASLLTGKPVKWMEDRSENLISTGFARDYVMVGEIAATNDGRILAVRTQVLADHGAFNGTAAPVKYPAGFFGVFTGSYDIEAAYCHMTAVYTNKAPGGVAYACSFRITEAVYLVERL…
WP_072946905.1	Rhodococcus koreensis	Bacteria	Actinobacteriota	Actinobacteria	Corynebacteriales	Actinobacterial	MTTVESRPPSGDAVVDNDKKPCGHGRMLRKEDPRFIRGLGNYVDDITLPGMLHLAILRSPVAHARIVSIDTTAAQEHPKVTAVVTGADLAAKNLAWMPTLSNDVQAVLATDKVRFQGQEVAFVIAEDRYSARDALELIDVEYDMLDPVVDARAALSPDAPVIRDDLDGKTDNHCFDWETGDAAATEAVFAKADVVVKQEIVYPRVHPAPMETCGAIADVDRVSGKLTLYSTSQAPHAHRTVYALVSGIPEHKIRVVSPDIGGGFGNKVPIYPGYVCAIVASLVTGKPVKWMEDRSENLMSTGFARDYIMVGEIAATAEGKMLAIRTKVLADHGAFNGTAAPIKYPAGFFGVFTGSYDIEAAHCAMTAVYTNKAPGGVAYACSFRITEAVYLVERLVDCL…
WP_073251611.1	Cryptosporangium aurantiacum	Bacteria	Actinobacteriota	Actinobacteria	Corynebacteriales	Actinobacterial	MTVTETRETNPAAGDESRPIGFGRLQRKEDPRFVRGKGKYLDDIVLPGMLHGAILRSPVAHAKILSIDTTEALAHPKVLAVITGTDLEGLNLAWAPTLSYDVQAVLATDKVRFQGQEVAFVIAEDRYAARDALELIDVDYDILDPVIDVRKALDADAPIIRDDKEGKTDNHIFDWEAGNEAETDAVFADAEVVVSEEVIYPRVHPAPMETCGAIADYDAIDGKLTLYETTQAPHAHRTVFALVAGLPEHKIRVISPDIGGGFGNKVGIYPGYILAVVGSIVTGKPVKWVEDRSENLMSTSFARDYIMKADVAATREGKILAVRTHVIADHGAFNASANPTKYPAGFFHIFTGSYDLQAAYCKVTGVYTNKAPGGVAYACSFRVTEAVYLIERMVDVLAA…
WP_073455606.1	Pseudonocardia thermophila	Bacteria	Actinobacteriota	Actinobacteria	Corynebacteriales	Actinobacterial	MTLVDPRRDPAAAAPVPNGFGPMLRKEDGRFVRGRGRFVDDIDLPGMLHGAVLRSPYAHARIVSIDTGGALAHPKVRAVITGADLERRGMAWLPTLSHDVAAVLATDKVRYQGQEIAFVVAEDRYSARDALALIDVEYEPLAPVVDARRALDPDAPLVRDEVPGRADNHVFDWEAGDAAATDAAFAAAEHVSTCDLLYPRVHPAPLETCGIVAALDPVTDRLVVHCTTQAPHAHRTLYATLTGIPEHRIRIVAPDIGGGFGNKVALYPGYLCAVYAATITGAPVKWTEDRSENLMSTSFARDYHMHGEIAATKDGRITGLRVRVLADHGAFNGTSQPSKFPAGFFHIFTGSYAIQAAHCRVTGVYTNKAPGGVAYACSFRITEASYLVERMVDVLAFDL…
WP_073455612.1	Pseudonocardia thermophila	Bacteria	Actinobacteriota	Actinobacteria	Corynebacteriales	Mixed 2	MTALDEVKIGGLGASRLRVEDQRFVRGRGTYLDDIKLPGMLYMEIVRSPLAHARITRIDTSKAWQIPGVRLVLTGEMMAQRNLAWMPTLSYDTQAVLATDKVRFQGQEVVVVVADDPYIAKDGCDAVEIDYEPLPAIVNPEQSAAPGAPIIRDDKPGQTDNTCYRWEVGDREATERAFAEADVVSSLKLHYPRSHPSPIECCGAVADFDAGTGKLTVYMTTQAPHIVRAAVALIAELPEHQIRIVSPDIGGGFGNKVPVYPGYVHAILASILTGRPVKWIEDKTGNLISTGFGRDMYLDAQMALRRDGKILAVRMHADTDQGAFFADAQPSKFKVGLLHSAFACYDIGIGYITAQGHYTNKAPGGVAYRCSFRVTEAMFFQERMMQAAATDLGMDQAEF…
WP_073677806.1	Mycobacterium sp. SWH-M5	Bacteria	Actinobacteriota	Actinobacteria	Corynebacteriales	Actinobacterial	MTTLENPVERPEDTAVNDAKPCGHGRMLRKEDPRFIRGRGTYVDDVKLPGMLHLAILRSPYAHAKINSIDVTAAQAHPKVKAVVTGADLAAKGLAWMPTLSNDVQAVLATDKVRFQGQEVAFVVAEDRYSARDALELIDVDYEPLDPVIDARHALDIDAPVIRTDLDGKTDNHCFDWETGDAAATEAAFAKADVVVKQEMVYPRVHPAPMETCGAVADLDPVSGKLTLWSTTQAPHAHRTLYALVAGLPEHKIRVISPDIGGGFGNKVPIYPGYVCAIVGSLLLGKPVKWMEDRSENLTSTGFARDYIMVGEIAATRDGKILAIRSNVLADHGAFNGTAAPVKYPAGFFGVFTGSYDIEAAYCHMTAVYTNKAPGGVAYACSFRITEAVYFVERLVDCL…
WP_073827238.1	Micromonospora sp. TSRI0369	Bacteria	Actinobacteriota	Actinobacteria	Corynebacteriales	Actinobacterial	MTTVHERVDTFHDNDQKPVGYGRMLRKEDPRFVRGRGRFVDDVRLPGMLHLAILRSPVAHARILSIDTSAAEASPGVKAVVTGAMLAEQGLAWMPTLSNDVQAVLATDKVRFQGQEVAFVVAEDGYAARDALELIDVEYDVLDPVVDARRALEPDAPVIRDDLEGKTDNHCFDWETGDEAATAAVFARADVVVSQDLVYPRVHPAPMETCGAVADFDPVDGKLRLWSTTQAPHAHRTLYALVAGIPEHKIQVISPDIGGGFGNKVPIYPGYVCAIVASIVTGKPVKWMEDRSENLISTGFARDYIMRGEIAATRDGRILAIRTNVLADHGAFNGTAAPVKYPAGFFGVFTGSYDIEAAYCKMTAVFTNKAPGGVAYACSFRITEAVYLVERIVDCLADE…
WP_073874432.1	Mycobacterium paraffinicum	Bacteria	Actinobacteriota	Actinobacteria	Corynebacteriales	Actinobacterial	MTTFKEGASRPPSPEDTADNDQKPCGHGRMLRKEDPRFIRGRGTYVDDVALPGMLHLAILRSPYAHARIAGIDVTAAMAHPKVKAVVTGADLAEKGLAWMPTLSNDVQAVLATDKVRFQGQEVAFVVAEDRYSARDALELIDVDYDPLDPVVDVRTALDPSAPVIRTDLENKKDNHIFDWETGDAAATEAAFARADVVVKQEIVYPRVHPAPMETCGAVADLDPVTGKLTLWTTSQAPHAHRTLYALVAGLPEHKIRVISPDIGGGFGNKVPIYPGYVCAIVGSLLLGKPVKWMEDRSENLTSTSFARDYIMVGEIAATSDGKILALRSNVLADHGAFNGQAAPTKYPAGFFGVFTGSYDLDAAYCHMTAVYTNKAPGGVAYACSFRITEAVYFVERLV…
WP_073952778.1	Streptomyces kebangsaanensis	Bacteria	Actinobacteriota	Actinobacteria	Streptomycetales	Actinobacterial	MTTTEERPVGFGRMPRKEDARFVRGHGTYVDDVRLPGMLYGAILRSPLAHARIVSVDTSAAEAHPKVKAVITGETLAGLGLSWMPTLSYDTQAVLATDKVRFQGQEVAFVVAEDRYAAQDALELIDVEYEPLPAVVDARRALDPDAPVIRDDKDQQTDNHIFDWSAGDKERTDEVFAAADVVVEQDMLYPRVHPAPLETCGTVADMDAVTGKLTVWSTTQAPHAHRTIYAMVAGIPEHKIRIISPDIGGGFGNKVGIYPGYVCAVVGSIVTGKPVKWVEDRSENLMSTSFARDYHMHGEIAATEDGKILGLRVRVIADHGAFNATAQPTQFPAGFFGVFTGSYDLAAAHCAVTGVYTNKAPGGVAYACSFRVTEAAYLVERMVDVLADRLGTDPAELRM…
WP_074310953.1	Micromonospora cremea	Bacteria	Actinobacteriota	Actinobacteria	Corynebacteriales	Actinobacterial	MTTVHERVDTFHDNDQKPVGYGRMLRKEDPRFLRGRGRYVDDVQLPGMLHLAILRAPVAHARIVSIDTSAAEASPGVRAVVTGAMLAQQGLAWMPTLSNDVQAVLATDKVRFQGQEVAFVVAEDRYAARDALELIDVEYDVLDPVIDARRALEPGAPLIRDDLEGKANNHCFDWETGDEAATEAVFARADVVVSQDLVYPRVHPAPMETCGAVADFDAVDGKLRLWSTTQAPHAHRTLYAIVAGIPEHKIQVISPDIGGGFGNKVPIYPGYVCAIVASIVTGKPVKWMEDRSENLISTGFARDYIMRGEIAATRDGRILGIRTNVLADHGAFNGTAAPVKYPAGFFGVFTGSYDIEAAYCRMTAVYTNKAPGGVAYACSFRITEAVYLVERIVDCLADE…
WP_075030256.1	Streptomyces mirabilis	Bacteria	Actinobacteriota	Actinobacteria	Streptomycetales	Actinobacterial	MTTTEERPVGFGRMPRKEDARFVRGHGTYVDDVRLPGMLYGAILRSPLAHARIVSVDTSAADAHPKVKAVITGETLAGLGLAWMPTLSYDTQAVLATDKVRFQGQEVAFVVAEDRYAARDALELIDVEYEPLPPVVDARRALDPDAPVIRDDKDHQTDNHIFDWSAGDKERTDEVFAAADVVVQQDMLYPRVHPAPLETCGTVADMDAITGKLTVWSTTQAPHAHRTIYAMVAGIPEHKIRIISPDIGGGFGNKVGIYPGYVCAVVGSIVTGKPVKWVEDRSENLMSTSFARDYHMHGEIAATKEGKILGLRVHVIADHGAFNATAQPTQFPAGFFGVFTGSYDLAAAHCTVTGVYTDKAPGGVAYACSFRVTEAVYLVERMVDLLADRLGTDPAELRM…
WP_075544281.1	Mycobacterium sp. MK13	Bacteria	Actinobacteriota	Actinobacteria	Corynebacteriales	Actinobacterial	MTTIESRPPAPEGRPEDTADNDQKPCGHGRMLRKEDPRFIRGRGTYVDDVTLPGMLHLAILRSPYAHARIVSIDTTAALAHPKVKAVVTGADLAEKGLAWMPTLANDVQAVLATDKVRFQGQEVAFVVAEDRYSARDALELIDVEYDPLDPVVDVRKALDPTAPVIRTDLEGKKDNHIFDWETGDAAATEAVFAMADVVVKQEMVYPRVHPAPMETCGAVADLDPVTGKLTLWTTSQAPHAHRTLYALVAGLPEHKIRVISPDIGGGFGNKVPIYPGYVCAIVGSLVLGKPVKWMEDRSENLTSTSFARDYIMVGEIAATKDGKILAIRSNVLADHGAFNGQAAPTKYPAGFFGVFTGSYDLEAAYCHMTAVYTNKAPGGVAYACSFRITEAVYFVERL…
WP_077099880.1	Mycobacterium sp. AB308	Bacteria	Actinobacteriota	Actinobacteria	Corynebacteriales	Actinobacterial	MTTIESRPPSPEDTADNDQKPCGHGRMLRKEDPRFIRGRGTYVDDVALPGMLHLAILRSPYAHARIASIDVTAALAHPKVKAVVTGADLAEKGLAWMPTLSNDVQAVLATDKVRFQGQEVAFVVAEDRYSARDALELIDVDYDPLDPVVDVRKALESAAPVIRTDLDGKTDNHIFDWETGDAAATEAAFARADVVVKQEIVYPRVHPAPMETCGAVADLDPVTGKLTLWTTSQAPHAHRTLYALVAGLPEHKIRVISPDIGGGFGNKVPIYPGYVCAIVGSLLLGKPVKWMEDRSENLTSTSFARDYIMVGEIAARGDGKILAIRSNVLADHGAFNGQAAPTKYPAGFFGVFTGSYDLEAAYCHMTAVYTNKAPGGVAYACSFRITEAVYFVERLVDCL…
WP_078017675.1	Mycobacterium litorale	Bacteria	Actinobacteriota	Actinobacteria	Corynebacteriales	Actinobacterial	MTTIESRPPSPDDTADNDQKPCGYGRMLRKEDPRFIRGRGNYVDDVQLPGMLHLAILRSPYAHATINGIDTTAAQAHPKVKAVVTGADLAEKGLAWMPTLSNDVQAVLATDKVRFQGQEVAFVVAEDRYSARDALELIDVDYEPLDPVIDVRTALDPSAPVIRTDLDGKTDNHCFDWETGDAAATEAVFAKADVVVKQEMVYPRVHPAPMETCGAVADLDPVSGKLTLWSTTQAPHAHRTLYALVAGLPEHKIRIIAPDIGGGFGNKVPIYPGYVCAIVGSLLLGKPVKWMEDRSENLTSTGFARDYIMVGEIAATNDGKILAIRSTVLADHGAFNGVAAPVKYPAGFFGVFTGSYDIEAAYCHMTAVYTNKAPGGVAYACSFRITEAVYFVERLVDCL…
WP_078105190.1	Arthrobacter sp. SRS-W-1-2016	Bacteria	Actinobacteriota	Actinobacteria	Actinomycetales	Actinobacterial	MTTVQEHAPNPAAGDPGRPIGFGRLQRKEDPRFVRGKGNYLDDIVLPGMLHGAILRAPVAHARLVSIDTSEALAHPGVRAVITGKDLQALNLAWAPTLSADVQAVLVTDKVRFQGQEVAFVVAEDRYAARDALELIDVEYDMLPPVIDARHALDPGAPVIRDDIEGRTDNRIFDWEIGDAAETEAVFAAADVVVAQEVVYPRVHPAPMETCGAVADFDPIDGRLTLYETTQAPHAHRTLYAIVAGIPEHKIRIVSPDIGGGFGNKVGIYPGYVLAVVGSIVTGKPVKWVEDRSENLMSTSFARDYIMQGEIAATKEGKILAVRTSVLADHGAFNATAQPTKTPAGFFSIFTGSYDLKAAYCKVTGVYTNKAPGGVAYACSFRVTEAVYLVERMVDILAR…
WP_079549531.1	Arthrobacter sp. 49Tsu3.1M3	Bacteria	Actinobacteriota	Actinobacteria	Actinomycetales	Actinobacterial	MTVIHDRQPNPAAGDEDRPIGYGRIQRKEDPRFVRGKGHYLDDIVLPGMLHGAILRAPVAHARLVSIDTTNALAHPKVVAVITGKDLLGLKLAWAPTLSADVQAVLVTDKVRFQGQEVAFVVAEDRYAARDALELIDVEYDVLPPLVDARKALDADAPVIRDEIEGRTDNRIFDWEMGDKAETDAVFASADVVVSQEVVYPRVHPAPMETCGAVADFDAVNGKLTLYETTQAPHAHRTLFAIVAGIPEHKIRIVSPDIGGGFGNKVGIYPGYILAVVGSIVSGRPVKWVEDRSENLMSTSFARDYIMQGEIAATRDGKILALRTHVLADHGAFNATAQPTKNPAGFFSIFTGSYDLAAAHCSVTGVYTNKAPGGVAYACSFRVTEAVYLVERMVDILAR…
WP_079924763.1	Mycobacterium sp. AT1	Bacteria	Actinobacteriota	Actinobacteria	Corynebacteriales	Actinobacterial	MTTTEVRPPSGNELPDNDKKPCGYGRMLRKEDPRFIRGKGNYVDDVNLHGMLHLAILRSPYAHARITAIDVSAALAHPKVKAVVTGADLAEKGLAWMPTLSNDVQAVLATDKVRFQGQEVAFVVAEDRYSARDALELIDVDYEPLEPVVDVRRALAPDAEVIRTDLEGKTDNHCFDWETGDAAATDAVFARADVVVSQEIIYPRVHPAPMETCGAVADLDPISGKLTLWSTTQAPHAHRTLYALVAGIPEHKIRVIAPDIGGGFGNKVPIYPGYVCAIVGSLILGKPVKWMEDRSENLTSTGFARDYVMVGDIAATKDGKILAIRSTVLADHGAFNGVASPLKYPAGFFGVFTGSYDIEAAYCQMTAVFTNKAPGGVAYACSFRITEAVYFVERLVDCL…
WP_080040654.1	Nonomuraea sp. ATCC 55076	Bacteria	Actinobacteriota	Actinobacteria	Streptosporangiales	Actinobacterial	MGRGGEQMSFGRMHRKEDARFIRGRGTYTDDVRLPGMLYGAILRSPHAHARIVSVDTSAAEAHPKVRAVITGQTLAGLNLAWMPTLSNDIQAVLATDKVRFQGQEVAFVVAEDPYSARDALELIDVDYEPLDAVIDARKALDPGAPVIRDDLEGRTGNHIFDWEAGDRARTDAVFERAEVTVAQDMLYPRVHPAPLETCGAVADFDKVTGKLTVWCPTQAPHAHRTLYAMVAGLPEHKIRVISPDIGGGFGGKVGIYPGYVCAIVGSIVTGKPVKWMEDRSENLMSTAFARDYHMRGEIAATRDGRIQGIRVKVLADHGAFNGTAQPTKFPAGFFHVFSGSYDIETAHCEVTGVYTNKAPGGVAYACSFRVTEAVYLVERMVDVLAAELGMDPAELRLR…
WP_081193413.1	Saccharomonospora sp. LRS4.154	Bacteria	Actinobacteriota	Actinobacteria	Corynebacteriales	Actinobacterial	MTTTGVPEQRTIPVGHGSMPRKEDERFVRGHGTYVDDVVLPGMLHGAVLRSPHAHARLVSIDTSAAMAHPKVRAVVTGQTLEGLNLAWMPTLSHDVQAVLATDKVRFQGQEVAFVVAEDRYAARDALELIDVEYEPLPPVVDAHRALDTDAPVIRDDVEGRTDNRVFDWETGDRAATDDVFTRADVVVEQDMLYPRVHPAPLETCGAVADMDAVTGKLTVWTTSQAPHAHRTLYALVAGLPEHKIRVIAPDIGGGFGNKVGIYPGYVCAVVGSILTGKPVKWVEDRSENLMSTSFARDYHMHGEIAASRDGTILGLRVRVLADHGAFNGTAQPSKYPAGFFGVFTGSYDLQAAHCEVTGVYTNKAPGGVAYACSFRITEAVYLVERMVDVLAHDLGLDP…
WP_083052076.1	Mycobacterium shinjukuense	Bacteria	Actinobacteriota	Actinobacteria	Corynebacteriales	Actinobacterial	MTTIESRPPSPEDLADNAQKPCGYGRMLRKEDPRFIRGRGRYVDDVALPGMLHLAILRSPYAHARIVSVDVTAAQAHPKVKAVVTGADLAAKGLAWMPTLANDVQAVLATDKVRFQGQEVAFVVAEDRYSARDALELIDVEYQPLDPVVNVRMALHPSAPVIRTDLQGKTDNHCFDWETGDAAATEAAFAKADVVVTQEIVYPRVHPAPMETCGAVADLDPVTGKLTLWTTSQAPHAHRTLYALVAGLPEHKIRVISPDIGGGFGNKVPIYPGYVCAIVGSLLLGKPVKWMEDRSENLTSTGFARDYIMVGEIAATKGGRILAIRSTVLADHGAFNAQAAPAKYPAGFFGVFTGSYDIEAAYCHMTAVYTNKAPGGVAYACSFRITEAVYFVERLVDCL…
WP_083113609.1	Mycobacterium angelicum	Bacteria	Actinobacteriota	Actinobacteria	Corynebacteriales	Actinobacterial	MTTIESKPPSPEDTADNDQKPCGYGRMLRKEDPRFIRGRGRYVDDVTLPGMLHMAILRSPYAHARIVSVDVTAAQAHPKVKLVVTGAALAEKGLAWMPTLSNDVQAVLATDKVRFQGQEVAFVVAEDRYSARDALELIDVEYDPLDPVIDVRMALDPSAPVIRTDLDGKTDNHCFDWQTGDAAATEAAFAKADVVVKQEIVYPRVHPAPMETCGAVADLDPVTGKLTLWSTSQAPHAHRTLYALVAGLPEHKIQVISPDIGGGFGNKVPIYPGYVCAIVGSLLLGKPVKWMEDRSENLTSTGFARDYIMVGEIAATNDGKILAIRTNVLADHGAFNGTAAPVKYPAGFFGVFTGSYDIEAAYCHMTAVYTNKAPGGVAYACSFRITEAVYLVERLVDCL…
WP_083118002.1	Mycobacterium rhodesiae	Bacteria	Actinobacteriota	Actinobacteria	Corynebacteriales	Actinobacterial	MTTVEHRPEDTADNNKKPCGYGRMLRKEDPRFIRGRGNYVDDVQLPGMLHLAILRSPYAHATINSIDVTAAQAHPKVKAVVTGADLAEKGLAWMPTLSNDVQAVLATDKVRFQGQEVAFVVAEDRYSARDALELIDVDYGPLDPVIDVRTALDPSAPVIRTDLDGKADNHCFDWETGDAAATEAVFANAEIVVKQEIIYPRVHPAPMETCGAVADLDPVTGKLTLWSTTQAPHAHRTLYALVAGLPEHKIRIISPDIGGGFGNKVPIYPGYVCAIVASLVLGKPVKWMEDRSENLTSTGFARDYIMVGEIAATKEGKIQAIRSTVLADHGAFNGVAAPVKYPAGFFGVFTGSYDIDAAYCHMTAVYTNKAPGGVAYACSFRITEAVYFVERLVDCLAHE…
WP_083173343.1	Mycobacterium paraseoulense	Bacteria	Actinobacteriota	Actinobacteria	Corynebacteriales	Actinobacterial	MTTIESRPPSPEDTADNDQKPCGHGRMLRKEDPRFIRGRGTYVDDVALPGMLHLAILRSPYAHARIASIDVTAAMAHPKVKAVVTGADLAEKGLAWMPTLSNDVQAVLATDKVRFQGQEVAFVVAEDRYSARDALELIDVDYDPLDPVVDVRTALDASAPVIRTDLDGKKDNHIFDWETGDAAATEAAFARADVVVKQEIVYPRVHPAPMETCGAVADLDPVTGKLTLWTTSQAPHAHRTLYALVAGLPEHKIRVISPDIGGGFGNKVPIYPGYVCAIVGSLLLGKPVKWMEDRSENLTSTSFARDYIMVGEIAATQDGKILALRSNVLADHGAFNGQAAPTKYPAGFFGVFTGSYDLEAAYCHMTAVYTNKAPGGVAYACSFRITEAVYFVERLVDCL…
WP_083178022.1	Mycobacterium scrofulaceum	Bacteria	Actinobacteriota	Actinobacteria	Corynebacteriales	Actinobacterial	MTTIESRPPVPEGPEDLVDNDQKPCGHGRMLRKEDPRFIRGRGTYVDDVALPGMLHLAVLRSPYAHARIAGIDVTAALAHPKVKAVVTGADLAEKGLAWMPTLSNDVQAVLATDKVRFQGQEVAFVVAEDRYSARDALELIDVDYDPLDPVVDVRRALDPSAPVIRTDLENKKDNHIFDWETGDAAATEAVFARADVVVEQEMVYPRVHPAPMETCGAIADLDPVTGKLTLWTTSQAPHAHRTLYALVAGLPEHKIRVISPDIGGGFGNKVPIYPGYVCAIVGSLLLGKPVKWMEDRSENLTSTSFARDYIMVGEIAATKDGKILALRSNVLADHGAFNGQAAPTKYPAGFYGVFTGSYELEAAYCHMTAVYTNKAPGGVAYACSFRITEAVYFVERLV…
WP_083738438.1	Mycobacterium sp. MS1601	Bacteria	Actinobacteriota	Actinobacteria	Corynebacteriales	Actinobacterial	MTTLESPEDLADNDKKPCGYGRMLRKEDPRFIRGRGTYVDDVNLPGMLHLAILRSPYAHARINAIDTSAALAHPKVRAVVTGADLAAKGLAWMPTLSNDVQAVLATDKVRFQGQEVAFVVAEDRYSARDALELIDVDYEPLDPVIDVRRALDPSAEVIRTDLDGKTDNHCFDWETGDAAATEAVFARADVVVKQEMVYPRVHPAPMETCGAVADLDPVSGKLTLWSTTQAPHAHRTLYALVAGLPEHKIRVVAPDIGGGFGNKVPIYPGYVCAIVGSLLLGKPVKWMEDRSENLTSTGFARDYIMVGEIAADTEGKILAIRSHVLADHGAFNGTAAPVKYPAGFFGVFTGSYDIEAAYCHMTAVYTNKAPGGVAYACSFRITEAVYFVERLVDCLAYEM…
WP_083786078.1	Nakamurella multipartita	Bacteria	Actinobacteriota	Actinobacteria	Corynebacteriales	Actinobacterial	MPRKEDARFLRGQGHYVDDVRMPGMLESAILRSPYAHARIRSIDTTAAAALPGVHAVITGQTLAGLNLAWMPTLSADVQAVLATDKVRFQHQEVAYVVADTEYIARDALELIEVDYEPLPAVVDAKRALDPDAPVIRDDVDGRTDNHIFDWEAGDAAETARVFDAAEVVVTQEMLYPRVHPAPMETCGTVAHMDPVTGKLTVYSTNQAPHAHRTIYALVAGIPEHKIRIISPDIGGGFGNKVGIYPGYVLAVVGSIVTGRPVKWMEDRSENLMATSFARDYHMTGSIASTRDGKITGLKVDVLADHGAFNGTAQPTKFPAGFFHIFTGSYDLQAAHCKVSGVYTNKAPGGVAYACSFRITEAVYLVERMVDLLARELDMDPAQLRLKNLLRPEQFPYTS…
WP_083914087.1	Ilumatobacter nonamiensis	Bacteria	Actinobacteriota	Acidimicrobiia	Microtrichales	Actinobacterial	MTITEPGTQSAEDNTNAVPTPTDNLNDHKPNGFGRMLRKEDPRLVRGRGQFCDDVQVPGMLHLAILRSPMAHARIVSIDKSAAEAHPKVKAVVTGADLAEHNLAWMPTLSNDVQAVLATDKVRFQHQEVAFVVAEDRYSARDALELIDVEYEWLDPVIDVRQALAPDAPVIRDDLEGKTDNHCFDWEAGSKDDTEAVFADARENGIVVTEDIVYPRVHPAPMETCGCVADLDPVSGKLTLWSTTQAPHAHRTVYALVAGLPEHKIRIIAPDIGGGFGNKVPIYPGYVCSIVASLLIGKPVKWMEDRTENLVSTGFARDYIMRGEIAATKEGKIRAIRTEVLADHGAFNGTAAPVKYPAGFFGVFTGSYDIEAAYAHMSAVYTNKAPGGVAYACSFRITE…
WP_083934065.1	Sciscionella marina	Bacteria	Actinobacteriota	Actinobacteria	Corynebacteriales	Actinobacterial	MLRKEDPRFVRGKGRYVDDVQLPGMLHLAILRSPMAHARIVSVDTSAAEALPHVHAVVTGTMLADKGLAWMPTLSNDVQSVLATDKVRFQGQEVAFVVADDRYTARDALELIDVEYDPLDPVMDVRKALDEAAPVVRDEIEGKTDNHIFDWETGDAGATEKVFAKADVVVSEDIVYPRVHPAPMETCGAVADYDAVDGRLTLWSTTQAPHAHRTLYALVAGLPEHKIRIISPDIGGGFGGKVPIYPGYVCSIVASLVTGKPVKWMEDRSENLTSTGFARDYVMRGEIAATKEGKILAIRTHVLADHGAFNGVAAPVKYPAGFFGVFTGSYDLEAAYCSMSAVYTNKAPGGVAYACSFRITEAVYLVERMVSRLADELGVDQAQLRLDNFLRPDQFPYTT…
WP_085078862.1	Mycobacterium palustre	Bacteria	Actinobacteriota	Actinobacteria	Corynebacteriales	Actinobacterial	MTTIESRPPSPEDTADNDQKPCGHGRMLRKEDPRFIRGRGTYVDDVALPGMLHLAILRSPYAHARIAGIDVTAALAHPKVKAVVTGADLADKGLAWMPTLSNDVQAVLATDKVRFQGQEVAFVVAEDRYSARDALELIDVDYDPLDPVVDVRRALDPSAPVIRTDLENKKDNHIFDWETGDAAATEAAFARADVVVKQEIVYPRVHPAPMETCGAVADLDPVTGKLTLWTTSQAPHAHRTLYALVAGLPEHKIRVISPDIGGGFGNKVPIYPGYVCAIVGSLLLGKPVKWMEDRSENLTSTSFARDYIMVGEIAATKDGRILAIRSNVLADHGAFNGQAAPTKYPAGFFGVFTGSYDLEAAYCHMTAVYTNKAPGGVAYACSFRITEAVYFVERLVDCL…
WP_085093066.1	Mycobacterium paraense	Bacteria	Actinobacteriota	Actinobacteria	Corynebacteriales	Actinobacterial	MTTIESRPPSPEDTADNDQKPCGHGRMLRKEDPRFIRGRGTYVDDVALPGMLHLAILRSPYAHARIAGIDVTAALAHPKVKAVVTGADLAEKGLAWMPTLSNDVQAVLATDKVRFQGQEVAFVVAEDRYSARDALELIDVDYDPLDPVVDVRKALEPSAPVIRTDLDGKTDNHIFDWETGDAAATEAAFARADVVVKQEIVYPRVHPAPMETCGAVADLDPVTGKLTLWTTSQAPHAHRTLYALVAGLPEHKIRVISPDIGGGFGNKVPIYPGYVCAIVGSLLLGKPVKWMEDRSENLTSTSFARDYIMVGEIAATNDGKILAIRSNVLADHGAFNGQAAPTKYPAGFFGVFTGSYDLEAAYCHMTAVYTNKAPGGVAYACSFRITEAVYFVERLVDCL…
WP_085160075.1	Mycobacterium lacus	Bacteria	Actinobacteriota	Actinobacteria	Corynebacteriales	Actinobacterial	MTTFKEGASRPPSPEDLADNDQKPCGHGRMLRKEDPRFIRGRGTYVDDVVLPGMLHLAILRSPYAHARIVGIDVTAAQAHPKVKAVVTGADLAAKGLAWMPTLANDVQAVLATDKVRFQGQEVAFVVAEDRYSARDACELIDVEYEPLEPVVDVRTALDPSAPVIRTDLEGKTDNHLFDWETGDAAATEAAFAKADVVVKQEIVYPRVHPAPMETCGAVADLDPVTGKLTLWTTSQAPHAHRTVYALVAGLPEHKIRVISPDIGGGFGNKVPIYPGYVCAIVGSLVLGKPVKWMEDRSENLTSTGFARDYIMVGEIAATKDGKILAIRSNVLADHGAFNGQAAPLKYPAGFYGVFTGSYDIEAAYCHMTAVYTNKAPGGVAYACSFRITEAVYFVERLV…
WP_085187400.1	Mycobacterium sp. IEC1808	Bacteria	Actinobacteriota	Actinobacteria	Corynebacteriales	Actinobacterial	MTTIESRPPEDTADNDQKPCGHGRMLRKEDPRFIRGRGTYVDDVALPGMLHLAILRSPYAHARIVGIDTTAAQAHPKVKAVVTGADLAEKGLAWMPTLSNDTQAVLATDKVRFQGQEVAFVVAEDRYSARDALELIDVDYDPLDPVVDVRKALDSSAPVIRTDLDGKNDNHIFDWETGDAAATDAAFAKADVVVKQEIVYPRVHPAPMETCGAVADLDPVTGKLTLWTTSQAPHAHRTLYALVAGLPEHKIRVISPDIGGGFGNKVPIYPGYVCAIVGSLLLGKPVKWMEDRSENLTSTSFARDYIMVGEIAATNDGKILAIRSNVLADHGAFNGQAAPTKYPAGFFGVFTGSYDLEAAYCHMTAVYTNKAPGGVAYACSFRITEAVYFVERLVDCLAF…
WP_085200665.1	Mycobacterium triplex	Bacteria	Actinobacteriota	Actinobacteria	Corynebacteriales	Actinobacterial	MTTIESRPPSPEDLADNDQKPCGYGRMMRKEDPRFIRGRGRYVDDIALPGMLHLAILRSPYAHATIVGIDVTAAQAHPKVKAVVTGADLAEKGLAWMPTLSNDVQAVLATDKVRFQGQEVAFVVAEDRYSARDALELIDVEYDPLEPVVDVRTALDPSAPVIRTDLDGKTDNHCFDWETGDAAATEAVFAKADVVVKQEIVYPRVHPAPMETCGAVADLDPVTGKLTLWSTSQAPHAHRTLYALVAGLPEHKIQVISPDIGGGFGNKVPIYPGYVCAIVGSLLLGKPVKWMEDRSENLTSTGFARDYIMVGEIAARGDGKILAIRSNVLADHGAFNGTAAPVKYPAGFFGVFTGSYDLEAAYCHMTAVYTNKAPGGVAYACSFRITEAVYFVERLVDCL…
WP_085222638.1	Mycobacterium florentinum	Bacteria	Actinobacteriota	Actinobacteria	Corynebacteriales	Actinobacterial	MTTIESRPPSPEDLADNDQKPCGYGRMMRKEDPRFIRGRGRYVDDIALPGMLHLAILRSPYAHATIVGIDVTAAQAHPKVKAVVTGADLAAKGLAWMPTLSNDVQAVLATDKVRFQGQEVAFVVAEDRYSARDALELIDVEYDPLDPVVDVRTALDPSAPVIRTDLDGKTDNHCFDWETGDAAATDAVFAKADVVVKQEIVYPRVHPAPMETCGAVADLDPVTGKLTLWSTSQAPHAHRTLYALVAGLPEHKIQVISPDIGGGFGNKVPIYPGYVCAIVGSLLLGKPVKWMEDRSENLTSTGFARDYIMVGEIAATNEGKILAIRSTVLADHGAFNGTAAPVKYPAGFFGVFTGSYDIEAAYCHMTAVYTNKAPGGVAYACSFRITEAVYFVERLVDCL…
WP_085236295.1	Mycobacterium conspicuum	Bacteria	Actinobacteriota	Actinobacteria	Corynebacteriales	Actinobacterial	MTTIESRPPSPEDTADNDQKPCGYGRMLRKEDPRFIRGRGNYVDDVTLPGMLHLAILRSPYAHARIAGVDVTAAQAHPKVKAVVTGADLADKGLAWMPTLSNDVQAVLATDKVRFQGQEVAFVVAEDRYSARDALELIDVDYEPLEPVVDVRTALAPSAPVIRTDLEGKTDNHCFDWETGDAAATDAVFAHADVVVKQEIVYPRVHPAPMETCGAVADLDPVTGKLTLWSTSQAPHAHRTLYALVAGLPEHKIQVISPDIGGGFGNKVPIYPGYVCAIVGSLLLGKPVKWMEDRSENLTSTGFARDYIMVGEIAATKEGKILAIRSNVLADHGAFNGTAAPVKYPAGFFGVFTGSYDIEAAYCHMTAVYTNKAPGGVAYACSFRITEAVYFVERLVDCL…
WP_085240696.1	Mycobacterium europaeum	Bacteria	Actinobacteriota	Actinobacteria	Corynebacteriales	Actinobacterial	MTTIESRPPSPEDTADNDQKPCGHGRMLRKEDPRFIRGRGTYVDDVALPGMLHLAILRSPYAHARIAGVDVTAALAHPKVKAVVTGADLAEKGLAWMPTLSNDVQAVLATDKVRFQGQEVAFVVAEDRYSARDALELIDVDYDPLDPVIDVRTALDPSAPVIRTDLDGKKDNHIFDWETGDAAATEAVFATADVVVKQEMVYPRVHPAPMETCGAVADLDPVTGKLTLWTTSQAPHAHRTLYALVAGLPEHKIRVISPDVGGGFGNKVPIYPGYVCAIVASLVLGKPVKWMEDRSENLTSTSFARDYIMVGEIAATEDGKILAVRSNVLADHGAFNGQAAPTKYPAGFYGVFTGSYDLEAAYSRVTGVYTNKAPGGVAYACSFRITEAVYLVERLVDCL…
WP_085251400.1	Mycobacterium riyadhense	Bacteria	Actinobacteriota	Actinobacteria	Corynebacteriales	Actinobacterial	MTTIESRPPSPEDTVDNDQKPCGHGRMLRKEDPRFIRGRGKYVDDVSLPGMLHLAILRSPYAHARIVSIDGTAALAHPKVKAVVTGAALAEKGLAWMPTLSNDVQAVLATDKVRFQGQEVAFVVAEDRYSARDALELIDVEYDPLDPVVDVRKALHPSAPVIRTDLEGKTDNHCFDWETGDAAATDAAFAKADVVVKQEIVYPRVHPAPMETCGAVADLDPVTGKLTLWTTSQAPHAHRTVYALVAGLPEHKIQVISPDIGGGFGNKVPIYPGYVCAIVGSLLLGKPVKWMEDRSENLTSTGFARDYIMVGEIAATKEGKILAIRSNVLADHGAFNGQAAPLKYPAGFFGVFTGSYDIEAAYCHMTAVYTNKAPGGVAYACSFRITEAVYFVERLVDCL…
WP_085257850.1	Mycobacterium saskatchewanense	Bacteria	Actinobacteriota	Actinobacteria	Corynebacteriales	Actinobacterial	MTTIESRPPERDGSPEDRADNDQKPCGHGRMLRKEDPRFIRGRGTYVDDVNLHGMLHLAILRSPYAHARIVSIDVTAALAHPKVKAVVTGADLAEKGLAWMPTLSNDVQAVLATDKVRFQGQEVAFVVAEDRYSARDALELIDVDYDPLDPVVDVRKALDPAAPVIRTDLDGKTDNHIFDWETGDAAATEAAFARADVVVRQEMVYPRVHPAPMETCGAVADLDPVTGKLTLWTTSQAPHAHRTLYALVAGLPEHKIRVISPDVGGGFGNKVPIYPGYVCAIVGSLLLGKPVKWMEDRSENLTSTSFARDYIMVGEIAATNDGKILAIRSNVLADHGAFNGQAAPTKYPAGFFGVFTGSYDIEAAYCHMTAVYTNKAPGGVAYACSFRITEAVYFVERL…
WP_085288222.1	Mycobacterium vulneris	Bacteria	Actinobacteriota	Actinobacteria	Corynebacteriales	Actinobacterial	MTTIESRPPSPEDLADNDQKPCGHGRMMRKEDPRFIRGRGTYVDDVVLPGMLHLAILRSPYAHARIAGIDVTAALAHPKVKAVVTGADLAEKGLAWMPTLSNDVQAVLATDKVRFQGQEVAFVVAEDRYSARDALELIDVDYDPLDPVVDVRRALDPSVPVIRTDLENKKDNHIFDWETGDAAATDAVFANADVVVKQEIIYPRVHPAPMETCGAVADLDPVTGKLTLWTTSQAPHAHRTLYALVAGLPEHKIRVISPDIGGGFGNKVPIYPGYVCAIVGSLQLGKPVKWMEDRSENLTSTSFARDYIMVGEIAATNDGKILAIRSNVLADHGAFNGQAAPTKYPAGFFGVFTGSYDLEAAYCHMTAVYTNKAPGGVAYACSFRITEAVYFVERLVDCL…
WP_085327152.1	Mycobacterium decipiens	Bacteria	Actinobacteriota	Actinobacteria	Corynebacteriales	Actinobacterial	MTTIESRPPSPEDTADNAQKPCGHGRMMRKEDPRFIRGRGTYVDDVALPGMLHLAILRSPYAHARIVSIDVTAAQAHPKVKAVVTGSDLADKGLAWMPTLSNDVQAVLATDKTRFQGQEVAFVVAEDRYSARDALELIDVEYEPLDPVVDVRRALDPSTPVIRTDLEGKTDNHIFDWETGDAAATDAVIATADVVVKQEIVYPRVHPAPMETCGAVADLDPVTGKLTLWTTSQAPHAHRTLYALVAGLPEHKIRVISPDIGGGFGNKVPIYPGYVCAIVGSLLLGKPVKWVEDRSENLTSTGFARDYIMVGEIAATQDGKILAIRSNVLADHGAFNAQAAPAKYPAGFFGVFTGSYDIEAAYCHMTAVYTNKAPGGVAYACSFRITEAVYFVERLVDCL…
WP_085672302.1	Mycobacterium szulgai	Bacteria	Actinobacteriota	Actinobacteria	Corynebacteriales	Actinobacterial	MTTIESKPPSPEDTADNDQKPCGYGRMLRKEDPRFIRGRGRYVDDVTLPGMLHLAILRSPYAHARIVSVDVTAAQAHPKVKLVVTGAALAEKGLAWMPTLSNDVQAVLATDKVRFQGQEVAFVVAEDRYSARDALELIDVEYDPLDPVIDVRRALDPSAPVIRTDLDGKTDNHCFDWQTGDAAATEAAFAKADVVVKQEIVYPRVHPAPMETCGAVADLDPVTGKLTLWSTSQAPHAHRTLYALVAGLPEHKIQVISPDIGGGFGNKVPIYPGYVCAIVGSLLLGKPVKWMEDRSENLTSTGFARDYIMVGEIAATNEGKILAIRTNVLADHGAFNGTAAPVKYPAGFFGVFTGSYDIEAAYCHMTAVYTNKAPGGVAYACSFRITEAVYLVERLVDCL…
WP_085870293.1	Nocardioides sp. PD653	Bacteria	Actinobacteriota	Actinobacteria	Propionibacteriales	Actinobacterial	MTTLDEGVAATPEDLDHADNDQHPVGHGRMLRKEDPRFIRGMGKYVDDLQLKGMLHLAILRSPVAHATIVSIDTTAAQAHPKVKAVITGADLAAQGLAWMPTLSNDVQAVLATDKVRFQGQEVAFVVAEDRYSARDALELIDVEYDILPPVVDVRTALAPDAPVIRTDLEGKTDNHCFDWETGDKAATDAVFARADVVVTEDIVYPRVHPAPMETCGCVADYERVSGQLTLWTTSQAPHAHRTVYALVAGLPEHKIRVIAPDIGGGFGNKVPIYPGYVCAIVASLVIGKPVKWMEDRSENLVSTGFARDYVMRGEIAATKEGKILAIRTHVIADHGAFNGTAAPTKYPAGFFGVFTGSYDLEAAYCSMTAVYTNKAPGGVAYACSFRITEAVYLVERLV…
WP_085911866.1	Pseudonocardia autotrophica	Bacteria	Actinobacteriota	Actinobacteria	Corynebacteriales	Mixed 2	MTDTLDEVRIGGLGASRRRAEDARFIRGRGTYVDDVVLPGMLHMEILRSPLAHARITSIDTSAAWAIPGVRLVLTGEMAAQRNLAWMPTLSYDTQAVLATDKVRFQGQEVACVVADDPYIARDAVEAIVVEYEALPPVVNPKQAMEPGAPVIRDDKEGQTDNLTYRWDVGDAAATERAFAEADTVSTLSLHYPRSHPSPLEPCGSIADFDVATGKLTIYMTSQAPHIIRSAVALVAELPEHMIRVISPDLGGGFGNKVPVYPGYVCSILCSILTGKPVKWVEDRSSNLSSTGFGRDMYLDGELALRSDGRILGVRMHVTTDQGAFFADAQPSKFKVGLLHSAFACYDVPVGHISAHGAYTNKAPGGVAYRCSFRVTEAMYFQERMVQAAADDLGMDQAE…
WP_085911871.1	Pseudonocardia autotrophica	Bacteria	Actinobacteriota	Actinobacteria	Corynebacteriales	Actinobacterial	MGRVVTPVGFGPLRRKEDLRLVRGRGRFVDDIALPGMLHGAILRSPYAHARIVSVDTSAAESHPKVRAVLTGADLAARDMAWMPTASHDVAAVLACEKVHFQGQEVAFVVAEDRYAARDALALIEVEYEPLPAVVDARTALDPDAPLVRDEQPGCTDNHIFDWESGDAAATDAVFAAAEHVSDCDLVYPRVHPAPLETCGIVADADRIEGRLTVHATTQAPHTHRVLYSRIAGVPEHRIRVVAPDIGGGFGNKVAMYPGYLCAVVASTVTGRPVKWVEDRSENLMASSFARDYHMRGEIAATRDGRILAVRVRVLADHGAFNATSQPSRFPAGFFGVFTGSYDLRAAHCRVTGVHTNKAPGGVAYACSFRITEASYLVERLVDVLAHDLGLDPARLRMD…
WP_086808113.1	Streptomyces murinus	Bacteria	Actinobacteriota	Actinobacteria	Streptomycetales	Actinobacterial	MTTVAANGHRTAFVDNDQKPNGHGRMLRKEDPRFVRGRGRYVDDLQLPGMLHLAILRSPLAHARILSVDTTLAEAHPKVRLVVTGAMLAEKGLAWMPTLSNDVQAVLATDKVRFQGQEVAFVVAEDRYAARDALELIDVEYEPLDAVIDVRTALSPEAPVIRDDLEGKADNHVFDWETGDADATDEVFRRADVVVSQDIVYPRVHPAPMETCGAVADYDAVDGKLTLWSTTQAPHAHRTLYAIVAGLPEHKIRVVSPDIGGGFGNKVPIYPGYVCAIVGSLLTGKPVKWMEDRAENLISTGFARDYIMRGEIAATRDGRILAIRTNVLADHGAFNGVAAPVKYPAGFFGVFTGSYDLEAAYCKMTAVYTNKAPGGVAYACSFRITEAVYLVERIVNCLA…
WP_087080058.1	Mycobacterium dioxanotrophicus	Bacteria	Actinobacteriota	Actinobacteria	Corynebacteriales	Actinobacterial	MTTLENPVSRPEDTAANDEKPCGHGRMLRKEDPRFIRGRGNYVDDVRLPGMLHLAILRSPYAHAKIVSIDVSAAQAHPKVKAVVTGADLAGKGLAWMPTLSNDVQAVLATDKVRFQGQEVAFVVAEDRYSARDALELIDVEYDPLDPVIDARHALDADAPVIRTDLDGKTDNHCFDWETGDAAATEAVFATADVVVKQEMVYPRVHPAPMETCGAVADLDPVSGKLTLWSTSQAPHAHRTLYALVAGLPEHKIRVISPDIGGGFGNKVPIYPGYVCAIVGSLLLGKPVKWMEDRSENLTSTGFARDYIMVGEIAATRDGKILAIRSNVLADHGAFNGTAAPVKYPAGFFGVFTGSYDIEAAYCHMTAVYTNKAPGGVAYACSFRITEAVYFVERLVDCL…
WP_087100255.1	Nocardiopsis sp. JB363	Bacteria	Actinobacteriota	Actinobacteria	Streptosporangiales	Actinobacterial	MTAVNDHETVDKKPLGHGRMLRKEDPRFVRGRGRYVDDVQLRGMLHLAILRSPVAHARIVSVDTSAAEAHPKVKAVVTGEALAEKGLAWMPTLSNDVQAVLATDKVRFQGQEVAFVVAEDHYSARDALELIDVEYDLLDPVVNARSALAEGSPVIRDDLEGKADNHVFDWETGDEAATEAVFAKADVVVTEDIVYPRVHPSPMETCGAVADYDSVEGRLTLWSTTQAPHAHRTLYAMVAGLPEHKIRVISPDIGGGFGNKVPIYPGYVCAIVASLVVGKPVKWMEDRSENLISTGFARDYIMRGEIAATHDGRILGIRTNVLADHGAFNAQAAPTKYPAGFFGVFTGSYDIEAAHAKMTAVYTNKAPGGVAYACSFRITEAVYLVERLVDCLAYELEAD…
WP_087555047.1	Rhodococcus sp. NCIMB 12038	Bacteria	Actinobacteriota	Actinobacteria	Corynebacteriales	Actinobacterial	MTTVESRPPSGDADVVDNDKKPCGHGRMLRKEDPRFIRGLGNYVDDITLPGMLHLAILRSPVAHARIVSIDTTAAQELPKVTAVVTGADLAAKNLAWMPTLSNDVQAVLATDKVRFQGQEVAFVIAEDRYSARDALELIDVEYDMLDPVVDARAALAPDAPVIRDDLDGKTDNHCFDWETGDAAATEAVFAKADVVVKQEIVYPRVHPAPMETCGAIADIDRVSGKLTLYTTSQAPHAHRTVYALVSGIPEHKIRVVSPDIGGGFGNKVPIYPGYVCAIVASLVTGKPVKWMEDRSENLMSTGFARDYIMVGEIAATAEGKMLAIRTKVLADHGAFNGTAAPVKYPAGFFGVFTGSYDIEAAHCAMTAVYTNKAPGGVAYACSFRITEAVYLVERLVDC…
WP_088289098.1	Kineosporia sp. A_224	Bacteria	Actinobacteriota	Actinobacteria	Actinomycetales	Mixed 2	MTALDEIKIGGLGASRRRVEDNRFIRGKGNYVDDIVLPGMLHMEILRSPVAHARIVSIDTSKAWAIPGVRLVLTGEMMAKRNLAWMPTLSYDTQAVLATDKVRFQGQEVACVIADDPYIAKDACEAIVVEYETLPVVVNPEQALATDAPLIRDDKENQHDNVVFDWEVGDAAGTDRAFAQADLVSKIELHYPRSHPSPIECCGSIADFDRSTSKLTVYMTTQAPHIIRAAVSLVAELPEHMIRIVSPDIGGGFGNKVPVYPGYVMSILASILLERPVKWIEDKTGNLISTGFGRDVYLRGEMALRKDGRILGVRMHTLSDHGAFFADAQPSKFKIGLMHSAFAAYDIPAAHLLARGVYTNKAPGGVAYRCSFRVTEAMFFQERMVQAAADDLGMDQAEF…
WP_088318002.1	Kineosporia sp. R_H_3	Bacteria	Actinobacteriota	Actinobacteria	Actinomycetales	Mixed 2	MTALDEIKIGGLGASRRRVEDNRFIRGKGNYVDDIVLPGMLHMEILRSPVAHARIVSIDTSKAWAIPGVRLVLTGEMMAKRNLAWMPTLSYDTQAVLATDKVRFQGQEVACVIADDPYIAKDACEAIVVEYETLPVVVNPEQALATDAPLIRDDKENQQDNVVFDWEVGDAAGTDRAFAQADLVSKIELHYPRSHPSPIECCGSIADFDRSTSKLTVYMTTQAPHIIRAAVSLVAELPEHMIRIVSPDIGGGFGNKVPVYPGYVMSILASILLERPVKWIEDKTGNLISTGFGRDVYLRGEMALRKDGKILGVRMHTLSDHGAFFADAQPSKFKIGLMHSAFAAYDIPAAHLLARGVYTNKAPGGVAYRCSFRVTEAMFFQERMVQAAADDLGMDQAEF…
WP_088897392.1	Rhodococcus sp. BUPNP1	Bacteria	Actinobacteriota	Actinobacteria	Corynebacteriales	Actinobacterial	MTAVEPDTRPEEQDNDRKPCGHGRMLRKEDPRFVRGRGNYVDDVRLPGMLHLAVLRSPVAHARINGIDTSAALAHPKVRAVITGADLAEKGLAWMPTLSNDVQAVLATDKVRFHGQEVAFVVADDHYSARDALELIDVDYEMLDPVVDVRTALSPEAPVIRTDLDGKTDNHCFDWEAGDAAATDAVFAKADVVTRQEIVYPRVHPAPMETCGAVADYDRISGKLTLWSTTQAPHAHRTLYALVAGLPEHKIRVISPDIGGGFGNKVPIYPGYVGAIVASLVTGHPVKWMEDRSENLMSTGFARDYIMVGEIAATKEGRILAIRSQVLADHGAFNATAAPVKYPAGFFGVFTGSYDIEAAYCHMTAVYTNKAPGGVAYACSFRITEAVYFVERLVDCLAY…
WP_088948677.1	Micromonospora zamorensis	Bacteria	Actinobacteriota	Actinobacteria	Corynebacteriales	Actinobacterial	MTTVHERVDTFHDNDQKPVGYGRMLRKEDPRFLRGRGRYVDDVQLPGMLHLAILRSPVAHARIVSIDTSAAEASPGVKAVVTGAALAAQNLAWMPTLSNDVQAVLATDKVRFQGQEVAFVLAEDRYAARDALELIDVEYDVLDPVIDARRALEPDAPVIRDDLDGKTNNHCFDWETGDEAATEAVFARADVVVSQDLVYPRVHPAPMETCGAVADYDAVDGKLRLWSTTQAPHAHRTLYAIVAGLPEHKIQVIAPDIGGGFGNKVPIYPGYVCAIVASIVTGKPVKWMEDRSENLISTGFARDYIMRGEIAATRDGRILGIRTNVLADHGAFNGTAAPVKYPAGFFGVFTGSYDIEAAYCKMTAVFTNKAPGGVAYACSFRITEAVYLVERIVDCLADE…
WP_088989146.1	Micromonospora chokoriensis	Bacteria	Actinobacteriota	Actinobacteria	Corynebacteriales	Actinobacterial	MTTVHERVDTFHDNDQKPVGYGRMLRKEDPRFLRGRGRYVDDVQLPGMLHLAILRSPVAHARIVSIDTSAAEASPGVRAVVTGAMLAEQNLAWMPTLSNDVQAVLATDKVRFQGQEVAFVVADDRYAARDALELIDVEYDVLDPVIDARRALAPDAPLIRDDLDGKTNNHCFDWETGDEAATEAVFARADVVVSQDLVYPRVHPAPMETCGAVADYDAVEGKLRLWSTTQAPHAHRTLYAIVAGLPEHKIQVISPDIGGGFGNKVPIYPGYVCAIVASIVTGKPVKWMEDRSENLISTGFARDYIMRGEIAATRDGRILGIRTNVLADHGAFNGTAAPVKYPAGFFGVFTGSYDIEAAYCRMTAVYTNKAPGGVAYACSFRITEAVYLVERIVDCLADE…
WP_088994272.1	Micromonospora echinaurantiaca	Bacteria	Actinobacteriota	Actinobacteria	Corynebacteriales	Actinobacterial	MTSVHERVDTFHDNDQKPVGHGRMLRKEDPRFLRGRGRYVDDIQLPGMLHLAILRSPVAHARIVGIDTSAAEASPGVAAVVTGAMLAEQGLAWMPTLSNDVQAVLATDKVRFQGQEVAFVVAENRYAARDALELIDVEYDVLDPVVDARRALAPDAPVIRDDLEGKTNNHCFDWETGDEAATAAVFARADVVVSQDIVYPRVHPAPMETCGAVADFDPVEGKLRLWSTTQAPHAHRTLYALVAGIPEHKIQVISPDIGGGFGNKVPIYPGYVCAIVASIVTGKPVKWMEDRSENLVSTGFARDYIMRGEIAATRDGRILAIRTNVLADHGAFNGTAAPVKYPAGFFGVFTGSYDLEAAYCKMTAVYTNKAPGGVAYACSFRITEAVYLVERIVDCLADE…
WP_089020524.1	Micromonospora coriariae	Bacteria	Actinobacteriota	Actinobacteria	Corynebacteriales	Actinobacterial	MTTVHERVDTFHDNDQKPVGYGRMLRKEDPRFLRGRGRYVDDVQLPGMLHLAILRAPVAHARIVSIDTSAAEASPGVRAVVTGAMLAQQGLAWMPTLSNDVQAVLATDKVRFQGQEVAFVVADDRYAARDALELIDVEYDVLDPVIDARRALEPDAPLIRDDLEGKANNHCFDWETGDEAATEAVFARADVVVSQDLVYPRVHPAPMETCGAVADFDAVDGKLRLWSTTQAPHAHRTLYAIVAGIPEHKIQVISPDIGGGFGNKVPIYPGYVCAIVASIVTGKPVKWMEDRSENLISTGFARDYIMRGEIAATRDGRILGIRTNVLADHGAFNGTAAPVKYPAGFFGVFTGSYDIEAAYCRMTAVYTNKAPGGVAYACSFRITEAVYLVERIVDCLADE…
WP_089207057.1	Streptosporangium subroseum	Bacteria	Actinobacteriota	Actinobacteria	Streptosporangiales	Actinobacterial	MTAVDQHPAAAFEDNDQKPVGHGRMLRKEDPRFIRGKGRFCDDVQLPGMLHLAILRSPVAHARIVSIDTSAAEAHPKVKAVVTGAALAEMGLAWMPTLSGDVQAVLATDKVRFQGQEVAFVVAEDRYAARDALELIDVEYDLLEPVIDARRALDPSAPVIRDDLDGKRNNHVFDWETGDEAATEAVFAAADVAVTQDIVYPRVHPAPMETCGSVADYDRIDGRLTLWSTTQAPHAHRTLYAIVAGLPEHKIRVISPDLGGGFGGKVPIYPGYVCSIVASIVTGKPVKWMEDRSENLTSTGFARDYIMRGEIAATRDGRILAVRTNVLADHGAFNGVAAPVKYPAGFFGVFTGSYDLEAAYCKMTAVYTNKAPGGVAYACSFRITEAVYLIERLVDCLAY…
WP_089223234.1	Streptomyces glauciniger	Bacteria	Actinobacteriota	Actinobacteria	Streptomycetales	Actinobacterial	MTTVEEPAGPAGPAAEERPIGFGRMKRKEDPRFVRGKGRYVDDVKLPGMLHGAVLRSPFAHARIVSIDTSAAEAHPKVKAVITGETLAGLGLAWMPTLSMDTQAVLATDKVRFQGQEVAFVVAEDHYAARDAIELIDVDYEPLDPVVDARRALDPAAPVIRDDLEGRTDNHIFDWEAGDRAATEEVFSRADVVVEQTMLYPRVHPAPLETCGAVASMDPVDGKLTLWTTTQAPHAHRTLYAMVAGLPEHKIRVISPDIGGGFGNKVGIYPGYVCAVVGSIVTGKPVKWVEDRSENLMSTSFARDYHMNGQIAATRDGRILGVRVKVLADHGAFNSTAQPTKYPAGFFHIFTGSYDIEAAHCEVTGVYTNKAPGGVAYACSFRVTEAVYLIERMVDCLAA…
WP_089228240.1	Streptomyces glauciniger	Bacteria	Actinobacteriota	Actinobacteria	Streptomycetales	Actinobacterial	MTTTGERPVGFGRMTRKEDARFVRGHGTYVDDVRLPGMLYGAVLRSPLAHARIVSVDTSAAEAHPKVRAVITGETLAGLGLAWMPTLSYDTQAVLATDKVRFQGQEVAFVVAEDRYAARDALELIDVEYDPLPPVVDARRALDPGAPVIRDDKEGRTDNHVFDWEAGDRAATDEVFARADVVVGQDMLYPRVHPAPLETCGTVADMDAVTGKLTVWSTTQAPHAHRTLYAMVAGLPEHKIRVISPDIGGGFGNKVGIYPGYVCAVVGSIVTGKPVKWVEDRSENLMSTSFARDYHMPGEMAASRDGRILGVRVKVLADHGAFNSTAQPTKYPAGFFHIFTGSYDIEAAHCEVTGVYTNKAPGGVAYACSFRVTEAVYLVERMVDVLAAELGTDPAELRM…
WP_089294597.1	Actinoplanes regularis	Bacteria	Actinobacteriota	Actinobacteria	Corynebacteriales	Actinobacterial	MTTTNDQKPIGYGRMLRKEDPRFLRGRGRYTDDVQLPGMLHLAILRSPFAHARIVSVDTSAAEALPGVKAVVTGAKLAELGLAWMPTLSNDVQAVLATDKVRFQGQEVAFVVAEDRYQARDALELIDVEYDVLDPVIDVRKALAPDAPLIRDDLQGKTNNHVFDWETGDADETERVFASADVVVQQDIVYPRVHPAPMETCGAVADFDPVEGRLKLWSTTQAPHAHRTLYAIVAGLPEHKIQVISPDLGGGFGNKVPIYPGYVCAIVGSIVTGKPVKWMEDRSENLVSTGFARDYIMRGEIAATRDGRILAIRTNVLADHGAFNGTAAPVKYPAGFFGVFTGSYDLQAAYCKMTAVYTNKAPGGVAYACSFRITEAVYLVERIVDCLADELGMDPAELR…
WP_090424140.1	Mycobacterium sp. DL90	Bacteria	Actinobacteriota	Actinobacteria	Corynebacteriales	Actinobacterial	MTTLENPVSRPEDTATNDAKPCGHGRMLRKEDPRFIRGRGTYVDDVTLPGMLHLAILRSPYAHARIAGIDVTAAQAHPKVKAVVTGADLAEKGLAWMPTLSNDVQAVLATDKVRFQGQEVAFVVAEDRYSARDALELIDVDYDPLDPVIDARHALDADAPVIRTDLEGKTDNHCFDWQTGDAAATEAAFAKADLVVKQEIVYPRVHPAPMETCGAVADLDPVTGKLTLWSTSQAPHAHRTLYALVAGLPEHKIRVISPDIGGGFGNKVPIYPGYVCAIVGSLLLGKPVKWMEDRSENLTSTGFARDYIMVGEIAATSDGKILAIRSNVLADHGAFNGTAAPVKYPAGFFGVFTGSYDIEAAYCHMTAVYTNKAPGGVAYACSFRITEAVYFVERLVDCL…
WP_090577601.1	Arthrobacter sp. ov407	Bacteria	Actinobacteriota	Actinobacteria	Actinomycetales	Actinobacterial	MTVIHDRPSNPAAGDEDRPIGYGRIQRKEDPRFVRGKGHYLDDIVLPGMLHGAILRAPVAHARLVSIDTTNALAHPKVVAVITGKDLLGLKLAWAPTLSADVQAVLVTDKVRFQGQEVAFVVAEDRYAARDALELIDVEYDVLPPLVDARKALDPDAPVIRDEIEGRTDNRIFDWEIGDKAETDAVFASADVVVSQEVVYPRVHPAPMETCGAVADFDAVNGKLTLYETTQAPHAHRTLFAIVAGIPEHKIRIVSPDIGGGFGNKVGIYPGYVLAVVGSIVSGRPVKWVEDRSENLMSTSFARDYIMQGEIAATKDGKILALRTHVLADHGAFNATAQPTKTPAGFFSIFTGSYDLKAAYCSVTGVYTNKAPGGVAYACSFRVTEAVYLVERMVDVLAR…
WP_090608396.1	Mycobacterium lentiflavum	Bacteria	Actinobacteriota	Actinobacteria	Corynebacteriales	Actinobacterial	MTTFKGASRPPSPEDLADNDQKPCGYGRMMRKEDPRFIRGHGNYVDDVVLPGMLHLAILRSPYAHARIVGIDVTAAQAHPKVKAVVTGADLAEKGLAWMPTLSNDVQAVLATDKVRFQGQEVAFVVAEDRYSARDALELIDVEYDPLDPVVDVRTALDPSAAVIRTDLDGKTDNHCFDWETGDAAATEAVFAKADVVVKQEIVYPRVHPAPMETCGAVADLDPITGKLRLWSTSQAPHAHRTLYALVAGLPEHKIQVISPDIGGGFGNKVPIYPGYVCAIVGSLLRGKPVKWMEDRSENLTSTGFARDYIMVGEIAATNEGKILAIRSTVLADHGAFNGTAAPVKYPAGFFGVFTGSYDIEAAYCHMTAVYTNKAPGGVAYACSFRITEAVYFVERLVD…
WP_090761555.1	Nonomuraea maritima	Bacteria	Actinobacteriota	Actinobacteria	Streptosporangiales	Actinobacterial	MHRKEDARFIRGRGTYTDDVRLPGMLYGAILRSPHAHARIVSVDASAAEAHPKVRAVITGQTLAGLGLAWMPTLSQDIQAVLATDKVRFQGQEVAFVVAEDAYSARDALELIDVEYEPLDAVVDARTALDQDAPVIRDDLEGRTDNHLFDWEAGDRARTDAIFERAEVKVAQDMLYPRVHPAPLETCGAVADFDKVTGKLTVWCPTQAPHAHRTLYAMVAGLPEHKIRVISPDIGGGFGGKVGIYPGYVCAIVGSIVTGRPVKWMEDRSENLMSTSFARDYHMRGEIAATRDGKIQAIRVKVLADHGAFNGTAQPTKFPAGFFHVFSGSYDVEAAHCEVTGVYTNKAPGGVAYACSFRVTEAVYLVERMVDVLAAELGTDPAELRLRNLLRPEQFPYHS…
WP_090956121.1	Arthrobacter sp. ov118	Bacteria	Actinobacteriota	Actinobacteria	Actinomycetales	Actinobacterial	MTVIHDRPSNPAPGDEDRPIGYGRIQRKEDPRFVRGKGHYLDDIVLPGMLHGAILRAPVAHARLVSIDTTNALAHPKVVAVITGKDLLGLKLAWAPTLSADVQAVLVTDKVRFQGQEVAFVVAEDRYAARDALELIEVEYDILPPLVDARKALDPDAPVIRDEIEGRTDNRIFDWEIGDKAETDAVFASADVVVSQEVVYPRVHPAPMETCGAVADFDAVNGKLTLYETTQAPHAHRTLFAIVAGIPEHKIRIVSPDIGGGFGNKVGIYPGYILAVVGSIVSGRPVKWVEDRSENLMSTSFARDYIMQGEIAATKDGKILALRTHVLADHGAFNATAQPTKNPAGFFSIFTGSYDLQAAHCSVTGVYTNKAPGGVAYACSFRVTEAVYLVERMVDVLAR…
WP_091093294.1	Nonomuraea wenchangensis	Bacteria	Actinobacteriota	Actinobacteria	Streptosporangiales	Actinobacterial	MSFGRMHRKEDARFIRGRGTYTDDVRLPGMLYGAILRSPHAHARIVSVDTGAAEAHPKVRAVITGRTLEGLGLAWMPTLSRDTQAVLATDKARFQGQEVAFVVAEDPYSARDALELIDVEYDPLDAVVDARRALDPDAPVIRDDLEGRTGNHIFDWEAGDRARTDALFERAEVTVAQDMIYPRVHPAPLETCGALADFDKVTGKLTVWCPTQAPHAHRTLYAMVAGLPEHKIRVISPDIGGGFGGKVGIYPGYVCAIVGSIVTGRPVKWMEDRSENLMSTAFARDYHMRGEIAATRDGRIQAIRVKVLADHGAFNGTAQPTKFPAGFFHVFSGSYDVEAAHCEVTGVYTNKAPGGVAYACSFRVTEAVYLVERMVDVLAAELGLDPAELRMRNLLRPEQ…
WP_091247984.1	Arthrobacter sp. ok909	Bacteria	Actinobacteriota	Actinobacteria	Actinomycetales	Actinobacterial	MTVIHNRPSNPAAGDQDRPIGYGRIQRKEDPRFVRGKGHYVDDIVLPGMLHGAILRAPVAHARLVSIDTTNALAHPKVVAVITGKDLLGLNLAWAPTLSADVQAVLVTDKVRFQGQEVAFVVAEDRYAARDALELIEVEYDVLPPLVDARRALDPDAPVIRDEIEGRTDNRIFDWEMGDKAETDAVFASADVVVSQEMVYPRVHPAPMETCGAVADFDAVSGKLTLYETTQAPHAHRTLFAIVAGIPEHKIRIVSPDIGGGFGNKVGIYPGYILAVVGSIVSGRPVKWVEDRSENLMSTSFARDYIMQGEIAATKDGKILGLRTHVLADHGAFNATAQPTKTPAGFFSIFTGSYDLKAAHCSVTGVYTNKAPGGVAYACSFRVTEAVYLVERMVDILAR…
WP_091326237.1	Geodermatophilus ruber	Bacteria	Actinobacteriota	Actinobacteria	Actinomycetales	Actinobacterial	MTAVEHRPANPAATSADRPIGFGRIQRKEDPRFVRGKGRYVDDIVLPGMLHGAILRSPVAHARLVSVDTTEALAHPKVHAVITGRDLEGLNLAWAPTLSADVQAVLATDKVRFQGQEVAFVVAEDRYAARDALELIDVEYEELPPVIDARRALDPGAPVIRDDLAGRTDNHVFDWEAGDAAETDAVFAAAEVVVAQEVVYPRVHPAPMETCGALADYDPVDGTLTLYETTQAPHAHRTLFAMVAGIPEHKIRVISPDIGGGFGNKVGIYPGYILAVVGSIVTGRPVKWMEDRSENLMSTSFARDYIMRGEIAATREGRILAVRTHVLADHGAFNATAQPTKYPAGFFSIFTGSYDLQAAHCAVTGVYTNKAPGGVAYACSFRVTEAVYLVERMVDVLAA…
WP_091345239.1	Micromonospora rhizosphaerae	Bacteria	Actinobacteriota	Actinobacteria	Corynebacteriales	Actinobacterial	MTTVHERVDTFHDNDQKPIGHGRMLRKEDPRFVRGRGRYVDDVQLPGMLHLAILRAPVAHARIVGIDTSAAEASPGVKAVVTGAMLAQQNLAWMPTLSNDVQAVLATDKVRFQGQEVAFVVAEDRYAARDALELIDVEYDILEPVIDARRALESHAPVIRDDLEGKTNNHCFDWETGDEAATAAVFARADVVVSQDIVYPRVHPAPMETCGAVADFDAVEGKLRLWSTTQAPHAHRTLYAIVAGIPEHKIQVISPDIGGGFGNKVPIYPGYVCAIVASIVTGKPVKWMEDRSENLISTGFARDYIMRGQIAATRDGRILAIRTDVLADHGAFNGTAAPVKYPAGFFGVFTGSYDIEAAYCKMTAVYTNKAPGGVAYACSFRITEAVYLVERIVDCLADE…
WP_091399281.1	Micromonospora saelicesensis	Bacteria	Actinobacteriota	Actinobacteria	Corynebacteriales	Actinobacterial	MTTVHERVDTFHDNDQKPVGYGRMLRKEDPRFLRGRGRYVDDVQLPGMLHLAILRSPVAHARIVSIDTSAAEASPGVKAVVTGAMLAQQNLAWMPTLSNDVQAVLATDKVRFQGQEVAFVVAEDRYAARDALELIDVEYDVLDPVIDARRALESDAPLIRDDLDGKTNNHCFDWETGDEAATEAVFARADVVVSQDLVYPRVHPAPMETCGAVADYDAVDGKLRLWSTTQAPHAHRTLYAIVAGLPEHKIQVISPDIGGGFGNKVPIYPGYVCAIVASIVTGKPVKWMEDRSENLISTGFARDYIMRGEIAATRDGRILGIRTNVLADHGAFNGTAAPVKYPAGFFGVFTGSYDIEAAYCKMTAVYTNKAPGGVAYACSFRITEAVYLVERIVDCLADE…
WP_091427823.1	Micromonospora tulbaghiae	Bacteria	Actinobacteriota	Actinobacteria	Corynebacteriales	Actinobacterial	MTTVHERVDTFHDNDQKPVGYGRMLRKEDPRFVRGRGRFVDDIRLPGMLHLAILRSPVAHARILSIDTSAAEASPGVKAVVTGAMLAEQGLAWMPTLSNDVQAVLATDKVRFQGQEVAFVVAEDGYAARDALELIDVEYDVLDPVVDARRALEPGAPVIRDDLEGKTDNHCFDWETGDEAATAAVFARADVVVSQDLVYPRVHPAPMETCGAVADFDAVDGKLRLWSTTQAPHAHRTLYALVAGIPEHKIQVISPDIGGGFGNKVPIYPGYVCAIVASIVTGKPVKWMEDRSENLISTGFARDYIMRGEIAATRDGRILAIRTNVLADHGAFNGTAAPVKYPAGFFGVFTGSYDIEAAYCKMTAVFTNKAPGGVAYACSFRITEAVYLVERIVDCLADE…
WP_091561760.1	Arthrobacter sp. ok362	Bacteria	Actinobacteriota	Actinobacteria	Actinomycetales	Actinobacterial	MTVIHDRPSNPAAGDEDRPIGYGRIQRKEDPRFVRGQGHYLDDIVLPGMLHGAILRAPVAHARLVSIDTTNALAHPKVVAVITGKDLLGLKLAWAPTLSADVQAVLVTDKVRFQGQEVAFVVAEDRYAARDALELIDVEYDVLPPLVDARKALDPDAPVIRDEIEGRTDNRIFDWEIGDKAETDAVFASADVVVSQEVVYPRVHPAPMETCGAVADFDAVNGRLTLYETTQAPHVHRTLFAIVAGIPEHKIRIVSPDIGGGFGNKVGIYPGYILAVVGSIVSGRPVKWVEDRSENLMSTSFARDYIMQGEIAATKEGKILALRTHVLADHGAFNATAQPTKNPAGFFSIFTGSYDLLAAHCSVTGVYTNKAPGGVAYACSFRVTEAVYLVERMVDVLAR…
WP_091622598.1	Amycolatopsis saalfeldensis	Bacteria	Actinobacteriota	Actinobacteria	Corynebacteriales	Actinobacterial	MTSSLGYGSLPRKEDARFVRGRGTFVDDVVLPGMLHGAVLRSPHAHARLLSVDTSAAEAHPKVRAVLTGAMLAERGMAWMPTLSHDVQAVLATDKVRFQGQEVAFVVAEDRYAARDALELIDVEYEPLPAVIDGLAALDPGAEVIRDDLGRTDNHIFDWSSGDADATEAAIAGAEVVVRQDMLYPRVHPAPLETCGAVADIDAVTGKLTVWVTAQAPHAHRLLYSRITGLPEHRVRIIAPDIGGGFGNKVGLYPGYLCAVVGSMLTGRPVKWTEDRSENLMSTSFARDYHMSGEIAATREGKLLGLRVHVVADHGAFNGTAQPSKFPAGFFHVFTGSYDLPVAHCAVTGVYTNKAPGGVAYACSFRITEAVYVVERMMDLLARELGLDPAELRMRNLLR…
WP_091622611.1	Amycolatopsis saalfeldensis	Bacteria	Actinobacteriota	Actinobacteria	Corynebacteriales	Mixed 2	MSQALDENKIGGLGASRKRVEDNRFIRGRGNYTDDIVLPGMLHLEILRSPLAHARIKSIDTSRAWAIPGVRLVLTGEMAATRNLAWMPTLSYDTQAVLATDKVRFQGQEVACVVADDPYIAKDACEAIDVEYEPLPVIVNPLQAVAEGAPVIRDDKAGQTGNVIYDWEVGDKAGTDRAFERADRISKLRLHYPRSHPSPIECCGAVADFDRATSKLTVYMTTQAPHIIRAAVSMVAELPEHLIRIISPDIGGGFGNKVPVYPGYVCAILCSILLERPVKWIEDKTGNLISTGFARDMYLDSEMALREDGKILGVRIHADADHGAFFADAQPSKFKIGLLHSAFACYDIPAAHLTARGTYSNKAPGGVAYRCSFRVTEAMFFQERMVHQAAADLGMDQAE…
WP_091810832.1	Prauserella marina	Bacteria	Actinobacteriota	Actinobacteria	Corynebacteriales	Actinobacterial	MTAVENPETPMGFGRMHRKEDVRFVRGKGTYVDDVALPGMLHGAVLRSPHAHARIVSIDASAAEAHPKVRAVVTGATLESLNLAWMPTLSHDVQAVLATDKVRFQGQEVAFVVAEDRYAARDALELIDVEYEPLPAVIDAKKSLADDAPVIRDDIEGRTGNHIFDWETGDKEHTDEVFAAADVVAVQDMLYPRVHPAPLETCGTVADMDPVTGKLTVWTTTQAPHAHRTLYALVAGIPEHKIRVISPDIGGGFGNKVGIYPGYVCAVVGSILTGKPVKWMEDRSENLMSTSFARDYHMHGEIAATREGRILAVRVKVLADHGAFNGTAQPTKFPAGFFGVFTGSYDLMAAHCEVTGVYTNKAPGGVAYACSFRITEAVYLVERLVDVLAYDLGLDPAEL…
WP_091942519.1	Blastococcus endophyticus	Bacteria	Actinobacteriota	Actinobacteria	Corynebacteriales	Actinobacterial	MTTVQDRSAMPQEREPNPALSDPDRPIGYGRVQRKEDPRFIRGRGRYLDDIVLPGMLHGAILRSPVAHARLVSVDTTEALAHPKVRAVVTGKDLEGLNLAWAPTLSADVQAVLATDKVRFQGQEVAFVVADDRYAARDALELIDVEYEDLPPVVDARRALDPGAPVIRDDKEGQTDNHVFDWEAGDAAATDAVFARADVVVSEEVVYPRVHPAPMETCGAIADYEPVEGRLTLYETSQAPHAHRTLFAMVAGIPEHKIRVISPDIGGGFGNKVGIYPGYILAVVGSIVTGRPVKWVEDRSENLMSTSFARDYIMRGEVAATREGKILAVRTTVLADHGAFNATAQPTKYPAGFFSIFTGSYDLEAAHCSVTGVYTNKAPGGVAYACSFRVTEAVYLVER…
WP_092108505.1	Cryobacterium luteum	Bacteria	Actinobacteriota	Actinobacteria	Actinomycetales	Actinobacterial	MTILEDRPSNPAAGDHDRPIGHGRMQRKEDPRFVRGKGHYVDDIVLPGMLHGAILRAPVAHARLVSIDTTEALAHPKVLAVITGSDLQALGLAWAPTLSMDVQAVLVTDKVRFQGQEVAFVVAEDRYAARDALELIQVEYDVLAPVVDARKAMDPDAPVIRDDLEGRTDNHIFDWEAGNKAETDAVFASADVVVKQEIVYPRVHPAPMETCGAVADFDPIEGRLTLYETTQAPHAHRTLFAIVSGIPEHKIRVVSPDIGGGFGNKVGIYPGYILAVVGSIVTGKPVKWVEDRSENLMSTSFARDYIMQGEIAATKDGKILALRTSVLADHGAFNATAQPTKYPAGFFHIFTGSYDLAAAHCTVTGVYTNKAPGGVAYACSFRVTEAVYLVERMVDILAR…
WP_092196098.1	Blastococcus sp. DSM 46838	Bacteria	Actinobacteriota	Actinobacteria	Corynebacteriales	Actinobacterial	MTTVEERPAREANPSATAADRPIGFGRIQRKEDPRFVRGKGNYLDDIVLPGMLHGAILRSPMAHGRIVSIDTTEALAHPKVHAVITGTDLEGLNLAWAPTLSADVQAVLATDKVRFQGQEVAFVVAEDRYSARDALELIDVEYEQLDPVIDVRRALDPGAPVVRTDLEGRTDNHIFDWEAGDAAETDAVFAAADVVVKQEMVYPRVHPAPMETCGAIADYEPIDGKLTLYETTQAPHAHRTLFAMVAGIPEHKIRVISPDIGGGFGNKVGIYPGYILAVVGSIVTGKPVKWVEDRSENLMSTSFARDYIMTGEVAATRDGKILAVRTNVLADHGAFNATAQPTKYPAGFFHIFTGSYDLQAAHCKVTGVYTNKAPGGVAYACSFRVTEAVYLVERMVDV…
WP_092321909.1	Cryobacterium psychrotolerans	Bacteria	Actinobacteriota	Actinobacteria	Actinomycetales	Actinobacterial	MTIIEEHPANPAAGDADRPIGYGRLQRKEDPRFVRGKGNYVDDIVLPGMLHGAILRAPVAHARLVSIDTSKALAHPGVKAVITGQDLLGLKLAWAPTLSADVQAVLVTDKVRFQGQEVAFVVADDRYSARDALELIEVDYDVLPPVVDVRKALDPGAPVIRDEIEGRTDNHIFDWEAGDKAECDAVFASADVVVSQEMVYPRVHPAPMETCGAVADYEPIDGTLTLYETSQAPHAHRTLFAIVAGIPEHKIRIVSPDIGGGFGNKVGIYPGYILAVVGSIVTGKPVKWMEDRSENLMSTSFARDYIMQGEIAATKDGKILALRTNVLADHGAFNATAQPTKYPAGFFHIFTGSYDLQAAHCKVTGVYTNKAPGGVAYACSFRVTEAVYLVERMVDILAR…
WP_092341381.1	Cryobacterium flavum	Bacteria	Actinobacteriota	Actinobacteria	Actinomycetales	Actinobacterial	MTILEDRPSNPAAGDHDRPVGHGRMQRKEDPRFVRGKGHYVDDIVLPGMLHGAILRAPVAHARLVSIDTTEALAHPKVLAVITGSDLQALGLAWAPTLSMDVQAVLVTDKVRFQGQEVAFVVAEDRYAARDALELIQVEYDVLPPVVDARKAMDPGAPVIRDDLEGRTNNHIFDWEAGNKAETDAVFASADVVVTQEIVYPRVHPAPMETCGAVADFDPIDGRLTLYETTQAPHAHRTLFAMVSGIPEHKIRVVSPDIGGGFGNKVGIYPGYILAVVGSIVTGKPVKWVEDRSENLMSTSFARDYIMQGEIAATKDGKILGLRTNVLADHGAFNATAQPTKYPAGFFHIFTGSYDLAAAHCTVTGVYTNKAPGGVAYACSFRVTEAVYLVERMVDILAR…
WP_092376832.1	Xiangella phaseoli	Bacteria	Actinobacteriota	Actinobacteria	Corynebacteriales	Actinobacterial	MTTVHERVDTFHDNDQKPVGYGRMLRKEDPRFVRGRGRYVDDVQLPGMLHLAILRSPVAHARIVGIDTSAAEASPGVKAVVTGAMLAELNLAWMPTLSNDVQAVLATDKVRFQGQEVAFVVAEDRYAARDALELIDVEYDILDPVVDARRALEPGAPVIRDDLEGKTDNHCFDWETGDEAATEAVFARADVVVTEDIVYPRVHPAPMETCGAVADFDAVDGRLRLWSTTQAPHAHRTLYAIVAGIPEHKIQVIAPDIGGGFGNKVPIYPGYVCAIVGSIVTGKPVKWMEDRSENLISTGFARDYIMRGEIAATRDGRILAIRTNVLADHGAFNGTAAPVKYPAGFFGVFTGSYDIEAAYCKMTAVYTNKAPGGVAYACSFRITEAVYLVERIVDCLADE…
WP_092449331.1	Cryobacterium levicorallinum	Bacteria	Actinobacteriota	Actinobacteria	Actinomycetales	Actinobacterial	MTILEDRPSNPAAGDHDRPIGHGRMQRKEDPRFVRGKGHYVDDIVLPGMLHGAILRAPVAHARLVSIDTTAALAHPGVHAVITGSDLQALGLAWAPTLSMDVQAVLVTDKVRFQGQEVAFVVADDRYAARDALELIQVEYDVLPPVVDARKAMDPGAPVIRDDLEGRTDNHIFDWEAGDKAETDAVFASADVVVKQEIVYPRVHPAPMETCGAVADFDAVDGRLTLYETTQAPHAHRTLFAMVSGIPEHKIRVVSPDIGGGFGNKVGIYPGYILAVVGSIVTGKPVKWVEDRSENLMSTSFARDYIMQGEIAATKDGKILALRTNVLADHGAFNATAQPTKYPAGFFHIFTGSYDLQAAHCTVTGVYTNKAPGGVAYACSFRVTEAVYLVERMVDILAR…
WP_092546103.1	Actinoplanes derwentensis	Bacteria	Actinobacteriota	Actinobacteria	Corynebacteriales	Actinobacterial	MTTTQDTKLTEFEDNDQKPVGFGRMLRKEDARLLRGRGRFVDDVQLPGMLHLAILRSPFAHANIVSIDTSAAEASPGVRAVVTGETLKGLGLAWMPTLSNDVQAVLATDRVRFQGQEVAFVVADDRYKARDALELIDVEYDVLDPVVDVRKALAPDAPVIRTDLEGKTNNHVFDWETGDEAETDRVFATADVIVKEDIVYPRVHPAPMETCGSVADFDPVEGKLKLWSTTQAPHAHRTLYAIVAGLPEHKIQVIAPDIGGGFGNKVPIYPGYVLSIVGSIVTGKPVKWMEDRSENLISTGFARDYIMQAEIAATSEGKILGIRTNVLADHGAFNGTAAPVKYPAGFFGVFTGSYDLQAAHCKMTAVYTNKAPGGVAYACSFRITEAVYLIERIVDALAY…
WP_092808722.1	Rhodococcus sp. 4J2A2	Bacteria	Actinobacteriota	Actinobacteria	Corynebacteriales	Actinobacterial	MTSVDSAPELEVNDGKPCGHGRMLRKEDPRFIRGQGHYVDDVQLPGMLHLAILRAPVAHARLVSIDTTAAQEHPKVKAVVTGADLAAQGLAWMPTLSSDVQAVLVTDKVRFQGQEVAFVVAEDRYSARDALELIEVEYDILDPVIDARTALSPDAPVIRTDLDGKTDNHCFDWETGDKAATDAVFAAADVVTKQEIVYPRVHPAPMETCGAVADYDRVSGKLTLWSTSQAPHAHRTLYALVAGLPEHKIRVISPDIGGGFGNKVPIYPGYVCAIVASLVTGKPVKWMEDRSENLTSTGFARDYIMLGEIAATKEGKIQAIRTHVLADHGAFNGTAAPTKYPAGFFGVFTGSYDLEAAYCAMTAVYTNKAPGGVAYACSFRITEAVYLVERLVDCLAFDL…
WP_093265325.1	Saccharopolyspora shandongensis	Bacteria	Actinobacteriota	Actinobacteria	Corynebacteriales	Actinobacterial	MTAVEEHGAPMGFGPMHRKEDARFIRGRGTYIDDVQLPGMLHGAVLRSPVAHAKIVSIDTRAAEAHPKVRAVITGQTLDELGLAWMPTLSYDTQAVLATDKVRFQGQEVAFAIAEDRYAARDALALIDVEYEPLPAVVDALKALDPDAPVIRDDKDGKSDNRIFDWEAGDRARTDEVFARAEVVVEQDLLYPRVHPAPLETCGAVADMNPATGKLTVWETSQAPHAHRTVYAMVAGLPEQKIRVISPDIGGGFGNKVPIYPGYVCAIVGSMVTGKPVKWVEDRAENLMSTSFARDYHMRGGIASTKDGKIVGVRVEVIADHGAFNGTAQPTKFPAGFFHVFTGSYDLQAAHCHVTGVYTNKAPGGVAYACSFRVTEAVYLVERMVDLLARELDVDPGEL…
WP_093348330.1	Pseudonocardia ammonioxydans	Bacteria	Actinobacteriota	Actinobacteria	Corynebacteriales	Actinobacterial	MTTTDPDTGFRALDATPMGYGSMRRKEDARFVRGKGRYLDDIVLPGMLHAAILRSPHAHARIVSIDTSAAEAHPRVRAVITGETLAGLGLAWMPTLSHDVQSVLATDKVRFQGQEVAFVVAEDRYSARDALALVDVEYDPLPAVIDAQHALDADAPVIRDDQEGRTDNHIFDWEAGDAAATDDVFARADVVSSCDMLYPRSHPAPMETCGSIASMDPVSGKLTVYTTTQAPHAHRTVYALVAGLPEHKIQIISPDIGGGFGNKVGIYPGYVCAVVGSIVTGAPVKWTEDRSENLMSTSFARDYHMRGEIAATHDGKLLGVRVTVLADHGAFNGTAQPSKMPAGLFHVFSGSYDLAAAHCAVTGVYTNKAPGGVAYACSFRITEAVYLIERLVDVLAHDQ…
WP_093609850.1	Actinoplanes philippinensis	Bacteria	Actinobacteriota	Actinobacteria	Corynebacteriales	Actinobacterial	MTQVFENNDLQPVGYGRMLRKEDARLLRGRGRFVDDVQLPGMLHLAILRSPFAHATIVSIDTSAAEASPGVRAVVTGETLKGLGLAWMPTLSNDVQAVLATDKVRFQGQEVAFVVAEDRYQARDALELIDVEYDVLEPVVDVRKALSPDAPVIRTDLEGKTDNHVFDWETGDEEETNRVFAAADVIVKEDIVYPRVHPAPMETCGSVADFDPVEGRLRLWSTTQAPHAHRTLYAIVAGIPEHKIQVIAPDIGGGFGNKVPIYPGYVHSIVGSIVTGRPVKWMEDRSENLISTGFARDYIMRAEIAATSEGKILAIRTNVLADHGAFNGTAAPVKYPAGFFGVFTGSYDLQAAHCKMTAVYTNKAPGGVAYACSFRITEAVYLVERIVDALAYELRMDPA…
WP_093678589.1	Streptomyces sp. LamerLS-31b	Bacteria	Actinobacteriota	Actinobacteria	Streptomycetales	Actinobacterial	MTTVAANGHRTAFVDNDQKPNGHGRMLRKEDPRFVRGRGRYVDDLQLPGMLHLAILRSPLAHARIRSVDTTLAEAHPKVRLVVTGAMLAEKGLAWMPTLSNDVQAVLATDKVRFQGQEVAFVVAEDRYAARDALELIDVEYEPLDAVIDVRTALSPEAPVIRDDLEGKADNHVFDWETGDAAATDEVFRRADVVVSQDIVYPRVHPAPMETCGAVADYDAVDGKLTLWSTTQAPHAHRTLYAIVAGLPEHKIRVVSPDIGGGFGNKVPIYPGYVCAIVGSLLTGRPVKWMEDRAENLISTGFARDYIMRGEIAATREGRILAIRTNVLADHGAFNGVAAPVKYPAGFFGVFTGSYDLEAAYCKMTAVYTNKAPGGVAYACSFRITEAVYLVERIVNCLA…
WP_093711835.1	Streptomyces alni	Bacteria	Actinobacteriota	Actinobacteria	Streptomycetales	Actinobacterial	MTTTPERVHDDSRVTAFEDNDHKPVGHGRMLRKEDPRFVRGRGRYVDDVQLPGMLHLAILRSPMAHARILSVDTSLAEAHPKVRLVVTGAMLAEKGLAWMPTLSNDVQAVLATDKVRFQGQEVAFVVAEDRYAARDALELIDVDYEPLDPVVDVRTALAPEAPVIRDDLEGKADNHCFDWETGDAAATDAVFARADVVVSEDIVYPRVHPAPMETCGAVADYDDIDGKLTLWSTTQAPHAHRTLYAIVAGLPEHKIRVIAPDIGGGFGNKVPIYPGYVCAIVGSLLTGKPVKWMEDRSENLISTGFARDYIMRGEIAATSDGRILAIRTHVLADHGAFNGTAAPVKYPAGFFGVFTGSYDIEAAYCKMTAVYTNKAPGGVAYACSFRITEAVYLVERIV…
WP_094275156.1	Rhodococcus sp. OK302	Bacteria	Actinobacteriota	Actinobacteria	Corynebacteriales	Actinobacterial	MTAVDVGPEPEVNDGKPCGHGRMLRKEDPRFIRGQGHYLDDVQLPGMLHLAILRSPVAHARLVSIDTSAAQAHPKVKAVITGEDLAAQGLAWMPTLSNDVQAVLATDKVRFQGQEVAFVVAEDRYSARDALELIDVEYDILDPVIDARTALSPDAPVIRTDLDGKTDNHCFDWETGDKAATDAVFAAAEVVTKQEIVYPRVHPAPMETCGSVADYDRVTGKLTLWSTSQAPHAHRTLYALVAGLPEHKIRVISPDIGGGFGNKVPIYPGYVCSIVASLVTGKPVKWMEDRSENLTSTGFARDYIMVGEIAATKEGKIQAIRTHVLADHGAFNGTAAPTKYPAGFFGVFTGSYDLEAAYCSMTAVYTNKAPGGVAYACSFRITEAVYLVERLVDCLAFDL…
WP_094480747.1	Mycobacterium sphagni	Bacteria	Actinobacteriota	Actinobacteria	Corynebacteriales	Actinobacterial	MTTAESRLPGDVAARPEDTADNDKKPCGYGRMMRKEDPRFIRGRGNYVDDVQLPGMLHLAILRSPYAHATINGIDTTAAQAHPKVKAVVTGADLAEKGLAWMPTLSNDVQAVLATDKVRFQGQEVAFVVAEDRYSARDALELIDVDYEPLDPVIDVRTALDPSSPVIRTDLEGKGDNHCFDWETGDAAATEAVFATAEVIVKQEIVYPRVHPAPMETCGAVADLDPVTGKLTLWSTTQAPHAHRTLYALVAGLPEHKIRIISPDIGGGFGNKVPIYPGYVCAIVASLVLGKPVKWMEDRSENLTSTGFARDYIMVGEIAATKEGKIQAIRSTVLADHGAFNGTAAPVKYPAGFFGVFTGSYDIEAAYCHMTAVYTNKAPGGVAYACSFRITEAVYFVER…
WP_095851241.1	Streptomyces sp. Ag82_O1-15	Bacteria	Actinobacteriota	Actinobacteria	Streptomycetales	Actinobacterial	MTTTEERPVGFGRMPRKEDARFVRGHGTYVDDVRLPGMLYGAILRSPLAHARIVSVDTSAAEAHPKVKAVITGETLAGLGLAWMPTLSYDTQAVLATDKVRFQGQEVAFVVAEDRYAARDALELIDVEYEPLPPVVDARRALDPDAPVIRDDKDHQSDNHIFDWSAGDKERTDAVFAAADVVVEQDMLYPRVHPAPLETCGTVADMDAITGKLTVWSTTQAPHAHRTIYAMVAGIPEHKIRIISPDIGGGFGNKVGIYPGYVCAVVGSIVTGKPVKWVEDRSENLMSTSFARDYHMHGEIAATKEGKILGLRVHVIADHGAFNATAQPTQFPAGFFGVFTGSYDLAAAHCTVTGVYTDKAPGGVAYACSFRVTEAVYLVERMVDLLADRLGTDPAELRM…
WP_095863488.1	Rhodococcus sp. ACS1	Bacteria	Actinobacteriota	Actinobacteria	Corynebacteriales	Actinobacterial	MTTVESRPPSGDAVVDNDKKPCGHGRMLRKEDPRFIRGLGNYVDDITLPGMLHLAILRSPVAHARIVSIDTTAAQEHPKVTAVVTGADLAAKNLAWMPTLSNDVQAVLATDKVRFQGQEVAFVIAEDRYSARDALELIDVEYDMLDPVVDARAALSPDAPVIRDDLDGKTDNHCFDWETGDAAATEAVFAKADVVVKQEIVYPRVHPAPMETCGAIADIDRVSGKLTLYTTSQAPHAHRTVYALVSGIPEHKIRVVSPDIGGGFGNKVPIYPGYVCAIVASLVTGKPVKWMEDRSENLMSTGFARDYIMVGEIAATAEGKMLAIRTKVLADHGAFNGTAAPIKYPAGFFGVFTGSYDIEAAHCAMTAVYTNKAPGGVAYACSFRITEAVYLVERLVDCL…
WP_096284224.1	Mycobacterium ahvazicum	Bacteria	Actinobacteriota	Actinobacteria	Corynebacteriales	Actinobacterial	MTTFKGEASRPPSPEDLADNDQKPCGYGRMMRKEDPRFIRGHGNYVDDVVLPGMLHLAILRSPYAHARIVSIDVTAAQAHPKVKAVVTGADLAEKGLAWMPTLSNDVQAVLATDKVRFQGQEVAFVVAEDRYSARDALELIDVEYDPLDPVVDVRTALDPSAAVIRTDLEGKTDNHCFDWETGDAAATEAVFAKADVVVKQEIVYPRVHPAPMETCGAVADLDPITGKLRLWSTSQAPHAHRTLYALVAGLPEHKIQVISPDIGGGFGNKVPIYPGYVCAIVGSLLLGKPVKWMEDRSENLTSTGFARDYIMVGEIAATNEGKILAIRSTVLADHGAFNGTAAPVKYPAGFFGVFTGSYDIEAAYCHMTAVYTNKAPGGVAYACSFRITEAVYFVERLV…
WP_097207768.1	Geodermatophilus sabuli	Bacteria	Actinobacteriota	Actinobacteria	Actinomycetales	Actinobacterial	MTELAERPANPAATAADRPIGFGRIQRKEDPRFVRGRGRYVDDIVLPGMLHGAILRSPMAHARLVSIDTTEALAHPKVHAVITGRDLEGLNLAWAPTLSADVQAVLATAKVRFQGQEVAFVVADDRYAARDALELIDVEYEELPPVVDVRRALDPGAPVIRDDKEGQTDNHIFDWEAGDRAETDAVFAAAEVVVSEEVVYPRVHPAPMETCGAVADYDPVDGKLTLYETTQAPHAHRTLFAMVAGIPEHKIRVISPDIGGGFGNKVGIYPGYILAVVGSIVTGRPVKWMEDRSENLMSTSFARDYVMRGEVAATRDGKILAVRTQVLADHGAFNATAQPTKYPAGFFSIFTGSYDLQAAHCSVTGVYTNKAPGGVAYACSFRVTEAVYLVERMVDVLAA…
WP_097212516.1	Rhodococcus sp. OK270	Bacteria	Actinobacteriota	Actinobacteria	Corynebacteriales	Actinobacterial	MTTVDHPPTGPVTDESDNEHFDNNKKPVGYGRMLRKEDPRFIRGRGNYVDDIVLPGMLHLAILRSPVAHARIVRVDTTAAQAHPKVKAVITGADLAEQGLAWMPTLSNDVQAVLATDKVRFQGQEVACVIAEDRYSARDALELIDVEYDILDPVIDARKALAPDAPVIRTDLEGKTDNHVFDWEAGDPKATEEAFARAEVITTQEIVYPRVHPAPMETCGAVADFDAVNGKLTLWSTSQAPHAHRTLYALVAGLPEHKIRVVSPDIGGGFGNKVPIYPGYVCAIVASLVTGKPVKWMEDRSENLMSTGFARDYIMQGEIAATREGKILAIRTNVLADHGAFNGTAAPVKYPAGFFGVFTGSYDLEAAYCKMTAVYTDKAPGGVAYACSFRITEAVYLVE…
WP_097258652.1	Streptomyces sp. Ag109_G2-15	Bacteria	Actinobacteriota	Actinobacteria	Streptomycetales	Actinobacterial	MTTTEERPVGFGRMPRKEDARFVRGHGTYVDDVRLPGMLHGAVLRSPLAHARIVSIDTSAAEAHPKVKAVITGETLAGLGLAWMPTISYDTQAVLATDKVRFQGQEVAFVVAEDHYAARDALELIDVEYEPLPPVVDARRALDPDAPVIRDDKEGQTDNHIFDWSAGDKERTDEVFAAADVVVEQDMLYPRVHPAPLETCGTVADMDAITGKLTVWSTTQAPHAHRTLYAMVSGIPEHKIRIISPDIGGGFGNKVGIYPGYVCAVVGSIVTGKPVKWVEDRSENLMSTSFARDYHMHGEIAATKDGRIQGLRVHVIADHGAFNATAQPTQFPAGFFSVFTGSYDLAAAHCTVTGVYTDKAPGGVAYACSFRVTEAVYLVERMVDVLADRLGTDPAELRM…
WP_097287398.1	Streptomyces sp. OK228	Bacteria	Actinobacteriota	Actinobacteria	Streptomycetales	Actinobacterial	MTTTEERPVGFGRMPRKEDARFVRGHGTYVDDVRLPGMLYGAILRSPLAHARIVSVDTGAAEAHPKVKAVITGETLAGLGLAWMPTLSYDTQAVLATDKVRFQGQEVAFVVAEDRYAARDALELIDVEYEPLPPVVDARRALDPDAPVIRDDKEHQSDNHIFDWSAGDKERTDEVFAAADIVVEQDMLYPRVHPAPLETCGTVADMDAITGKLTVWSTTQAPHAHRTIYAMVAGIPEHKIRIISPDIGGGFGNKVGIYPGYVCAVVGSIVTGKPVKWVEDRSENLMSTSFARDYHMHGEIAATNDGKILGLRVHVIADHGAFNATAQPTQFPAGFFGVFTGSYDLAAAHCTVTGVYTDKAPGGVAYACSFRVTEAVYLVERMVDVLADRLGTDPAALRM…
WP_097323426.1	Actinoplanes atraurantiacus	Bacteria	Actinobacteriota	Actinobacteria	Corynebacteriales	Actinobacterial	MTAVQEPKLTTFDDNDQKPVGYGRMLRKEDPRLLRGRGRFTDDVQLPGMLHLAILRSPFAHARIVGIDTSAAEAAPGVRAVVTGAALAEQGLAWMPTLSNDVQAVLATDKVRFQGQEVAFVVADDRYQARDALELIDVEYDVLDPVIDVRKALAPDAPLIRDDLEGKADNHCFDWETGDEEATAAVFAKADVVVETDVVYPRVHPAPMETCGAVADFDPIEGKLRLWSTTQAPHAHRTLYAIVAGLPEHKIQVIAPDIGGGFGNKVPIYPGYVCAIVASIVTGKPVKWMEDRSENLISTGFARDYIMRGEIAATRDGKILAIRTNVLADHGAFNGTAAPVKYPAGFFGVFTGSYDIEAAYCKMTAVYTNKAPGGVAYACSFRITEAVYLVERIVDTLAY…
WP_097942088.1	Mycobacterium agri	Bacteria	Actinobacteriota	Actinobacteria	Corynebacteriales	Actinobacterial	MTTLESRPPSGDDLTDNDQKPCGHGRMLRKEDPRFIRGRGNYVDDVNLPGMLHLAILRSPYAHARINSIDVSAAQAHPKVKAVVTGADLAEKGLAWMPTLSNDVQAVLATDKVRFQGQEVAFVVAEDRYSARDALELIDVDYEPLAPVVDARKALDPDAEVIRTDLEGKTDNHCFDWETGDAAATEAAFAKADVVVKQEIVYPRVHPAPMETCGAVADLDPVSGKLTLWSTTQAPHAHRTLYALVAGLPEHKIRIISPDIGGGFGNKVPIYPGYVCAIVGSLLLGKPVKWMEDRSENLTSTGFARDYIMVGEIAATKDGKILAIRSNVLADHGAFNGTAAPTKYPAGFFGVFTGSYDIEAAYCHMTAVYTNKAPGGVAYACSFRITEAVYFVERLVDCL…
WP_098959651.1	Pseudonocardia sp. N23	Bacteria	Actinobacteriota	Actinobacteria	Corynebacteriales	Actinobacterial	MTGTVGGCAGPGFGSVPRKEDGRFVRGRGRFVDDIALPGMLHGAVLRSPYAHARIVSVDTTAAESHPKVRAVITGETLAARDMAWMPTFSHDVAAVLATDKVRYQGQEVAFVVAEDRYAARDALALIEVEYEPLAPVVDARRSLDADAPVIRDDLDGRTGPDGRGNHVFDWETGDEAATGVQFARAAHVSACDLVYPRVHPAPLETCGTVADYDRISGKLTVHATAQAPHAHRMLYSRIAGIPEHHIRIIAPDIGGGFGNKVGMYPGYLCAVVGSIMTGAPVKWVEDRSENLMSTSFARDFHMHGEIAADADGRILAIRVSVLADHGAFNATAQPSKFPAGFFGVFTGSYDIAAAHCRVTGVYTNKAPGGVAYACSFRVTEAVYLVERLVDVLARDTGR…
WP_098959758.1	Pseudonocardia sp. N23	Bacteria	Actinobacteriota	Actinobacteria	Corynebacteriales	Mixed 2	MGGLGSSRTRVEDARFIRGRGNYVEDVTLPGMLHMEILRSPLAHARIRSIDTSAAWAIPGVKLVLTGEMAAQRNLAWMPTLSYDTQAVLATDKVRFQGQEVACVVADDPYIAKDACDAIVVDYEPLPPVVSPEQAVAPGAPLIRDDKAGQADNIAYQWEVGDKDGTDAAFARADVVSKLRLHYPRSHPSPIENCGAVADFNSATGKLTVYLTSQAPHIVRAAVALIAELPEHLIRIISPDVGGGFGNKVPVYPGYVCAILCSILTAKPVKWIEDNTGNLSSTGFGRDMYLDSEMALTSDGQILAVRYHATTDQGAFYADAQPTKFKIGLVHSSFACYDVPVGHITAQGMYTNKAPGGVAYRCSFRVTEAMFFQERMMQAAADDLGLDQAEFRRRNLVDD…
WP_099245503.1	Mycobacterium sp. shizuoka-1	Bacteria	Actinobacteriota	Actinobacteria	Corynebacteriales	Actinobacterial	MTTVERRPEDTADNDQKPCGYGRMLRKEDPRFIRGRGNYVDDVQLPGMLHLAILRSPYAHASINSIDTTAAQAHPKVKAVVTGADLAAKGLAWMPTLSNDVQAVLATDKVRFQGQEVAFVVAEDRYSARDALELIDVDYEPLEPVIDVRTALDPSAPVIRTDLDGKTDNHCFDWETGDSAATEAVFAKADIVVKQEMVYPRVHPAPMETCGAVADLDPVTGKLTLWSTTQAPHAHRTLYALVAGLPEHKIRIIAPDIGGGFGNKVPIYPGYVCAIVGSLLLGKPVKWMEDRSENLTSTGFARDYIMVGEIAATSAGKILAIRSTVLADHGAFNGVAAPVKYPAGFFGVFTGSYDIEAAYCHMTAVYTNKAPGGVAYACSFRITEAVYFVERLVDCLAYE…
WP_099854472.1	Micromonospora sp. CNZ299	Bacteria	Actinobacteriota	Actinobacteria	Corynebacteriales	Actinobacterial	MTTVHERVDTFHDNDQKPVGYGRMLRKEDPRFLRGRGRYVDDVQLPGMLHLAILRSPVAHARIVSIDTSAAEASPGVKAVVTGAALAAQNLAWMPTLSNDVQAVLATDKVRFQGQEVAFVVAEDRYAARDALELIDVEYDVLDPVIDARRALEPDAPLIRDDLDGKTNNHCFDWETGDEAATEAVFARADVVVSQDLVYPRVHPAPMETCGAVADYDAVDGKLRLWSTTQAPHAHRTLYAIVAGLPEHKIQVIAPDIGGGFGNKVPIYPGYVCAIVASIVTGKPVKWMEDRSENLISTGFARDYIMRGEIAATRDGRILGIRTNVLADHGAFNGTAAPVKYPAGFFGVFTGSYDIEAAYCKMTAVFTNKAPGGVAYACSFRITEAVYLVERIVDCLADE…
WP_099944650.1	Streptomyces sp. 93	Bacteria	Actinobacteriota	Actinobacteria	Streptomycetales	Actinobacterial	MTTTEERPVGFGRMPRKEDARFVRGHGTYVDDVRLPGMLYGAILRSPLAHARIVSVDTSAAEAHPKVKAVITGETLAGLGLAWMPTLSYDTQAVLATDKVRFQGQEVAFVVAEDRYAARDALELIDVEYEPLPPVVDARRALDPDAPVIRDDKEHQNDNHIFDWSAGDKERTDEVFAAADVVVEQDMLYPRVHPAPLETCGTVADMDAITGKLTVWSTTQAPHAHRTIYAMVAGIPEHKIRIISPDIGGGFGNKVGIYPGYVCAVVGSIVTGKPVKWVEDRSENLMSTSFARDYHMHGEIAATKEGKILGLRVHVIADHGAFNATAQPTQFPAGFFGVFTGSYDLAAAHCTVTGVYTDKAPGGVAYACSFRVTEAVYLVERMVDVLADRLGTDPAALRM…
WP_100568618.1	Streptomyces sp. CB01373	Bacteria	Actinobacteriota	Actinobacteria	Streptomycetales	Actinobacterial	MTTTEERPVGFGRMPRKEDARFVRGHGTYVDDVRLPGMLHGAILRSPLAHARIVSVDTSAAEAHPKVKAVITGETLTGLGLAWMPTLSYDTQAVLATDKVRFQGQEVAFVVAEDRYAARDALELIDVEYDPLPPVVDARRALEPDAPVIRDDKEHQTDNHIFDWSAGDKERTDEVFAAADVVVEQDMLYPRVHPAPLETCGTVADMDAITGKLTVWSTTQAPHAHRTIYAMVAGIPEHKIRIISPDIGGGFGNKVGIYPGYVCAVVGSIVTGKPVKWVEDRSENLMSTSFARDYHMHGEIAATKDGKILGLRVRVIADHGAFNATAQPTQFPAGFFGVFTGSYDLAAAHCTVTGVYTDKAPGGVAYACSFRVTEAVYLVERMVDVLADKLGTDPAELRM…
WP_101375198.1	Streptomyces sp. 59	Bacteria	Actinobacteriota	Actinobacteria	Streptomycetales	Actinobacterial	MTTTEERPVGFGRMPRKEDARFVRGHGTYVDDVRLPGMLHGAVLRSPLAHARIVSIDTSAAEAHPKVKAVITGETLAGLGLAWMPTISYDTQAVLATDKVRFQGQEVAFVVAEDHYAARDALELIDVEYEPLPPVVDARRALDPDAPVIRDDKEGQTDNHIFDWSAGDKERTDEVFAAADVVVEQDMLYPRVHPAPLETCGTVADMDAITGKLTVWSTTQAPHAHRTLYAMVSGIPEHKIRIISPDIGGGFGNKVGIYPGYVCAVVGSIVTGKPVKWVEDRSENLMSTSFARDYHMHGEIAATKDGRIQGLRVHVIADHGAFNATAQPTQFPAGFFSVFTGSYDLAAAHCTVTGVYTDKAPGGVAYACSFRVTEAVYLVERMVDVLADRLGTDPAELRM…
WP_101402299.1	Streptomyces sp. OK885	Bacteria	Actinobacteriota	Actinobacteria	Streptomycetales	Actinobacterial	MTTTEERPVGFGRMPRKEDARFVRGHGTYVDDVRLPGMLYGAILRSPLAHARIVSVDTSAADAHPKVKAVITGETLAGLGLAWMPTLSYDTQAVLATDKVRFQGQEVAFVVAEDRYAARDALELIDVEYEPLPPVVDARRALDPDAPVIRDDKDHQTDNHIFDWSAGDKERTDEVFAAADVVVKQDMLYPRVHPAPLETCGTVADMDAITGKLTVWSTTQAPHAHRTIYAMVAGIPEHKIRIISPDIGGGFGNKVGIYPGYVCAVVGSIVTGKPVKWVEDRSENLMSTSFARDYHMHGEIAATKEGKILGLRVQVIADHGAFNATAQPTQFPAGFFGVFTGSYDLAAAHCSVTGVYTNKAPGGVAYACSFRVTEAVYLVERMVDLLADRLGTDPAELRM…
WP_101418941.1	Streptomyces sp. 73	Bacteria	Actinobacteriota	Actinobacteria	Streptomycetales	Actinobacterial	MTTTEERPVGFGRMPRKEDARFVRGHGTYVDDVRLPGMLHGAVLRSPLAHARIVSIDTSAAEAHPKVKAVITGETLAGLGLAWMPTISYDTQAVLATDKVRFQGQEVAFVVAEDHYAARDALELIDVEYEPLPPVVDARRALDPDAPVIRDDKEGQTDNHIFDWSAGDKERTDEVFAAADVVVEQDMLYPRVHPAPLETCGTVADMDAITGKLTVWSTTQAPHAHRTLYAMVSGIPEHKIRIISPDIGGGFGNKVGIYPGYVCAVVGSIVTGKPVKWVEDRSENLMSTSFARDYHMHGEIAATKDGRIQGLRVHVIADHGAFNATAQPTQFPAGFFSVFTGSYDLAAAHCTVTGVYTDKAPGGVAYACSFRVTEAVYLVERMVDVLADRLGTDPAELRM…
WP_101950580.1	Mycobacterium sp. 3519A	Bacteria	Actinobacteriota	Actinobacteria	Corynebacteriales	Actinobacterial	MTTTEIRPEDTADNDQKPCGHGRMLRKEDPRFIRGRGNYVDDVVLPGMLHLAILRSPYAHARIVGIDTTAAQAHPKVKAVVTGADLAEKGLAWMPTLSNDVQAVLATDKVRFQGQEVAFVVATDRYAARDALELIDVEYDPLDPVIDARKALDPDAPVIRTDLDGKTDNHCFDWETGDAAATEAAFAKADVVVKQEIVYPRVHPAPMETCGAVADLDPVTGKLTLWSTSQAPHAHRTLYALVAGLPEHKIRVISPDIGGGFGNKVPIYPGYVCAIVGSLLLGKPVKWMEDRSENLTSTGFARDYIMVGEIAASKDGKILAIRSNVLADHGAFNGTAAPVKYPAGFFGVFTGSYDIEAAYCHMTAVYTNKAPGGVAYACSFRITEAVYFVERLVDCLAHE…
WP_102800145.1	Rhodococcus sp. ENV425	Bacteria	Actinobacteriota	Actinobacteria	Corynebacteriales	Actinobacterial	MTAVDPTPELLDTVDNDKKPCGHGRMLRKEDPRFIRGHGRFVDDVQLPGMLHLAILRSPVAHAKILGIDTTAAQAHPKVRAVVTGADLADKGLAWMPTLSNDVQAVLATDKVRFQGQEVAFVVADDRYSARDALELIDVEYDILDPVVDVRRALAPEAPVIRTDLEGKTDNHCFDWETGDAAATEAAFAKADVIARQEMVYPRVHPAPMETCGAVADYDRISGKLTLWSTSQAPHAHRTLYALVAGLPEHKIRVIAPDIGGGFGNKVPIYPGYVCAIVASLVTGKPVKWMEDRSENLVSTGFARDYVMVGEIAATREGKILAIRTQVLADHGAFNGTAAPVKYPAGFFGVFTGSYDIEAAYCHMTAVYTNKAPGGVAYACSFRITEAVYLVERLVDCLA…
WP_103886890.1	Streptomyces yanglinensis	Bacteria	Actinobacteriota	Actinobacteria	Streptomycetales	Actinobacterial	MTTAPARTAFEDNDHKPVGHGRMLRKEDPRFIRGKGRYIDDLQLPGMLHLAVLRSPFAHAKVVSVDTGLAEEHPKVRLVVTGAMLAEKGLAWMPTLSNDVQAVLATDKVRFQGQEVAFVVAEDRYAARDALELIDVEYEPLDPVVDVRTALSADAPVIRDDLEGKTDNHCFDWETGDAAATDAVFARADVVVSEDIVYPRVHPAPMETCGAVADYDAVDGRLTLWSTTQAPHAHRTLYAIVAGLPEHKIRVVAPDIGGGFGNKVPIYPGYVCAIVGSLLTGKPVKWVEDRSENLTSTGFARDYVMRGEIAATADGRILALRTHVLADHGAFNGTAAPLKYPAGFFGVFTGSYDIEAASCKMTAVYTNKAPGGVAYACSFRVTEAVYLVERMVDCLAYEL…
WP_103963376.1	Nonomuraea solani	Bacteria	Actinobacteriota	Actinobacteria	Streptosporangiales	Actinobacterial	MSFGSMHRKEDARFIRGRGNYTDDVRLPGMLYGAVLRSPHAHARIVSVDTSAAEAHPKVKAVITGQTLEGLNLAWMPTLSQDTQAVLATDKVRFQGQEVAFVVAEDPYSARDALELIDVDYDPIDAVIDARRALAPGAPVIRDDLEGRTGNHIFDWEAGDRERTDALFEQAEVTVAQDMLYPRVHPAPLETCGAVADFDKVTGKLTVWCPTQAPHAHRTLYAMVAGLPEHKIRVISPDIGGGFGGKVGIYPGYVCAIVGSIVTGKPVKWMEDRSENLMSTAFARDYHMHGEIAATRDGRIQAIRVKVLADHGAFNGTAQPTKFPAGFFHVFSGSYDIEAAHCEVTGVYTNKAPGGVAYACSFRVTEAVYLVERMVDVLAAELNLDPAELRMRNLLKPEQ…
WP_104062476.1	Arthrobacter sp. 4R501	Bacteria	Actinobacteriota	Actinobacteria	Actinomycetales	Actinobacterial	MTVIHERPSNPGAGDEDRPIGFGRIQRKEDPRFVRGKGHYLDDIVLPGMLHGAILRAPVAHARLVSIDTTNALAHPKVVTVITGKDLLDLKLAWAPTLSADVQAVLVTDKVRFQGQEVAFVVAEDRYAARDALELIDVEYDVLPPLVDARKALDPDAPVIRDEIEGRTDNRIFDWEIGDKAETEAVFASADVVVSQEIVYPRVHPAPMETCGAVADYEPVEGRLTLYETTQAPHAHRTLYAIVAGIPEHKIRIVSPDIGGGFGNKVGIYPGYILAVVGSIVTGHPVKWVEDRSENLMSTSFARDYIMQGEIAATKDGKILAVRTTVLADHGAFNATAQPTKTPAGFFSIFTGSYDLKAAYCTVTGVYTNKAPGGVAYACSFRVTEAVYLVERLVDILAR…
WP_104087830.1	Cryobacterium sp. N21	Bacteria	Actinobacteriota	Actinobacteria	Actinomycetales	Actinobacterial	MTILEDRPSNPAAGDHDRPVGHGRMQRKEDPRFVRGKGHYVDDIVLPGMLHGAILRAPVAHARLVSIDTTEALAHPKVLAVITGSDLQALGLAWAPTLSMDVQAVLVTDKVRFQGQEVAFVVAEDRYAARDALELIQVEYDVLPPVVDARKAMDPGAPVIRDDLEGRTDNHIFDWEAGNKAETDAVFASADVVVTQEIVYPRVHPAPMETCGAVADFDPIDGRLTLYETTQAPHAHRTLFAMVSGIPEHKIRVVSPDIGGGFGNKVGIYPGYILAVVGSIVTGKPVKWVEDRSENLMSTSFARDYIMQGEIAATKDGKILGLRTNVLADHGAFNATAQPTKYPAGFFHIFTGSYDLAAAHCTVTGVYTNKAPGGVAYACSFRVTEAVYLVERMVDILAR…
WP_104114736.1	Micromonospora chalcea	Bacteria	Actinobacteriota	Actinobacteria	Corynebacteriales	Actinobacterial	MTTVHERVDTFHDNDQKPVGYGRMLRKEDPRFVRGRGRFVDDVRLPGLLHLAILRSPVAHARILSIDTSAAEASPGVKAVVTGAMLAEQGLAWMPTLSNDVQAVLATDKVRFQGQEVAFVVAEDPYAARDALELIDVEYDVLDPVVDARRALEPDAPVIRDDLEGKTDNHCFDWETGDEAATAAVFARADVVVSQDLVYPRVHPAPMETCGAVADFDAVEGKLRLWSTTQAPHAHRTLYALVAGIPEHKIQVISPDIGGGFGNKVPIYPGYVCAIVASIVTGKPVKWMEDRFENLISTGFARDYIMRGEIAATRDGRILAIRTNVLADHGAFNGTAAPVKYPAGFFGVFTGSYDIEAAYCKMTAVFTNKAPGGVAYACSFRITEAVYLVERIVDCLADE…
WP_104132641.1	Cryobacterium sp. M91	Bacteria	Actinobacteriota	Actinobacteria	Actinomycetales	Actinobacterial	MTILEDRPSNPAAGDHDRPIGHGRMQRKEDPRFVRGKGHYVDDIVLPGMLHGAILRAPIAHARLVSIDTTAALAHPGVHAVITGSDLQALGLAWAPTLSMDVQAVLVTDKVRFQGQEVAFVVADDRYAARDALELIQVEYDVLPPVVDARKAMDPGAPVIRDDLEGRTDNHIFDWEAGEKAETDAVFASADVVVKQEIVYPRVHPAPMETCGAVADFDAVDGRLTLYETTQAPHAHRTLFAMVSGIPEHKIRVVSPDIGGGFGNKVGIYPGYILAVVGSIVTGKPVKWVEDRSENLMSTSFARDYIMQGEIAATKDGKILALRTNVLADHGAFNATAQPTKYPAGFFHIFTGSYDLQAAHCTVTGVYTNKAPGGVAYACSFRVTEAVYLVERMVDILAR…
WP_104137350.1	Cryobacterium sp. Y62	Bacteria	Actinobacteriota	Actinobacteria	Actinomycetales	Actinobacterial	MTILEDRPSNPAAGDHDRPIGHGRMQRKEDPRFVRGKGHYVDDIVLPGMLHGAILRAPVAHARLVSIDTTEALAHPKVLAVITGTDLQALGLAWAPTLSMDVQAVLVTDKVRFQGQEVAFVVAEDRYAARDALELIQVEYDVLPPVVDARKAMDPSAPIIRDDLAGRTDNHIFDWEAGDKAETDAVFASADVVVKQEIVYPRVHPAPMETCGAVADFDPIDGRLTLYETTQAPHAHRTLFAMVSGIPEHKIRVVSPDIGGGFGNKVGIYPGYILAVVGSIVTGKPVKWVEDRSENLMSTSFARDYIMQGEIAATKDGKILALRTNVLADHGAFNATAQPTKYPAGFFHIFTGSYDLAAAHCTVTGVYTNKAPGGVAYACSFRVTEAVYLVERMVDILAR…
WP_104172874.1	Arthrobacter sp. Y81	Bacteria	Actinobacteriota	Actinobacteria	Actinomycetales	Actinobacterial	MTVIHDRPGNPAAGDADRPIGYGRIQRKEDPRFVRGQGHYIDDMVLPGMLHGAILRAPVAHARLVSIDTTNALAHPKVLAVITGKDLLALKLAWAPTLSADVQAVLVTDKVRFQGQEVAFVVAEDRYAARDALELIDVEYDLLPPVIDARKALDPDAPLIRDDLEGRTDNRIFDWEIGDEAETEAIFAAADVVVAQEVVYPRVHPAPMETCGAVADFDAVSGKLTLYETTQAPHAHRTLFAIVAGIPEHKIRIVSPDIGGGFGNKVGIYPGYILAVVGSIVTGKPVKWVEDRSENLMSTSFARDYIMQGEIAATKDGKILALRTSVLADHGAFNATAQPTKNPAGFFSIFTGSYDLKAAFCKVRGVYTNKAPGGVAYACSFRVTEAVYLVERMVDILAR…
WP_104178307.1	Cryobacterium sp. Y50	Bacteria	Actinobacteriota	Actinobacteria	Actinomycetales	Actinobacterial	MTILEDRPSNPAAGDHDRPIGHGRMQRKEDPRFVRGKGHYVDDIVLPGMLHGAILRAPVAHARLVSIDTTEALAHPKVLAVITGTDLQALGLAWAPTLSMDVQAVLVTDKVRFQGQEVAFVVAEDRYAARDALELIQVEYDVLPPVVDARKAMDPSAPIIRDDLAGRTDNHIFDWEAGDKAETDAVFASADVVVKQEIVYPRVHPAPMETCGAVADFDPIDGRLTLYETTQAPHAHRTLFAMVSGIPEHKIRVVSPDIGGGFGNKVGIYPGYILAVVGSIVTGKPVKWVEDRSENLMSTSFARDYIMQGEIAATKDGKILALRTNVLADHGAFNATAQPTKYPAGFFHIFTGSYDLAAAHCTVTGVYTNKAPGGVAYACSFRVTEAVYLVERMVDILAR…
WP_104192885.1	Cryobacterium sp. Y82	Bacteria	Actinobacteriota	Actinobacteria	Actinomycetales	Actinobacterial	MTILEDRPTNPAAGGHDRPIGHGRMQRKEDPRFVRGKGHYVDDIVLPGMLHGAILRAPVAHARLVSIDTTEALAHPKVLAVITGADLQALGLAWAPTLSMDVQAVLVTDKVRFQGQEVAFVVAEDRYAARDALELIQVEYDVLPPVVDARKAMDPGAPVIRDDLAGRTDNHIFDWEAGDKAETDAVFASADVVVSQEIVYPRVHPAPMETCGAVADFDPIDGRLTLYETTQAPHAHRTLFAMVSGIPEHKIRVVSPDIGGGFGNKVGIYPGYILAVVGSIVTGKPVKWVEDRSENLMSTSFARDYIMQGEIAATKDGKILALRTNVLADHGAFNATAQPTKYPAGFFHIFTGSYDLAAAHCTVTGVYTNKAPGGVAYACSFRVTEAVYLVERMVDILAR…
WP_104201004.1	Cryobacterium sp. Y29	Bacteria	Actinobacteriota	Actinobacteria	Actinomycetales	Actinobacterial	MTILEDRPSNPAAGDHDRPIGHGRMQRKEDPRFVRGKGRYVDDIVLPGMLHGAILRAPVAHARLVSIDTTEALAHPKVLAVITGTDLQALGLAWAPTLSMDVQAVLVTDKVRFQGQEVAFVVAEDRYAARDALELIQVEYDVLPPVVDARKAMDPGAPVIRDDLEGRTDNHIFDWEAGDKAETDAVFASADVVVKQEIVYPRVHPAPMETCGAVADFDPIDGRLTLYETTQAPHAHRTLFAMVSGIPEHKIRVVSPDIGGGFGNKVGIYPGYILAVVGSIVTGKPVKWVEDRSENLMSTSFARDYIMQGEIAATKDGKILALRTNVLADHGAFNATAQPTKYPAGFFHIFTGSYDLAAAHCTVTGVYTNKAPGGVAYACSFRVTEAVYLVERMVDILAR…
WP_105034668.1	Cryobacterium aureum	Bacteria	Actinobacteriota	Actinobacteria	Actinomycetales	Actinobacterial	MTILEDRPSNPAAGDHDRPIGHGRMQRKEDPRFVRGKGHYVDDIVLPGMLHGAILRAPVAHARLVSIDTTEALAHPKVLAVITGTDLQALGLAWAPTLSMDVQAVLVTDKVRFQGQEVAFVVAEDRYAARDALELIQVEYDVLPPVVDARKAMDADAPVIRDDLEGRTDNHIFDWEAGNKAETDAVFASADVVVTQEIVYPRVHPAPMETCGAVADFDPIDGRLTLYETTQAPHAHRTLFAMVSGIPEHKIRVVSPDIGGGFGNKVGIYPGYILAVVGSIVTGKPVKWVEDRSENLMSTSFARDYIMQGEIAATRDGKILALRTNVLADHGAFNATAQPTKYPAGFFHIFTGSYDLQAAHCTVTGVYTNKAPGGVAYACSFRVTEAVYLVERMVDILAR…
WP_106245007.1	Nonomuraea fuscirosea	Bacteria	Actinobacteriota	Actinobacteria	Streptosporangiales	Actinobacterial	MGGGGGQMSYGPMHRKEDARFIRGRGNYTDDVRLPGMLYGAILRSPHAHARIVSVDTSAAEAHPKVRAVITGQTLAGLNLAWMPTLSQDTQAVLATDKVRFQGQEVAFVVAEDAYSARDALELIDVEYEPLDAVIDARNALDPGAPVIRDDLEGRTGNHIFDWEAGDRARTDALFEQAEVTVAQDMIYPRVHPAPLETCGALADFDKVTGKLTVWCPTQAPHAHRTLYAMVAGLPEHKIRVISPDIGGGFGGKVGIYPGYVCAIVGSIVTGKPVKWMEDRSENLMSTAFARDYHMRGEVAATRDGRIQAIRVKVLADHGAFNGTAQPTKFPAGFFHVFSGSYDIEAAHCEVTGVYTNKAPGGVAYACSFRVTEAVYLVERMVDVLAAELGLDPAELRMR…
WP_106324790.1	Actinoplanes italicus	Bacteria	Actinobacteriota	Actinobacteria	Corynebacteriales	Actinobacterial	MTTTQDAKLTEFEDNDQKPVGFGRMLRKEDARLLRGRGRFVDDVQLPGMLHLAILRSPFAHANIVSIDTSAAEASPGVKAVVTGETLKGLGLAWMPTLSNDVQAVLATDRVRFQGQEVAFVVAEDRYQARDALELIDVEYEVLEPVVDVRKALSPDAPVIRTDLEGKTDNHVFDWETGDEEETNRVFASADVIVKEDIVYPRVHPAPMETCGSVADFDPVEGKLRLWSTTQAPHAHRTLYAIVAGLPEHKIQVIAPDIGGGFGNKVPIYPGYVHSIVGSIVTGKPVKWMEDRSENLISTGFARDYIMRAEIAATREGKILAIRTNVLADHGAFNGTAAPVKYPAGFFGVFTGSYDLQAAHCKMTAVYTNKAPGGVAYACSFRITEAVYLVERIVDALAY…
WP_107017413.1	Streptomyces sp. A217	Bacteria	Actinobacteriota	Actinobacteria	Streptomycetales	Actinobacterial	MTPQEQGQEHGQAHERPIGFGRMKRKEDPRFVRGKGRYVDDIQLPGMLHGAVLRSPFAHARILSVDTSAAEAHPKVKAVITGETLAGLGLAWMPTLSMDTQAVLATDKVRFQGQEVAFVVAEDHYAARDAIELIDVEYEPLDPVVNARHALAPEAPVIRDDLEGRTDNHVFDWEAGDSAATEEVFARADVVVEQTMLYPRVHPAPLETCGAVASMDPVDGKLTLWSTTQAPHAHRTLYAMVAGIPEHKIRVVAPDIGGGFGNKVGIYPGYVCAIVGSIVTGRPVKWMEDRSENLMSTSFARDYHMAGEIAATREGRILGVRVKVLADHGAFNSTAQPTKYPAGFFHIFTGSYDIEAAHCRVTGVYTNKAPGGVAYACSFRVTEAVYLIERLVDCLADEL…
WP_107983217.1	Rhodococcus sp. OK519	Bacteria	Actinobacteriota	Actinobacteria	Corynebacteriales	Actinobacterial	MTALEEVPDSDADERVSNDGKPCGHGRMLRKEDPRFIRGRGRYVDDVQLPGMLHLAILRSPVAHARVVRVDVTAAQAHPKVAAVVTGADLAEKGLAWMPTLSNDVQAVLATDKVRFQGQEVAFVVAEDRYSARDALELIDVEYEILDPVIDARTALSPDAPVIRTDLDGKADNHCFDWETGDSAATDAVFAQADVVLRQEIVYPRVHPAPMETCGAVADYDAVDGKLTLWSTSQAPHAHRTLYALVAGLPEHKIRVVSPDIGGGFGNKVPIYPGYVCAIVGSLLTGKPVKWMEDRSENLTSTGFARDYIMIGEIAATSEGKILAIRTDVLADHGAFNGTASPVKYPAGFFGVFTGSYDLEAAYCHMTAVYTNKAPGGVAYACSFRITEAVYLVERLVDC…
WP_108014360.1	Streptomyces sp. VMFN-G11Ma	Bacteria	Actinobacteriota	Actinobacteria	Streptomycetales	Actinobacterial	MTTTVPADGHRTAFVDNDQKPCGHGRMLRKEDPRFVRGKGRYVDDLQLPGMLHLAILRSPLAHARLLSVDTSLAEAHPKVRLVVTGAMLAEKGLAWMPTLSGDVQAVLATDKVRFQGQEVAFVVAEDRYAARDALELIDVEYEPLDPVIDVRTALAPDAPVIRDDLEGKQDNHCFDWETGDAAETDAVFARADVVVKEDIVYPRVHPAPMETCGAVADYDAVDGKLTLWSTTQAPHAHRTLYAIVAGLPEHKIRVISPDIGGGFGNKVPIYPGYVCAIVGSLLTGKPVKWMEDRSENLITTGFARDYIMRGEIAATREGKILAVRTHVLADHGAFNGTAAPVKYPAGFFGVFTGSYDIEAAYCKMTAAYTNKAPGGVAYACSFRITEAVYLIERIVDCL…
WP_108055099.1	Mycobacterium sp. YR782	Bacteria	Actinobacteriota	Actinobacteria	Corynebacteriales	Actinobacterial	MTTVERRPEDTADNDKKPCGYGRMLRKEDPRFIRGRGNYVDDVQLPGMLHLAILRSPYAHATINSIDITAAQAHPKVKAVVTGADLAEKGLAWMPTLSNDVQAVLATDKVRFQGQEVAFVVAEDRYSARDALELIDVDYGPLDPVIDVRTALDPSSPVIRTDLEGKADNHCFDWETGDAAATDAAFANADVVVKQEIVYPRVHPAPMETCGAVADLDPVTGKLTLWSTTQAPHAHRTLYALVAGLPEHKIRIISPDIGGGFGNKVPIYPGYVCAIVASLVLGKPVKWMEDRSENLTSTGFARDYIMVGEIAATKEGKIQAIRSTVLADHGAFNGVAAPVKYPAGFFGVFTGSYDIDAAYCHMTAVYTNKAPGGVAYACSFRITEAVYFVERLVDCLAFE…
WP_108148552.1	Streptomyces lunaelactis	Bacteria	Actinobacteriota	Actinobacteria	Streptomycetales	Actinobacterial	MTTTEERPVGFGRMTRKEDARFVRGHGTYVDDVRLPGMLHGAVLRSPLAHARIVSVDTSAAEAHPKVKAVITGETLAGLGLAWMPTLSHDTQAVLATDKVRFQGQEVAFVVAEDHYAARDALELIDVEYEPLPPVADARRALAPDAPVIRDDKEQQTDNHIFDWSAGDKERTDEAFSAADVVVEQDMLYPRVHPAPLETCGTVADMDAITGKLTVWSTTQAPHAHRTLYAMVSGIPEHKIRIISPDIGGGFGNKVGIYPGYVCAVVGSIVTGKPVKWVEDRSENLMSTSFARDYHMHGEIAATKDGKIQALRVHVIADHGAFNSTAQPSNFPAGFFGVFTGSYDLAAAHCTVTGVYTNKAPGGVAYACSFRVTEAVYLVERMVDLLAAELGEDPAELRM…
WP_108925959.1	Mycobacterium montefiorense	Bacteria	Actinobacteriota	Actinobacteria	Corynebacteriales	Actinobacterial	MTTIESRPPSPEDLADNDQKPCGYGRMMRKEDPRFIRGRGRYVDDIALPGMLHLAILRSPYAHATIVSIDVTAAQAHPKVKAVVTGADLAAKGLAWMPTLSNDVQAVLATDKVRFQGQEVAFVVAEDRYSARDALELIDVDYDPLDPVVDVRTALDPSAAVIRTDLEGKTDNHCFDWETGDAAATDAAFAKADVVVTQEIVYPRVHPAPMETCGAVADLDPVTGKLTLWSTSQAPHAHRTLYALVAGLPEHKIQVISPDIGGGFGNKVPIYPGYVCAIVGSLLLGKPVKWMEDRSENLTSTGFARDYIMVGEIAATGDGKILAIRSTVLADHGAFNGTAAPVKYPAGFFGVFTGSYDIEAAYCHMTAVYTNKAPGGVAYACSFRITEAVYFVERLVDCL…
WP_109329658.1	Rhodococcus sp. S2-17	Bacteria	Actinobacteriota	Actinobacteria	Corynebacteriales	Actinobacterial	MTTVESRPPSGDAEIIDNDKKPCGHGRMLRKEDPRFIRGLGNYVDDITLPGMLHLAILRSPVAHARIVSIDTTAAQEHPKVTAVVTGADLAAKNLAWMPTLSNDVQAVLATDKVRFQGQEVAFVIAEDRYSARDALELIDVEYDMLDPVVDARAALSPDAPVIRDDLEGKTDNHCFDWETGDAAATEAVFAKADVVVKQEIVYPRVHPAPMETCGAIADVDKVSGKLTLYTTSQAPHAHRTVYALVSGIPEHKIRVVSPDIGGGFGNKVPIYPGYVCAIVASLVTGKPVKWMEDRSENLMSTGFARDYIMVGEIAATAEGKMLAIRTKVLADHGAFNGTAAPVKYPAGFFGVFTGSYDIEAAHCAMTAVYTNKAPGGVAYACSFRITEAVYLVERLVDC…
WP_109592567.1	Actinoplanes xinjiangensis	Bacteria	Actinobacteriota	Actinobacteria	Corynebacteriales	Actinobacterial	MTDIQDKKLTEFDDNDQHPVGFGRMLRKEDARLLRGRGRFVDDVQLPGMLHLAILRSPFAHANIVSIDTSAAEASPGVKAVVTGETLKGLGLAWMPTLSNDVQAVLATDRVRFQGQEVAFVVAEDRYQARDALELIDVEYDVLEPVVDVRKALDPDAPVIRTDLEGKTDNHVFDWETGDEEETNRVFASADVIVKEDIVYPRVHPAPMETCGSVADFDPVEGRLRLWSTTQAPHAHRTLYAIVAGIPEHKIQVIAPDIGGGFGNKVPIYPGYVHSIVGSIVTGKPVKWMEDRSENLISTGFARDYIMRAEIAATAEGRILAIRTNVLADHGAFNGTAAPVKYPAGFFGVFTGSYDIQAAHCKMTAVYTNKAPGGVAYACSFRITEAVYLVERIVDALAY…
WP_110262476.1	Williamsia faeni	Bacteria	Actinobacteriota	Actinobacteria	Corynebacteriales	Actinobacterial	MTTVHTRPEDTVDNDHKPCGHGKMLRKEDPRFIRGRGNYVDDVTLPGMLHLAILRSPVAHGRIVSIDTTAAQAHPKVKAVVTGADLAEKGLAWMPTLSNDVQAVLATDKVRFQGQEVAFVVAEDRYSARDALELIDVDYEILDPVVDARRALADDAPVIRTDLEGKTDNHCFDWETGDAAATEAVFARAEVVVKQEMVYPRVHPAPMETCGAVADLDPVSGKLTLWSTSQAPHAHRTLYALVAGLPEHKIRVISPDIGGGFGNKVPIYPGYVCAIVASLVLGKPVKWMEDRSENLTSTGFARDYIMVGEIAATREGKILAIRSNVLADHGAFNGTAAPVKYPAGFFGVFTGSYDIEAAYAKMTAVYTNKAPGGVAYACSFRITEAVYFVERLVDCLAYE…
WP_110334934.1	Prauserella sp. YIM 121212	Bacteria	Actinobacteriota	Actinobacteria	Corynebacteriales	Actinobacterial	MTTAPVGHGTMLRKEDARFIRGRGTYVDDVTLPGMLYGAMLRSPYAHARIASIDISAARAHPKVRAVLTGDTLAGLNLAWMPTLSGDVQAVLATDKVRFQGQEVAFVVAEDRYAARDALELIDVDYEPLPAVIDARQALAEDAPVIRDDLEGRTDNHIFDWETGDKAAADEVFATAEVVSKQDMLYPRVHPAPLETCGAVAHLDKVTGKLTVWTTTQAPHAHRTLYAIVAGLPEHKIRIISPDIGGGFGNKVGIYPGYVCAVVGSIVTGKPVKWMEDRSENLMSTSFARDYHMHGEIASTRDGKILGLRVQVLADHGAFNGTAQPTKFPAGFFGVFTGSYDLTAAHCSVTGVYTNKAPGGVAYACSFRITEAVYLVERLVDVLAFDLGMDPAELRRKNL…
WP_110700509.1	Streptosporangium sp. caverna	Bacteria	Actinobacteriota	Actinobacteria	Streptosporangiales	Actinobacterial	MTAIDQHPAAAFEDNDQKPVGHGRMLRKEDPRFIRGKGRFCDDVQLPGMLHLAILRSPVAHARIVSIDTSAAEAHPKVKAVVTGAALAEMGLAWMPTLSGDVQAVLATDKVRFQGQEVAFVVAEDRYAARDALELIDVEYDLLEPVIDVRRALDPSAPVIRDDLDGKRNNHVFDWETGDEAATEAVFAAADVAVTQDIVYPRVHPAPMETCGSVADYDRIDGRLTLWSTTQAPHAHRTLYAIVAGLPEHKIRVISPDLGGGFGGKVPIYPGYVCSIVASIVTGKPVKWMEDRSENLISTGFARDYIMRGEIAATRDGRILAVRTNVLADHGAFNGVAAPVKYPAGFFGVFTGSYDLEAAYCKMTAVYTNKAPGGVAYACSFRITEAVYLIERLVDCLAY…
WP_111182234.1	Nonomuraea sp. KC333	Bacteria	Actinobacteriota	Actinobacteria	Streptosporangiales	Actinobacterial	MSHGRMHRKEDARFIRGRGNYTDDVRLPGMLYGAILRSPYAHARIVSVDASAAEAHPKVRAVIIGQTLAGLGLAWMPTLSRDTQAVLATDKVRFQGQEVAFVVAEDAYSARDALELIDVEYEPLDAVIDARKALDPDAPVIRDDLEGRTDNHVFDWEAGDGERADALFAQAEVTVAQDMLYPRVHPAPLETCGAVADFDKVTGKLTVWCPTQAPHAHRTLYAMVAGLPEHKIRVISPDIGGGFGGKVGIYPGYVCAIVGSIVTGRPVKWMEDRSENLMSTSFARDYHMRGEIAATRDGRIRAIRVKVLADHGAFNGTAQPTKFPAGFFHVFSGSYDIEAAHCAVTGVYTNKAPGGVAYACSFRITEAVYLVERMVDVLAAELGMDPAELRLRNLIRPEQ…
WP_111585007.1	Streptomyces sp. PsTaAH-130	Bacteria	Actinobacteriota	Actinobacteria	Streptomycetales	Actinobacterial	MTTVAANGRRTAFVDNDQKPNGHGRMLRKEDPRFVRGRGRYVDDLQLPGMLHLAILRSPFAHARVLSVDTTLAEAHPKVRLVVTGAMLAEKGLAWMPTLSNDVQAVLATDKVRFQGQEVAFVVAEDRYAARDALELIDVEYEPLDPVIDVRTALAPGAPVIRDDLEGKADNHVFDWETGDAAATDEVFRRADVVVSQDIVYPRVHPAPMETCGAVADYDAVDGKLTLWSTTQAPHAHRTLYAIVAGLPEHKIRVVSPDIGGGFGNKVPIYPGYVCAIVGSLLTGKPVKWMEDRAENLISTGFARDYIMRGEIAATREGKILAVRTNVLADHGAFNGVAAPVKYPAGFFGVFTGSYDLEAAYCKMTAVYTNKAPGGVAYACSFRITEAVYLVERIVDCLA…
WP_111604237.1	Streptomyces sp. Amel2xB2	Bacteria	Actinobacteriota	Actinobacteria	Streptomycetales	Actinobacterial	MTTVAGSPVTAFENNDQKPVGHGRMLRKEDPRFVRGRGRYVDDVQLPGMLHLAILRAPMAHARIVSVDTSLAEAHPKVKLVVTGAMLAEKGLAWMPTLSNDVQAVLATDKVRFQGQEVAFVVAEDRYAARDALELIDVEYEMLDPVVDVRTALDPSAPVIRDDLDGKTDNHCFDWETGDAEATEDVFAKADVVVSDDIVYPRVHPAPMETCGSVADFDAVDGKLTLWSTTQAPHAHRTLYAIVAGLPEHKIRVISPDIGGGFGNKVPIYPGYVCSVVGSLLTGKPVKWMEDRSENLTSTGFARDYVMRGEIAATRDGKILGIRTNVLADHGAFNGTAAPVKYPAGFFGVFTGSYDIEAAYCKMTAVYTNKAPGGVAYACSFRITEAVYLVERIVDCLAY…
WP_111647473.1	Actinoplanes lutulentus	Bacteria	Actinobacteriota	Actinobacteria	Corynebacteriales	Actinobacterial	MTTVQEPSQVKLTEFEDNDQKPVGFGRMLRKEDARLLRGRGRFVDDVQLPGMLHLAILRSPFAHANIVSIDTSAAEASPGVKAVVTGETLKGLGLAWMPTLSNDVQAVLATDKVRFQGQEVAFVVAEDRYQARDALELIDVEYDVLDPVIDVRRALEPDAPIIRTDLEGKNDNHVFDWETGDEEETNRVFAEADVIVKEDIVYPRVHPAPMETCGSVADFDPVEGKLRLWSTTQAPHAHRTLYAIVAGIPEHKIQVIAPDIGGGFGNKVPIYPGYVHSIVGSIVTGKPVKWMEDRSENLISTGFARDYIMRAEIAATREGKILAIRTNVLADHGAFNGTAAPVKYPAGFFGVFTGSYDLQAAHCKMTAVYTNKAPGGVAYACSFRITEAVYLVERIVDV…
WP_112589387.1	Micromonospora noduli	Bacteria	Actinobacteriota	Actinobacteria	Corynebacteriales	Actinobacterial	MTTVHERVDTFHDNDQKPVGYGRMLRKEDPRFLRGRGRYVDDVQLPGMLHLAILRSPVAHARIVSIDTSAAEASPGVKAVVTGAMLAQQNLAWMPTLSNDVQAVLATDKVRFQGQEVAFVVAEDRYAARDALELIDVEYDVLDPVIDARRALESDAPLIRDDLDGKTNNHCFDWETGDEAATEAVFARADVVVSQDLVYPRVHPAPMETCGAVADYDAVDGKLRLWSTTQAPHAHRTLYAIVAGLPEHKIQVISPDIGGGFGNKVPIYPGYVCAIVASIVTGKPVKWMEDRSENLISTGFARDYIMRGEIAATRDGRILGIRTNVLADHGAFNGTAAPVKYPAGFFGVFTGSYDIEAAYCKMTAVYTNKAPGGVAYACSFRITEAVYLVERIVDCLADE…
WP_113780855.1	Geodermatophilus sp. TF02-6	Bacteria	Actinobacteriota	Actinobacteria	Actinomycetales	Actinobacterial	MTTVQERSALPQEREPNPALTAPDRPIGFGRVQRKEDPRFVRGRGRYLDDIVLPGMLHGAVLRSPLAHARLVSIDTTEAAAHPGVHAVITGADLERLNLAWAPTLSNDVQAVLATDKVRFQGQEVAFVVAEDRYTARDALELIDVEYEELPPVVDVRRALDPGAPVIRDDLEGRTDNHVFDWEAGDAAETDAVFASADVVVSQEMVYPRVHPAPMETCGAIADYDAVDGRLTLYETTQAPHAHRTLFAMVAGIPEHKIRVVSPDIGGGFGNKVGIYPGYVCAVVGSIVTGRPVKWVEDRSENLMSTAFARDYVMRGEIAATREGRILAVRTTVLADHGAFNATTQPTKYPAGFFSIFTGSYDLQAAHCSVTGVYTNKAPGGVSYACSFRVTEAVYLVER…
WP_114724099.1	Rhodococcus sp. AG1013	Bacteria	Actinobacteriota	Actinobacteria	Corynebacteriales	Actinobacterial	MTTLDEPAELDPDRVANDEKPCGHGRMLRKEDPRFIRGRGHYVDDVQLPGMLHLAILRSPVAHARVVRIDTTAAQAHPKVAAVVTGADLAEKSLAWMPTLSNDVQAVLATDKVRFQGQEVAFVVAEDRYSARDALELIDVEYEILDPVIDARRALEPDAPVIRTDLDGKTDNHCFDWETGDADATEAAFAKADVVVRQEIVYPRVHPAPMETCGAVADYDAVDGKLTLWSTSQAPHAHRTLYALVAGLPEHKIRVISPDIGGGFGNKVPIYPGYVCAIVGSLLTGKPVKWMEDRSENLTSTGFARDYIMVGEIAATSEGKILAIRTDVLADHGAFNGTAAPVKYPAGFFGVFTGSYDLEAAYCTMTAVYTNKAPGGVAYACSFRITEAVYLVERLVDCL…
WP_114740303.1	Mycobacterium moriokaense	Bacteria	Actinobacteriota	Actinobacteria	Corynebacteriales	Actinobacterial	MTTLESRPPSADDLADNDQKPCGHGRMLRKEDPRFIRGRGNYVDDVNLRGMLHLAILRSPYAHAKINSIDVTAAQAHPKVKAVVTGADLAEKGLAWMPTLSNDVQAVLATDKVRFQGQEVAFVVAEDRYSARDALELIDVDYEPLAPVIDARKALDPDAAVIRTDLDGKTDNHCFDWETGDAAATDAVFATADVVVKQEMVYPRVHPAPMETCGAVADLDPVSGKLTLWSTTQAPHAHRTLYALVAGLPEHKIRVVSPDIGGGFGNKVPIYPGYVCAIVGSLLLGKPVKWMEDRSENLTSTGFARDYIMVGEIAATKDGKILAIRSNVLADHGAFNGTAAPVKYPAGFFGVFTGSYDIEAAYCHMTAVYTNKAPGGVAYACSFRITEAVYFVERLVDCL…
WP_115279629.1	Mycobacterium tokaiense	Bacteria	Actinobacteriota	Actinobacteria	Corynebacteriales	Actinobacterial	MTTLESPEELADNDKKPCGYGRMLRKEDPRFIRGRGTYVDDVNLPGMLHLAILRSPYAHARITSIDTSAALAHPKVRAVVTGADLATKGLAWMPTLSNDVQAVLATDKVRFQGQEVAFVVAEDRYSARDALELIDVDYDPLDPVIDVRRALDPSAEVIRTDLDGKTDNHCFDWETGDAAATEAVFARADVVVKQEMVYPRVHPAPMETCGAVADLDPVSGKLTLWSTTQAPHAHRTLYALVAGLPEHKIRVIAPDIGGGFGNKVPIYPGYVCAIVGSLLLGKPVKWMEDRSENLTSTGFARDYIMVGEIAASAEGKILAIRSHVLADHGAFNGTAVPVKYPAGFFGVFTGSYDLEAAYCHMTAVYTNKAPGGVAYACSFRITEAVYFVERLVDCLAQEM…
WP_116102823.1	Rhodococcus sp. OK551	Bacteria	Actinobacteriota	Actinobacteria	Corynebacteriales	Actinobacterial	MTSVDSAPELEVNDGKPCGHGRMLRKEDPRFIRGQGHYVDDVQLPGMLHLAILRAPVAHARLVSIDTTAAQEHPKVKAVVTGADLAAQGLAWMPTLSSDVQAVLVTDKVRFQGQEVAFVVAEDRYSARDALELIEVEYDILDPVIDVRTALSPDAPVIRTDLDGKTDNHCFDWETGDKAATDAVFAAADVVTKQEIVYPRVHPAPMETCGAVADYDRVSGKLTLWSTSQAPHAHRTLYALVAGLPEHKIRVISPDIGGGFGNKVPIYPGYVCAIVASLVTGKPVKWMEDRSENLTSTGFARDYIMLGEIAATKEGKIQAIRTHVLADHGAFNGTAAPTKYPAGFFGVFTGSYDLEAAYCAMTAVYTNKAPGGVAYACSFRITEAVYLVERLVDCLAFDL…
WP_116453064.1	Blastococcus litoris	Bacteria	Actinobacteriota	Actinobacteria	Corynebacteriales	Actinobacterial	MTAADRPIGYGRVQRKEDPRFVRGKGRYLDDVVLPGMLHGAILRSPLAHARLVSIDTTEALAHPKVRAVITGKDLEGLNLAWAPTLSADVQAVLATDKVRFQGQEVAFVVADDHYSARDALELIDVEYEDLPPVVDARRALDPDAPVIRDDKEGQTDNHIFDWEAGDAAATDAVFARADVVVSQEMVYPRVHPAPMETCGAIADYDPIDGKLTLYETTQAPHAHRTLYAMVAGIPEHKIRIIAGDIGGGFGNKVGIYPGYVCAVVGSIVTGKPVKWVEDRSENLMSTSFARDYIMKGEVAATKDGRILAVRTHVLADHGAFNATAQPTKYPAGFFSIFTGSYDLEAAHCSVTGVYTNKAPGGVAYACSFRVTEAVYLVERMVDVLAAELEMDPAELRLA…
WP_116509195.1	Micromonospora sp. B006	Bacteria	Actinobacteriota	Actinobacteria	Corynebacteriales	Actinobacterial	MTTVHERVDTFHDNDQKPVGYGRMLRKEDPRFVRGRGRFVDDVRLPGMLHLAVLRSPVAHARILSIDTSAAEASPGVKAVVTGAMLAEQGLAWMPTLSNDVQAVLATDKVRFQGQEVAFVVAEDGYAARDALELIDVEYDVLDPVVDARRALEPGAPVIRDDLEGKTDNHCFDWETGDEAATAAVFARADVVVSQDLVYPRVHPAPMETCGAVADFDPVDGKLRLWSTTQAPHAHRTLYALVAGIPEHKIQVISPDIGGGFGNKVPIYPGYVCAIVASIVTGKPVKWMEDRSENLISTGFARDYIMRGEIAATRDGRILAIRTNVLADHGAFNGTAAPVKYPAGFFGVFTGSYDIEAAYCKMTAVFTNKAPGGVAYACSFRITEAVYLVERIVDCLADE…
WP_116707813.1	Actinomycetospora cinnamomea	Bacteria	Actinobacteriota	Actinobacteria	Corynebacteriales	Actinobacterial	MKRKEDARFVRGRGHYVDDIVLPGMLHGAVLRSPLAHARIVSIDTSAAEAHPKVHAVITGETLAGLGLAWMPTLSYDTQAVLATDKVRFQGQEVAFVVADDKYSARDALALIDVEYEPLTPVIDAKTALDRGSPVVRDDKEGKTDNHIFDWESGDSAATDKVFAEAEAAEDQVVVTADVLYPRVHPAPLETCGALADMDPVTGKLTLWTTTQAPHAHRTLYAMVAGLPEHKIRVVSPDIGGGFGNKVGIYPGYVCAIVASIVTGKPVKWMEDRSENLMSTSFARDYHMRGEVAVTKDGRIRAVRVDVLADHGAFNATAQPTKFPAGFFGVFTGSYDLEAAHCAVTGVYTNKASGGVAYACSFRITEAVYLIERLVDIVAHDLEMDPAELRMKNLLHADQ…
WP_116716838.1	Euzebya tangerina	Bacteria	Actinobacteriota	Actinobacteria	Nitriliruptorales	Mixed 2	MTAIEDQPELDTTPDVGGIGHAIKRQEDDRLIVGQGTYLDDVVLPGMLHMSILRAPMAHAKLISIDASAAEAMDGVVAVVTGELMAQHDLAWMPTLSGDTQAVLVTDKVRFQGQEVAAVIATDPYIAADALEYINVEYEQLPAITTPQQAIEDDAVMIRDEKEGQTDNRVYHWESGDAEATDAAFEAADRIVTLETHYPRSHPSPLETCGAVADVDPVTGQATIYVTSQAPHAHRTLFAMVAGLPEHKIRIISPADLGGGFGNKVPIYPGYVVATAASLLIGKPVKWVESRSDNLISTGFARDYHMKGELAVTDEGKILGLRVNMLSDQGAFFADAQPTKFKAGLFHVVTGSYDYPAAHVVCDGAYTNKAPGGVAYRCSFRITEASFLIERLVHNAAFE…
WP_116765780.1	Arthrobacter humicola	Bacteria	Actinobacteriota	Actinobacteria	Actinomycetales	Actinobacterial	MTVIHDRPSNPAAGDEDRPIGYGRIQRKEDPRFVRGKGHYVDDIVLPGMLHGAILRAPVAHARLVSIDTTNALAHPKVVAVITGKDLLGLNLAWAPTLSADVQAVLVTDKVRFQGQEVAFVVAEDRYAARDALELIEVEYDVLPPLVDARKALDPDAPVIRDEIEGRTDNRIFDWEMGDKAETDAVFASADVVVSQEMVYPRVHPAPMETCGAVADFDAVSGKLTLYETTQAPHAHRTLFAIVAGIPEHKIRIVSPDIGGGFGNKVGIYPGYILAVVGSIVTGHPVKWVEDRSENLMSTSFARDYIMQGEIAATKDGKILGLRTHVLADHGAFNATAQPTKTPAGFFSIFTGSYDLKAAHCSVTGVYTNKAPGGVAYACSFRVTEAVYLVERMVDILAR…
WP_116948740.1	Jiangella sp. KE2-3	Bacteria	Actinobacteriota	Actinobacteria	Jiangellales	Actinobacterial	MTTVGDRKPAGFEDNDQHPVGHGRMLRKEDPRFVRGRGNYVDDVQLPGMLHLAILRAPVAHARLVSIDTTAAEAHPKVKAVVTGATLETLNLAWMPTLSNDVQAVLVTDKVRFQGQEVAFVVAEDRYAARDALELIDVEYDVLDPVIDVRRALEDAAPVIRDDLEGKTDNHCFDWETGDAAATEAVFAKADVVVSQDIVYPRVHPAPMETCGAVADFDPVEGRLTLWSTTQAPHAHRTLYAIVAGLPEHKIRVISPDIGGGFGNKVPIYPGYVCAVVGSIVTGKPVKWMEDRSENLVSTGFARDYVMRGEIAATRDGRILGIRTHVLADHGAFNGTAAPVKYPAGFFGVFTGSYDLEAAYCHMTAVYTNKAPGGVAYACSFRITEAVYLVERIVDCLAA…
WP_117228899.1	Verrucosispora sp. LHW63014	Bacteria	Actinobacteriota	Actinobacteria	Corynebacteriales	Actinobacterial	MTTVHEPVDTFHDNDQKPVGYGRMLRKEDPRFVRGRGRYVDDVHLPGMLHLAILRSPVAHARIVSIDTSAAEASPGVKAVVTGAMLAEQNLAWMPTLSNDVQAVLATDKVRFQGQEVAFVVAEDRYAARDALELIDVEYDILDPVVDVRRALEPDAPVIRDDLDGKTNNHCFDWETGDEAATEAAFARADVVVSEDIVYPRVHPAPMETCGALADFDPIEGKLRLWSTTQAPHAHRTLYAIVAGLPEHKIQVISPDIGGGFGNKVPIYPGYVCAIVASIVTGKPVKWMEDRSENLISTGFARDYIMRGEIAATRDGRILAIRTNVLADHGAFNGTAAPVKYPAGFFGVFTGSYDIEAAYCKMTAVFTNKAPGGVAYACSFRITEAVYLVERIVDCLADE…
WP_119976808.1	Cryobacterium sp. Hh39	Bacteria	Actinobacteriota	Actinobacteria	Actinomycetales	Actinobacterial	MTLLEDRPTNPAAGDDNRPIGYGRIQRKEDPRFVRGKGHYVDDIVLPGMLHGAILRAPVAHARLVSIDTSEALAHPGVHAVITGTDLQALGLAWAPTLSMDVQAVLVTDKVRFQGQEVAFVVADDRYAARDALELIRVDYDLLPPVIDARTALDPGAPVIRDDLEGRTDNHIFDWEAGDATETDAVFAAADVVVSQEIIYPRVHPAPMETCGAVADFDPIDGRLTLYETTQAPHAHRTLFAMVAGIPEHKIRVVSPDIGGGFGNKVGIYPGYILAVVGSIVTGKPVKWVEDRSENLMSTSFARDYIMQGSIAATKDGTILGLRTNVLADHGAFNATAQPTKYPAGFFHIFTGSYDLKAAHCTVTGVYTNKAPGGVAYACSFRVTEAVYLVERMVDILAA…
WP_120789513.1	Gryllotalpicola sp. 2DFW10M-5	Bacteria	Actinobacteriota	Actinobacteria	Actinomycetales	Actinobacterial	MTIIDEPKTGEKVDAADLGYEHGRGHAHNHAAGDTDRPVGFGRLQRKEDPRFVRGQGNYTDDVVLPGMLHGAILRSPVAHARIVSIDVSEALARPGVRAVLTGKDLEPLKLAWIPTLSYDVQAVLATDKVRFQGQEVAFVIADDRYAARDALESIDVEYDILPPLVDARHALDADAPLIRDDLEGRTDNHIQDWECGDKAATDAVFAKAEVVVTQEVVYPRVHPAPMETCGAVADFNPVSGDLTLYETSQAPHAHRTVIAMVSGIPEHKIHLISPDIGGGFGNKVGIYPGYVLAIVGSIVTGHPVKWMEDRSENLMSTSFARDYIMQGEIAATRDGKLLGLRADVLADHGAFNGVAQPTKFPAGFFNLFPGSYTWEAVHGKVTSVYTNKAPGGVAYACS…
WP_120791563.1	Mycobacterium paragordonae	Bacteria	Actinobacteriota	Actinobacteria	Corynebacteriales	Actinobacterial	MTTLESRPPSPEDTADNDQKPCGYGRMLRKEDPRFIRGRGRYVDDIALPGMLHLAILRSPFAHANIVSVDVTAAQAHPKVKAVITGADLAAKGLAWMPTLSNDVQAVLATDRVRFQGQEVAFVVAEDRYSARDALELIDVEYDPVDPVVDVRKALDPSAPVIRTDLEVKTDNHCFDWETGDAAATEAAFAKADVVVKQEIVYPRVHPAPMETCGAVADLDPVTGKLTLWTTSQAPHAHRTLYALVAGLPEHKIQVISPDIGGGFGNKVPIYPGYVCAIVASLVLGKPVKWMEDRSENLTSTGFARDYIMVGEIAATNDGKILAIRTNVLADHGAFNGTAAPVKYPAGFFGVFTGSYDLEAAYCHMTAVYTNKAPGGVAYACSFRITEAVYLVERLVDCL…
WP_120950474.1	Arthrobacter oryzae	Bacteria	Actinobacteriota	Actinobacteria	Actinomycetales	Actinobacterial	MTVIHDRPSNPAAGDADRPIGYGRIQRKEDPRFVRGKGHYVDDIVLPGMLHGAILRAPVAHARLVSIDTTNALAHPKVVAVITGNDLLGLKLAWAPTLSADVQAVLVTDKVRFQGQEVAFVVAEDRYAARDALELIDVEYDVLPPLVDARKALDPDAPVIRDEIEGRTDNRIFDWEMGDKAATDAVFASADVVVGQEMVYPRVHPAPMETCGAVADFDAVSGKLTLYETTQAPHAHRTLFAIVAGIPEHKIRIVSPDIGGGFGNKVGIYPGYILAVVGSIVTGRPVKWVEDRSENLMSTSFARDYIMQGEIAATKEGKILALRTHVLADHGAFNATAQPTKNPAGFFSIFTGSYDLQAAHCSVTGVYTNKAPGGVAYACSFRVTEAVYLVERMVDVLAR…
WP_121655592.1	Micromonospora sp. CV-4	Bacteria	Actinobacteriota	Actinobacteria	Corynebacteriales	Actinobacterial	MTTVHERADTFHDNDQKPVGYGRMLRKEDPRFLRGRGRYVDDVQLPGMLHLAILRAPVAHARIVSIDTSAAEASPGVRAVVTGAMLAQQGLAWMPTLSNDVQAVLATDKVRFQGQEVAFVVADDRYAARDALELIDVEYDVLDPVIDARRALAPDAPLIRDDLEGKTNNHCFDWETGDEAATDAVFARADVVVSQDLVYPRVHPAPMETCGAVADFDAVDGKLRLWSTTQAPHAHRTLYAIVAGIPEHKIQVIAPDIGGGFGNKVPIYPGYVCAIVASIVTGKPVKWMEDRSENLISTGFARDYIMRGEIAATRDGRILGIRTNVLADHGAFNGTAAPVKYPAGFFGVFTGSYDIEAAYCRMTAVYTNKAPGGVAYACSFRITEAVYLVERIVDCLADE…
WP_121676403.1	Micromonospora sp. BL-4	Bacteria	Actinobacteriota	Actinobacteria	Corynebacteriales	Actinobacterial	MTTVHERADTFHDNDQKPVGYGRMLRKEDPRFLRGRGRYVDDVQLPGMLHLAILRAPVAHARIVSIDTSAAEASPGVRAVVTGAMLAQQGLAWMPTLSNDVQAVLATDKVRFQGQEVAFVVADDRYAARDALELIDVEYDALDPVIDARRALAPDAPLIRDDLEGKTNNHCFDWETGDEAATEAVFARADVVVSQDLVYPRVHPAPMETCGAVADFDAVDGKLRLWSTTQAPHAHRTLYAIVAGIPEHKIQVIAPDIGGGFGNKVPIYPGYVCAIVASIVTGKPVKWMEDRSENLISTGFARDYIMRGEIAATRDGRILGIRTNVLADHGAFNGTAAPVKYPAGFFGVFTGSYDIEAAYCRMTAVYTNKAPGGVAYACSFRITEAVYLVERIVDCLADE…
WP_121683326.1	Micromonospora sp. BL-1	Bacteria	Actinobacteriota	Actinobacteria	Corynebacteriales	Actinobacterial	MTTVHERVDTFHDNDQKPVGYGRMLRKEDPRFVRGRGRFVDDVRLPGMLHLAILRSPVAHARILSIDTSAAEASPGVKAVVTGAMLAEQGLAWMPTLSNDVQAVLATDKVRFQGQEVAFVVAEDKYAARDALELIDVEYDVLDPVVDARRALEPGAPVIRDDLEGKTDNHCFDWETGDEAATAAVFARADVVVTQDLVYPRVHPAPMETCGALADFDAVDGKLRLWSTTQAPHAHRTLYALVAGIPEHKIQVISPDIGGGFGNKVPIYPGYVCAIVASIVTGKPVKWMEDRFENLISTGFARDYIMRGEIAATRDGRILAIRTDVLADHGAFNGTAAPVKYPAGFFGVFTGSYDIEAAYCKMTAVFTNKAPGGVAYACSFRITEAVYLVERIVDCLADE…
WP_122440942.1	Mycobacterium sp. MK41	Bacteria	Actinobacteriota	Actinobacteria	Corynebacteriales	Actinobacterial	MTTMKDGASRPPSPEDIADNDQKPCGHGRMLRKEDPRFIRGRGTYVDDVTLPGMLHLAILRSPYAHARIVSIDATAALAHPKVKAVVTGADLAEKGLAWMPTLAGDVQAVLATDKVRFQGQEVAFVVATDRYSARDALELIDVEYDPLDPVVDVRKALDPAAPVIRTDLDGKSDNHVFDWETGDAAATEAVFARADVVVKQEMVYPRVHPAPMETCGAVADLDPVSGKLTLWTTSQAPHAHRTLYALVAGLPEHKIRVISPDIGGGFGNKVPIYPGYVCAIVGSLVLGKPVKWMEDRSENLTSTSFARDYIMVGEIAATKDGNILALRSNVLADHGAFNGQAAPAKYPAGFFGVFTGSYDLEAAYCHMTAVYTNKAPGGVAYACSFRITEAVYFVERLV…
WP_123028019.1	Mycobacterium sp. CECT 8783	Bacteria	Actinobacteriota	Actinobacteria	Corynebacteriales	Actinobacterial	MTTLETRPASPDDLADNDKKPCGYGRMLRKEDPRFVRGRGNYVDDVNLPGMLHLAILRSPYAHARINSIDVSAAQAHPKVKAVVTGADLAEKGLAWMPTVSNDVQAVLATDKVRFQGQEVAFVVAEDRYSARDALELIDVDYDALAPVIDARKALDPDAEVIRTDLDGKTDNHCFDWETGDAAATDAAFAKADVVVKQEMVYPRVHPAPMETCGAVADLDPVSGKLTLWSTTQAPHAHRTLYALVAGLPEHKIRVISPDIGGGFGNKVPIYPGYVCAIVGSLLLGKPVKWMEDRSENLTSTGFARDYIMVGEIAATNEGRILAIRSNVLADHGAFNGTAAPVKYPAGFFGVFTGSYDIEAAYCHMTAVYTNKAPGGVAYACSFRITEAVYFVERLVDCL…
WP_123687088.1	Amycolatopsis eurytherma	Bacteria	Actinobacteriota	Actinobacteria	Corynebacteriales	Actinobacterial	MGFGRMHRKEDARFIRGHGQYVDDVNLPGMLHGAVLRSPHAHARIVSIDTSAAEAHPKVKAVITGQTLEGLNLAWMPTLSHDVQAVLATDKVRFQGQEVAFVVADDRYAARDALELIDVEYEALPPVVDARRALEPDAPVIRTDIDGKRDNHIFDWEAGDAARTDEVFARADVVSAQDMLYPRVHPAPMETCGAVAHMDPVTGKLTVWTTTQAPHAHRTLYALVAGLPEHKIRVISPDIGGGFGNKVGIYPGYVCAVVGSIVTGKPVKWMEDRSENLMSTSFARDYHMHGEIAATSDGKILGVRVKVLADHGAFNGTAQPTKFPAGFFSVFTGSYDIEAAHCAVTGVYTNKAPGGVAYACSFRITEAVYLVERLVDVLAYDLGMDPAELRMRNLLRPEQ…
WP_124004709.1	Streptomyces sp. Ag82_G5-5	Bacteria	Actinobacteriota	Actinobacteria	Streptomycetales	Actinobacterial	MSTVADHPAEGPVTSFTDNDQHPVGHGRMLRKEDPRFVRGRGRYVDDVQLPGMLHLAILRAPMAHARILSVDTTLAEAHPKVKLVVTGAMLAEKGLAWMPTLSNDVQAVLATDKVRFQGQEVAFVVAEDRYAARDALELIDVDYDILDPVIDVRTALAPEAPVIRDDLEGKADNHCFDWETGDEAETAAVFERADVVVSQDLVYPRVHPAPMETCGAVADYDSVEGRLTLWSTSQAPHAHRTLYAIVAGLPEHKIRVISPDIGGGFGNKVPIYPGYVCAIVGSLLTGKPVKWMEDRSENLTSTGFARDYVMRGEIAATREGRILAIRTNVLADHGAFNGTAAPVKYPAGFFGVFTGSYDIEAAYCKMTAVYTNKAPGGVAYACSFRITEAVYLVERIVD…
WP_124853916.1	Micromonospora sp. LB32	Bacteria	Actinobacteriota	Actinobacteria	Corynebacteriales	Actinobacterial	MTTVHERVDTFHDNDQKPVGYGRMLRKEDPRFLRGRGRYVDDVQLPGMLHLAILRSPVAHARIVSIDTSAAEASPGVKAVVTGAMLAQQNLAWMPTLSNDVQAVLATDKVRFQGQEVAFVVAEDRYAARDALELIDVEYDVLDPVIDARRALESDAPLIRDDLDGKTNNHCFDWETGDEAATEAVFARADVVVSQDLVYPRVHPAPMETCGAVADYDAVDGKLRLWSTTQAPHAHRTLYAIVAGLPEHKIQVISPDIGGGFGNKVPIYPGYVCAIVASIVTGKPVKWMEDRSENLISTGFARDYIMRGEIAATRDGRILGIRTNVLADHGAFNGTAAPVKYPAGFFGVFTGSYDIEAAYCKMTAVYTNKAPGGVAYACSFRITEAVYLVERIVDCLADE…
WP_125807281.1	Actinoplanes sp. ATCC 53533	Bacteria	Actinobacteriota	Actinobacteria	Corynebacteriales	Actinobacterial	MTTVQDAGRLTTFEDNDQKPIGHGRMLRKEDPRLVRGRGRFTDDIKLPGMLHLAILRSPFAHAKIISIDTSAAAALPKVKAVVTGADLAAQGLAWMPTLSNDVQAVLATDKVRFQGQEVAFVVAEDRYTARDALELIDVEYEVLDVVIDVRQALAPDAPVIRDDLDGKTNNHCFDWETGDKAATEAVFAAADVVVSQDIVYPRVHPAPMETCGAVADYDAVEGKLKLWSTTQAPHAHRTLYAIVAGLPEHKIQVISPDLGGGFGNKVPIYPGYVCAIVASIVTGKPVKWMEDRSENLISTGFARDYIMRGEIAATRDGKILGIRTDVLADHGAFNGTAAPVKYPAGFFGVFTGSYDIEAAYCSMTAVYTNKAPGGVAYACSFRITEAVYLVERIVDCLA…
WP_012845246.1	Rhodothermus marinus	Bacteria	Bacteroidota	Rhodothermia	Rhodothermales	Mixed 1	METEVRTPPTICGMGHRMKRKEDARFLFGKGRYVDDIKLPGMLYMDIVRSPFAHARIKSINAERALAMDGVVAVITGKDLEKYNLHWMPTLMGDTQMVLPTDRVMYQAQEVAAVIATDRYIAADAVEAIEVEYEPLEPVVDPFRALEPDAPVLRTDKGKTDNHIWHWEVGDREATERAFQEADVVVKQQIYIPRIHVASIETCGCIADYNPAEGKLTVYMTTQAPHVVRTALALVAGHVGLSEEKIRVISPDIGGGFGGKVPTYPGYVIAIAASVLLGKPVKWIEDRSENLQADSFARDYHITAELAATKDGKITALRIKTLADHGYTDAAANPSKFPAGLFSICTGSYDIKHAFVEVDAVYTNKPPGGVAYRCSFRVTEAVHAIERMVDVLAQKLGMD…
WP_013767647.1	Haliscomenobacter hydrossis	Bacteria	Bacteroidota	Bacteroidia	Chitinophagales	Mixed 1	MFCNTSKEIGGLGHGLKRKEDARFIQGKGHYVDDIKLPGMLYMDIVRSPYAYAKILNIDASKALEIPGVLAVITGRDLEKYNLHWMPTLMSDTQMVLPTDTVMYYAQEVCAVIATERYIAADGVAAVEVEYEPMKPIVDAHKALDPGMPILRPDKGKTDNHIWHWEAGDREATDKLFANAEVVVKEQVYIPRIHVASIETCGCVADFDPIEAHLTMYMTTQAPHAIRTVIALVAGHVGLSEEKVRVIASDIGGGFGGKVPVYPGYVIAIAASVLIGKPVKWIEDRMENLQADSFARDYDMTCELAATKDGKIQGLRIKTLADHGYTDAAANPSKYPAGMFSICTGSYDYGVAFTEMDAVYTNKPPGGVAYRCSFRVTEAVHAIERMVDRLALEIGKDSA…
WP_014221308.1	Niastella koreensis	Bacteria	Bacteroidota	Bacteroidia	Chitinophagales	Mixed 1	MTQCKTSKEIGGMGHSLKRKEDARFIQGKGHYVDDIRLPGMLYMDIVRSPYAYAKIKNINIEEAMKVPGVITVVTGKDLEKYNLHWMPTLMSDTQMVLPTDTVMYQAQEVCAVIATSKYAARDGREAVKIEYEPMKPVMDPFKSLDPSAPVLRTDKPGKTNNHIWHWQAGDKNKTEQVFASADVVVKQQMHIPRIHVVSIETCGCVADYDKVNHHLTMYMTTQAPHAIRTVIALVAGHVGLSEEKIRVVSPDIGGGFGGKVPVYPGYVIAIAVSFLVGKPVKWIEDRSENLQADSFARDYHITAEMAGTKAGRILATRFKVLADHGYTDAAANPSKFPAGMFSICTGSYDYATAFAEADAVYTNKPPGGVAYRCSFRVTEAVQAIERLTDLFAMKVGKD…
WP_072714649.1	Rhodothermus profundi	Bacteria	Bacteroidota	Rhodothermia	Rhodothermales	Mixed 1	METEVRTPPTICGMGHRMKRKEDARFLFGKGRYVDDIKLPGMLYMDIVRSPFAHARIKNINAERALAMEGVVAVITGKDLEKYNLHWMPTLMGDTQMVLPTDRVMYQAQEVAAVIATDRYIAADAVEAIEVEYEPLEPVIDPFRALEPDAPVLRTDKGKTDNHIWHWEIGDREATERAFQEADVVVKQQLYIPRIHVASIETCGCVADYDPVEGKLTVYMTTQAPHVVRTALALVAGHVGLSEEKIRVIAPDIGGGFGGKVPIYPGYVIAIAASVLLGKPVKWIEDRSENLQADSFARDYHITAELAATKDGKITALRIKTLADHGYTDAAANPSKFPAGLFSICTGSYDIKHAFVEVDAVYTNKPPGGIAYRCSFRVTEAVHTIERLVDVLAQKLGMD…
WP_079512197.1	Maribacter arcticus	Bacteria	Bacteroidota	Bacteroidia	Flavobacteriales	Mixed 1	MFKCKTSPEVGGMGHSVKRKEDARFLHGKGKFTDDVKLPGMLHMVIVRSPYAYAKILSINKEKALAIDGVLAVITGEDLAQYNLHWMPTLLSDSQMVLPTDTVMHQSQEVCAVIATDRYIAVDGAEAVDVQYEPMKALVDPYKALDKDAPLLRPDKEGQKDNHIYHWERGERAKTDAAIAAADVVVKERIYLPRIHVASIETCGVVASYDKDTEKMLIYLTSQAPHAIRTILALVAGHVGLSEEKIRIIAPDIGGGFGGKVPVYPGYVIAIAASFLIGKPVKWIEDRSENLVNGFARDYHMDCELAATKDGKIQAFKVSTLADHGYTDSSANPSKYPTGMFSICTGSYDYEHAFAELDAVYTNKAPGGVAYRCSFRVTEAVHAIERMVDKLAAEIGKDP…
WP_081147516.1	Niastella vici	Bacteria	Bacteroidota	Bacteroidia	Chitinophagales	Mixed 1	MTQCKTSKEIGGMGHSLKRKEDARFIQGKGHYVDDIKLPGMLYMDIVRSPYAYAKIKSINIEEAMKVPGVITVVTGKDLEKYKLHWMPTLMSDTQMVLPTDTVMYQAQEVCAVIATSKYAARDGREAVKVEYEPMKPVMDPFKSLDPAAPVLRTDKPGKKDNHIWHWQAGDKEKTAQVFANADVVIKQQMHIPRIHVVSIETCGCVADYDKVNHHLTMYMTTQAPHAIRTVIALVAGHVGLSEERIRVVSPDIGGGFGGKVPVYPGYVIAIAVSFLVGKPVKWIEDRSENLQADSFARDYHITAELAGTKEGKILATRFKVLADHGYTDAAANPSKFPLGLFSICTGSYDYNAAFVEADAVYTNKPPGGVAYRCSFRVTEAVQAIERLTDMFAKKIGKD…
WP_091627047.1	Maribacter orientalis	Bacteria	Bacteroidota	Bacteroidia	Flavobacteriales	Mixed 1	MFKCKTSPEVGGMGHSVKRKEDARFLHGKGKYTDDVKLPGMLHMVIVRSPYAYAKILSINKEKALAIDGVLAVITGEDLAQYNLHWMPTLLSDSQMVLPTDTVMHQSQEVCAVIATDRYIAVDGAEAVDVQYEPMKAIVNPFKALDEDAPLLRPDKEGQKDNHIYHWERGEREKTDAAIAAADVVVKERIHLPRIHVASIETCGVVASYDKDTEKMLIYLTSQAPHAIRTILALVAGHVGLSEEKIRIIAPDIGGGFGGKVPVYPGYVIAIAASFLIGKPVKWIEDRSENLVNGFARDYHMDCELAATKDGKIQAFKVSTLADHGYTDSSANPSKYPTGMFSICTGSYDYEHAFAELDAVYTNKAPGGVAYRCSFRVTEAVHAIERMVDKLAAEIGKDP…
RMH75412.1	Calditrichaeota bacterium	Bacteria	Calditrichaeota	N/A	N/A	Mixed 1	MPKTPPEVGGMGHSVKRKEDARFIRGKGKYVDDIKLPGMVYMDIVRSPYAHAKIKSINTEKALQIPGVLAVITGETLKQYNLHWMPTLMSDTQMVLPVEKVMYQAQEVAAVIATDRYAAADGVEAVEVDYEPLPVVVDPFKALEPDAPVLRTDKEGKKDNRIFHWEVGDREATDKAFQEAEVVVKQDLYIPRIHVASIETCGCVAHFDRVEGKLTVWMTTQAPHAIRTVFALVAGHVGLSEEKIRIISPDIGGGFGGKVPVYPGYVIAVAASVVLGRPVKWIEDRMENLQADSFARDYHISAEIAADKDGTMKALRIKTIADHGYTDAACNPSKFPAGLFSICTGSYDFKTAFAEVDGVYTNKPPGGIAYRCSFRVTEAVHTIERMVDILAQELQMDPA…
WP_007909428.1	Ktedonobacter racemifer	Bacteria	Chloroflexota	Ktedonobacteria	Ktedonobacterales	Mixed 1	MASEIHAHHGLGEPYKRKEDARFIRGQGTYVDDVQLPGMLYGDIVRSPYAHALIRNIDSSEAMKVPGVVAVITGKDLEAAGLAWMPTLSADMEAVLAVDRVLYQMQEVAFVVATSRYAAADGVAAVDVDYEPLPVVVDPKKALDPEAPLLRPDKKEKQPTNQIYHWETGDEDATNAAFAEAERNGVVIKQDLYIPRIHPAPIETCGCVANYHKATGKLTVWLTSQAPHAHRTLFAMVAGLPEHRIRIISPDVGGGFGNKVPIYPGYVCAVVASVTTGKPVKWIEDRSENIGSTGFARDYHIHAEIAADKDGMVNALRVHTLADHGAFDAAAQPTKFPAGLFHICTGSYDFKHAFVDVDAVHTNKAPGGIAYRCSFRVTEASYLIERMMDTLAHDLGKDP…
WP_012642423.1	Thermomicrobium roseum	Bacteria	Chloroflexota	Chloroflexia	Thermomicrobiales	Mixed 1	MTATAVRGIGVPVKRKEDPRFIRGKGTYVDDVKLPGMLYMDIVRSPYAHARIKRIDVSKARAMPGVIDVITGEELAKANLAWMPTLMGDRQMVLPTDRVVYYAQEVAAVIATDRYIAADAVLAVEVEYEPLPPVLDPFEALKPDAPLVRPDRDQKTNHIWHWEAGDKEKTDRIFQEAEVVVAQDLYIPRIHVASIETCGCVANYDPATDKLTIWMTSQAPHAHRTVFSLVTGIPEHKIRVISPDIGGGFGGKVPVYPGYVIATYATLKHKKPIKWIEDRSENLQADSFARDYHIHAELAANRDGKIRALRVKVLADHGAFDAAANPSRFPAGLFSVCTGSYDMEAAHVEVDGVYTTKPPGGVAYRCSFRVTEAVHTIERMVDILADELGMDPAEIRFKN…
WP_012873228.1	Sphaerobacter thermophilus	Bacteria	Chloroflexota	Chloroflexia	Thermomicrobiales	Mixed 1	MTATERAAIGGLGHSVKRKEDPRFIRGKGTYVDDVKLPGMLYLDILRSPYAHARITKLDTSKALAMPGVVAVITGKDLEAAGLAWMPTLMSDRQMVLPTDRVVYYAQEVAAVIAEDRYTAADAVLAIDVEYEPLEPVVDPFRALEPDAPLVRPDREQKTNHIWNWQAGDKEATDRIFEEAEVVVSQKMYIPRIHVSSIETCGCVASFDKVSGKLTVWLTSQAPHAHRTVFSLVSGIPETKIRVISPDIGGGFGGKVPVYPGYVLAIVVSLQTGRPVKWIEDRSENLQADSFARDYHIHAEIAATRDGTMRALRVHTVADHGAFDAAANPSKFPAGLFSIGTGSYDLEAAHFSVDGVYTNKAPGGVAYRCSFRVTEAVHMIERMVDVLADELDMDPAEIR…
WP_052889641.1	Thermogemmatispora carboxidivorans	Bacteria	Chloroflexota	Ktedonobacteria	Ktedonobacterales	Mixed 1	MTTTNAGPHVHGLGEPYKRKEDARFIRGKGNYVDDIQLPGMLYADIVRSPYAHALIKSIDISKALQVPGVVAVITGKDLEAAGLAWMPTLSGDTEAVLAVDRVLYQMQEVAFVVAESRYAAADGAAAVEVDYEPLPVVVDPQKALAPDAPLLRPDKKDRQPTNQIYHWETGDRAATDAAFAEAEQNGVVVRQDMYVPRIHPAPIETCGCVADYNAATSKLTVWMTSQAPHAHRTLFAIVSGLPEHRIRVISPDVGGGFGNKVPIYPGYVCAVVAALKTGRPVKWIEDRTENLTSTGFARDYHIHAEIAADKEGTVKALRVYTLADHGAFDAAAQPTKFPAGLFHICTGSYDFKQAHVAVDAVHTNKAPGGIAYRCSFRVTEASYLIERMMDTLAREVGK…
WP_069803179.1	Thermogemmatispora onikobensis	Bacteria	Chloroflexota	Ktedonobacteria	Ktedonobacterales	Mixed 1	MTTTSAGPHVHGLGEPYKRKEDARFIRGKGNYVDDIQLPGMLYADIVRSPYAHALIKGIDISKALQVPGVVAVITGKDLEAAGLAWMPTLSGDSEAVLAVDRVLYQMQEVAFVVAESRYAAADGAAAVEVDYEPLPVVVDPHKALAPDAPLLRPDKKDRQPTNQIYHWETGDRAATDAAFAEAEQNGVVVRQDMYVPRIHPAPIETCGCVADYNAATGKLTVWMTSQAPHAHRTLFAIVSGLPEHRIRVISPDVGGGFGNKVPIYPGYVCAVVAALKTGRPVKWIEDRTENLTSTGFARDYHIHAEIAADKEGTVKALRVYTLADHGAFDAAAQPTKFPAGLFHICTGSYDFKQAHVAVDAVHTNKAPGGIAYRCSFRVTEASYLIERMMDTLAREVGK…
WP_088571377.1	Thermoflexus hugenholtzii	Bacteria	Chloroflexota	Anaerolineae	Thermoflexales	Mixed 1	MALPEQAHAVLGHPVRRKEDMRFIQGRGRYLDDIVLPRMAYLALVRSPYAHARIRSIRVDAAKAIPGVLAVITGEDLEELGLAWMPTLAGDKQMVLAVGKVLFQYQEVAAVVGETREAAVDGAQAVEVDYEPLPVVVDPFRALEPDAPVLREDREQKTNHIWHWEVGDREATEEALRRSDVVIRERIRFQRVHPAPLEPCGCIADFDRITGRLTLYVTSQAPHAYRTLLALVTKLPEHMIRVISPDIGGGFGNKVAIYPGYVCAVVASMMLGRPVKWVETRTENLTSTSFARDYHMMVELGATREGKVTALRVKTIADHGAFDASANPTRFPAGLFSICTGSYDFPVAFAEVDAVYTNKAPGGISYRCSFRVTEASYLIERAMDILADELGMDPAELRR…
WP_112433588.1	Thermogemmatispora tikiterensis	Bacteria	Chloroflexota	Ktedonobacteria	Ktedonobacterales	Mixed 1	MTTTSAGPHVHGLGEPYKRKEDARFIRGKGNYVDDIQLPGMLYADIVRSPYAHALIKSIDISKALQVPGVVAVITGKDLEAAGLAWMPTLSGDSEAVLAVDRVLYQMQEVAFVVAESRYAAADGAAAVEVDYEPLPVVVDPHKALAPDAPLLRPDKKDRQPTNQIYHWETGDRAATDAAFAEAEQNGVVVRQDMYVPRIHPAPIETCGCVADYNAATGKLTVWMTSQAPHAHRTLFAIVSGLPEHRIRVISPDVGGGFGNKVPIYPGYVCAVVAALKTGRPVKWIEDRTENLTSTGFARDYHIHAEIAADKEGTVKALRVYTLADHGAFDAAAQPTKFPAGLFHICTGSYDFKHAHVAVDAVHTNKAPGGIAYRCSFRVTEASYLIERMMDTLAREVGK…
ACL50613.1	Aeropyrum pernix	Archaea	Crenarchaeota	Thermoprotei	Desulfurococcales	Mixed 1	MSQGRRYIGKRVKRKEDPRFITGRGLYVDDIKLPGMVYAAFLRASYAHARIKSIDTSKAEKMPGVVGVYTGEYFKDKVAPLTTAWALANADLKPVFWPVVAHDKVRFTGDIVAVVVAEDPYTAYDALEAIDVEYEPLPVVVDVEEAIKPGAPQLHDEAPGNIAFKWRFSGGESFDKVAEKADVLIKQRMVNQRLIPSAMETRGAVASFNRGLEELTLWVTSQNPHVHRLVLSGVLGLPEHKIRVIAPDVGGGFGSKIPVYPGEVIVSRLAMDLGVPVKWVETRRENFVGTIHGRDHVEYVEAAATRDGRLLGVRVKTLANMGAYLSTAAPGVPTILFGLMLQGPYKIESVDVEVLGVLTNTTPVDAYRGAGRPEATYILERVMDLVARKLGLDPAEVRR…
APX53005.1	Sulfolobus mongibelli	Archaea	Crenarchaeota	Thermoprotei	Sulfolobales	Mixed 1	MAVEETLPPVGVHGMGHKIRRKEDMRFLVGKGTYVDDIKLPNMVYLAFVRSPYAHARIKRINVEKAKSIPGVIDIITGEELEKAGLAWIPTLMGDKMMVLPTEKVVFQGQEVVAVIAEDKYVAWDAINQIEIDYEPLEPVIDPKKALEPNSPIVRPDKNSNLVFRWEAGNKELTEKIFKEADIVVSQDFYYQRLHVAYMEPVGCIAHYDPVSGKLTLWMTTQAPHVVRTVFSLVTKIPENKIRIISPDIGGGFGGKVYVYPGYIVAAYAAIKLGRPVKWIKTRSEDXKSTAFARDFHIHGELAAKKDGTILGLRIKVISDHGAFYGDANPSKFPAGLFSICTGAYDIKAAYVEVTGAYTNKPAGGIAYRCSFRVTEAAYTIERLVDILAHELGMDPAEL…
BAN90858.1	Aeropyrum camini	Archaea	Crenarchaeota	Thermoprotei	Desulfurococcales	Mixed 1	MSQGRKYIGKRVKRKEDPRFITGRGLYVDDIKLPGMVYAAFLRAGYAHARIKSIDTSKAERMPGVIGVYTGEYFKDKVAPLTTAWALANADLKPVFWPVVAQDKVRFTGDIVAVVVAEDPYTAYDALEAIDVEYEPLPVVVDVEEAIKPGAPQLHDEAPGNIAFKWRFTGGESFDKVAEKADIVIKQRMINQRLIPSAMETRGAVASYNKGLEELTLWVTSQNPHVHRLVLSGVLGLPEHKIRVIAPDVGGGFGSKIPVYPGEVIVSRLAMDLGVPVKWVETRRENFLGTIHGRDHVEYVEAAATRDGRLLGIRVKTLANMGAYLSTAAPGVPTILFGLMLQGPYKIESVDVEVLGVLTNTTPVDAYRGAGRPEATYILERVMDLIARRLGLDPAEVRR…
WP_009990994.1	Saccharolobus solfataricus	Archaea	Crenarchaeota	Thermoprotei	Sulfolobales	Mixed 1	MEETLPPIGVHGMGHKIRRKEDVRFLMGKGTYVDDIKLPNMAYLVFVRSPYAHAKIKKINVEKAKSIPGVIDIITGEELDKAGLAWIPTLMGDKMMVLPTDKVVFQGQEVVAIIAEDKYAAMDAANQVEIEYEPLEPVIDPKKALEPNSPIVRPDKKSNLVFRWEAGNKEVTEKIFKEADIVVSQDFYYQRLHVAYMEPVGSIAHYDPVSGKLTLWMTTQAPHVVRTVFSMVTKIPENKIRIVSPDIGGGFGGKVYVYPGYVVSAYASVKLGRPVKWINTRSEDMRSTAFARDFHIHGELAAKKDGTILGLRIKVISDHGAFYGDANPSKFPAGLFSICTGAYDIKAAYVEVTGAYTNKPAGGIAYRCSFRVTEASYTIERLVDILAHELHMDPAELRL…
WP_012715912.1	Sulfolobus islandicus	Archaea	Crenarchaeota	Thermoprotei	Sulfolobales	Mixed 1	MAVEETLPPVGVHGMGHKIRRKEDMRFLVGKGTYVDDIKLPNMVYLAFVRSPYAHARIKRINVEKAKSIPGVIDIITGEELEKAGLAWIPTLMGDKMMVLPTEKVVFQGQEVVAVIAEDKYAAWDAVNQIEIDYEPLEPVIDPKKALEPNSPIVRPDKNSNLVFRWEAGNKELTEKIFKEADIVVSQDFYYQRLHVTYMEPVGCIAHYDPVSGKLTLWMTTQAPHVVRTVFSLVAKIPENKIRIISPDIGGGFGGKVYVYPGYVVAAYAAIKLGRPVKWINTRSEDMKSTAFARDFHIHGELAAKKDGTILGLRIKVISDHGAFYGDANPSKFPAGLFSICTGAYDIKAAYVEVTGAYTNKPAGGIAYRCSFRVTEAAYTIERLVDILAHELGMDPAEL…
WP_048100679.1	Acidianus copahuensis	Archaea	Crenarchaeota	Thermoprotei	Sulfolobales	Mixed 1	MTVEITEEPKGVHGMGHKIRRKEDIRFLLGKGNYVDDIKLPGMVYLAFVRSPYAHAKIKSINVEKAKTLPGVIDIITGKELEKVGLAWIPTLMGDKMMVLPTDKVVYQGQEVVAVIAEDRYKAYDAASLIEVEYEPLEPVTDPKKALEQSSPIVRPDKNTNLVFKWEAGNKEETDKLFKEADVVVSQGFYYQRLHVAYMEPVGSIAHYDPVSGKLTIWMTSQAPHVVRTVFSLVTKIPENKIRIISPDIGGGFGGKVYVYPGYVVSAHASIKLGRPVKWIATRSEDMRSTAFARDYHIHGEIAAKKDGTILALRIKVISDHGAFFGDANPSKFSAGLFSICTGSYDIKAAHVEVVGAHTNKPPGGIAYRCSFRVTEAAYAIERLVDILAHELGMDPAEL…
WP_069284339.1	Sulfolobus sp. A20	Archaea	Crenarchaeota	Thermoprotei	Sulfolobales	Mixed 1	MAEETLPPVGVHGMGHKIRRKEDMRFLMGKGTYVDDIKLPGMVYLAFVRSPYAHAKIKRIDIEKAKSMPGVIDIITGEELEKAGLSWIPTLMGDKMMVLPTDKVVFQGQEVVAVIAEDKYKALDAANQIEIEYEPLEPVIDPKKALETNSPIVRPDKKSNLVFKWEAGDKELTDKLFKEADVVVSQDFYYQRLHVAYMEPVGSVAHYDPVSGKLTLWMTTQAPHVVRTVFSLVTKIPENKIRIISPDIGGGFGGKVYVYPGYVVSAYASIKLGRPVKWINTRSEDMRSTAFARDFHIHGELAAKKDGTILALRIKVISDHGAFYGDANPSKFPAGLFSICTGAYDMKSAYVEVTGAYTNKPAGGIAYRCSFRVTEASYTIERLVDILAHELRMDPAELR…
WP_110271952.1	Acidianus brierleyi	Archaea	Crenarchaeota	Thermoprotei	Sulfolobales	Mixed 1	MEETLIPEGIHGMGHKIRRKEDTRFLQGKGMYVDDIKLPGMAYLVFVRSPYAHAKIKKINLEKAKSIPGVIDIITGEELDKAGLSWIPTLMGDKMMVLPIDKVVFQGQEVVAVIAEDKYIATDAANQVEIEYEPLEPVVDPRKALEANSPLVRPDKNSNLVFKWEAGDRDLTDKIFKEAEVTVSQDFYYQRLHVAYMEPVGSVAQYEPVSGKLTLWMTTQAPHVVRTVFSLVTKIPENKIRIVSPDIGGGFGGKVYVYPGYVVSTYAAIKLGRPIKWINTRSEDMKSTAFARDFHIHGELAAKKDGTILGLRINVISDHGAFYGDANPSKFPAGLFSICTGAYDIKAAYVEVTGAYTNKPAGGIAYRCSFRVTEAVYTIERLVDILAHELHMDPAELRL…
WP_013013659.1	Meiothermus ruber	Bacteria	Deinococcota	Deinococci	Deinococcales	Mixed 1	MAVQTPNLEPKGIQGLGKAIKRKEDARFIVGKGNYLDDINLPGMLYMALVHSPYAHAKILNIDTSEALKIPGVKAVITAKDLAAAGLSWIPTLAGDKQMVLADGKVLYQHQEVAAVYAETRQAAADGAAAVQVEYEPLPVVVDPYKATAPDAPVLREDIKDQMSGAHGPRRHPNHIWTWEVGSKDETEKALAQSEVRIKQHMVYPRSHPAPLEPCGCIGDMNKATGRLTVYMTTQAPHAIRTVLSLVTKIPENNIRVISPDIGGGFGNKVPVYPGYVCAIVGSIVLGAPVKWVETRTENLTTTGFARDFHMDIEIGATKDGKVTAMKVYTLADHGAFDAAADPSKYPAGLFSICTGSYDFQKAYAQVEAVYTNKAPGGVAYRCSFRVTEASYLIERSMD…
WP_027877434.1	Meiothermus cerbereus	Bacteria	Deinococcota	Deinococci	Deinococcales	Mixed 1	MAVQTPNLEPKGIQGLGKAIKRKEDARFIVGKGNYLDDINLPGMLHMALVHSPYAHARILNIDSSEALKIPGVKAVITAKDLAAAGLSWIPTLAGDKQMVLADGKVLYQYQEVAAVFAETRQAAADGAAAVQVEYEPLPVVVDPFKATAPDAPVLREDIKGNMTGAHGPRRHDNHIWTWDVGSKDETEKALEQAEVRIKQHMVYPRSHPAPLEPCGCIGDMNKATGRLTVYMTTQAPHAIRTVLSLVTKIPENNIRVISPDIGGGFGNKVPVYPGYVCAIVGSIVLGAPVKWVETRTENLTTTGFARDYHMDIEIGATKDGKVTAMKVYTLADHGAFDAAADPSKYPAGLFSICTGSYDFQKAYAQVEAVYTNKAPGGVAYRCSFRVTEASYLIERSMD…
WP_027887915.1	Meiothermus taiwanensis	Bacteria	Deinococcota	Deinococci	Deinococcales	Mixed 1	MAVQTPNLEPKGIQGLGKAIKRKEDARFIVGKGNYLDDINLPGMLYMALVHSPYAHAKILNIDTSEALKIPGVKAVITAKDLAAAGLSWIPTLAGDKQMVLADGKVLYQHQEVAAVYAETRQAAADGAAAVQVEYEPLPVVVDPYKATAPDAPVLREDIKDQMSGAHGPRRHPNHIWTWEVGSKDETEKALAQSEVRIKQHMVYPRSHPAPLEPCGCIGDMNRATGRLTVYMTTQAPHAIRTVLSLVTKIPENNIRVISPDIGGGFGNKVPVYPGYVCAIVGSIVLGAPVKWVETRTENLTTTGFARDFHMDIEIGATKDGRVTAMKVYTLADHGAFDAAADPSKYPAGLFSICTGSYDFQKAYAQVEAVYTNKAPGGVAYRCSFRVTEASYLIERSMD…
WP_046845200.1	Deinococcus soli	Bacteria	Deinococcota	Deinococci	Deinococcales	Mixed 1	MKRKEDPRFLTGNGNYVDDIRLPGMLSMVIVHSPYPHARIRSIDKTAALAVPGVKAVITGEDLVAANLGWLPTFHGFDKQMVLAVGKVLFQHQEVAAVFADTREAALDAAELVEVDYDPLDPVTTPFDAMKDEVILRDDRDHKTNHIYHWESGDRGGTDAALDGAEITVNERVYAPRCHPAPLEPCGCVAQFDAMGRLHFHVTSQAPHVYRTAISLVTGIPEDKIRVVAPDIGGGFGNKVPVYPGYVCAIVGALILKTPVKWIETRTENLTTTGFARDYHMDVTIGANKDGTVTALKVRTVADHGAFDAAADPTQYPAGMFGIVTGSYDFPVAFTELDAYFTNKAPGGVAYRCSFRVTEASYAIERGMDILARKLDMDPADLRRKNFVHKDAFPYQSAL…
WP_058978730.1	Deinococcus grandis	Bacteria	Deinococcota	Deinococci	Deinococcales	Mixed 1	MKRKEDPRFLTGNGNYVDDIRLPGMLSMVIVHSPYPHARIRSIDKTAALAVPGVKAVITGEDLVAANLGWLPTFHGFDKQMVLAVGKVLFQHQEVAAVFADTREAALDAAELVEVDYDPLDPVTTPFDAMKDEVILRDDRDNKTNHIYHWESGDRSGTDAALDGAEVTVNERVYAPRCHPAPLEPCGCVAQFDAMGRLHFHVTSQAPHVYRTAISLVTGIPEDKIRVVAPDIGGGFGNKVPVYPGYVCAIVGALILKTPVKWIETRTENLTTTGFARDYHMDVTIGAKKDGTVTALKVKTVADHGAFDAAADPTQYPAGMFGIVTGSYDFPVAFTELDAYFTNKAPGGVAYRCSFRVTEASYAIERGMDILARTLDMDPAELRHKNFVQKEAFPYQSAL…
WP_078304940.1	Deinococcus sp. LM3	Bacteria	Deinococcota	Deinococci	Deinococcales	Mixed 1	MGKSMKRKEDPRFLTGNGNYVDDMRLPGMLYMAIVHSPYPHANIKGIDKTAALAVPGVKAVITGEDLVAASLAWLPTFHGFDKQMVLAVGKVLFQHQEVAAVFAETREAARDAAELVDVDYEPLDPVISPFDSMKDEIILRDDREDKTNHIYHWDSGDKDGTQTALDDSEVVVTERIYAPRCHPAPLEPCGCVAQFDAMGRLHFWVTSQAPHVYRTAISLVTGIPEDKIRVISPDIGGGFGNKVPVYPGYVCAIVGALILKTPVKWIETRTENLTTTGFARDYHMDVTIGAKKDGTVTALKVKTVADHGAFDAAADPSKYPAGMFGVVTGSYQFPVAFAELDAYFTNKAPGGVAYRCSFRVTEASYAIERGMDILAQKLTMDPAELRRKNFVRKDQFPY…
WP_088249745.1	Deinococcus indicus	Bacteria	Deinococcota	Deinococci	Deinococcales	Mixed 1	MGKGMKRKEDPRFLTGNGNYVDDMRLPGMLYMAIVHSPYPHANIKGIDKAAALAVPGVKAVITGEDLVAASLAWLPTFHGFDKQMVLAVGKVLFQHQEVAAVFAETREAARDAAELVDVDYEPLDPVISPFDSMKDEVILRDDREDKTNHIYHWDSGDRDGTQAALDDSEVVVTERIYAPRCHPAPLEPCGCVAQFDAMGRLHFWVTSQAPHVYRTAISLVTGIPEDKIRVISPDIGGGFGNKVPVYPGYVCAIVGALILKTPVKWIETRTENLTTTGFARDYHMDVTIGAKKDGTVTALKVKTVADHGAFDAAADPSKYPAGMFGVVTGSYQFPVAFAELDAYFTNKAPGGVAYRCSFRVTEASYAIERGMDILAQKLTMDPAELRRKNFVRKDQFPY…
WP_099747960.1	Deinococcus sp. UR1	Bacteria	Deinococcota	Deinococci	Deinococcales	Mixed 1	MGKSMKRKEDPRFLTGNGNYVDDMRLPGMLYMAIVHSPYPHANIKGIDKAAALAVPGVKAVITGEDLVAASLAWLPTFHGFDKQMVLAVGKVLFQHQEVAAVFAETREAARDAAELVDVDYEPLDPVISPFDSMKDEIILRDDREDKTNHIYHWDSGDRDGTQAALDDSEVVVTERIYAPRCHPAPLEPCGCVAQFDAMGRLHFWVTSQAPHVYRTAISLVTGIPEDKIRVISPDIGGGFGNKVPVYPGYVCAIVGALILKTPVKWIETRTENLTTTGFARDYHMDVTIGAKKDGTVTALKVKTVADHGAFDAAADPSKYPAGMFGVVTGSYQFPVAFAELDAYFTNKAPGGVAYRCSFRVTEASYAIERGMDILAQKLTMDPAELRRKNFVRKDQFPY…
WP_102125035.1	Deinococcus planocerae	Bacteria	Deinococcota	Deinococci	Deinococcales	Mixed 1	MGIPDSTPEKHAIGKSMKRREDPRFLQGKGRYLDDINLPGQLYMALVHSPYPHANILNIDSTEAMKVPGAVAVVTAKELNAHGVGRLPTFHGFDTQMVLADGKVLYQHQEVAAVFAETREAAYDAAELVEVDYEPLPAVVDPYQARTDEVVIRADREDQTNHIFKWEVGAEEETDRALAESAHVVRQHIKYQRVHAAPLETCGCIAEFDVMGRLNFYVTSQAPHVYRTALFLVTGIPEDKIRVIAPDIGGGFGNKVPVYPGYVCAIAGALVIGRPVKWIETRTENLASSFARDYHMDIELGADAGGKITALKVNTVADHGAFDAAADPSKYPAGMFGIITGSYDVPQAYAKVDAYFTNKMPGGIAYRCSFRVTEAAYCIERAMDILADDLGMDPVELRR…
WP_103313534.1	Deinococcus koreensis	Bacteria	Deinococcota	Deinococci	Deinococcales	Mixed 1	MGKSMKRKEDPRFLTGQGNYVDDLVIPGMLSMAIVHSPYPHARIKGIDKTAALAVPGVKAVITGEDLVAASLGWLPTFHGFDKQMVLAVGKVLFQHQEVAAVFAETREAAMDAAELVDVDYEPLDPVSTPFESMKDETILRDDRENKTNHIFHWESGHQDETEAALAASEVIINEKVYSPRCHPSPLEPCGCVAQFDSMGRLHFHVTSQAPHVHRTAISIVTGIPEDKIHVISPDIGGGFGNKVPVYPGYVCAIVGALILKTPVKWIETRTENLTTTGFARDYHMDVTIGARADGTVTALKVKTVADHGAFDAAADPTQYPAGMFGVVTGSYDFPVAFTELDAYFTNKAPGGVAYRCSFRVTEASYAIERGMDLLAGELKMDPAELRKKNFVQKDEFPY…
WP_110886176.1	Deinococcus yavapaiensis	Bacteria	Deinococcota	Deinococci	Deinococcales	Mixed 1	MSITPDPQKHALGVSMKRKEDPRFLQGKGRYVDDINLPGQLYMAIVHSPYPHAKINSIDKEPALAVPGVKAVITGEDLVAAGLGWLPTFHGFDKQMVLAVGKALFQYQEVAAVFATSREAAMDGAELVEIDYEPLDPVVSPHEAAKDEVVIRSDREKSTNHIYHWDVGHKDETQRALEAAEKVVKQRIVFQRCHPAPLEPCGCVAEFDTMGRLHFYVTSQAPHVYRTALALVTGIPEDKIHVVSPDIGGGFGNKVPVYPGYVCAVVGSLLLKKPVKWIETRTENLTTTGFARDYHMDVEIGAKADGTVTALRVKTVADHGAFDAAADPTKYPAGMFGIVTGSYQFPVAYAELDAYFTNKAPGGVAYRCSFRVTEASYAIERAMDILADELDMDPVELRK…
WP_119339377.1	Meiothermus hypogaeus	Bacteria	Deinococcota	Deinococci	Deinococcales	Mixed 1	MAVESANLEPKGIQGLGKAIKRKEDPRFIVGKGNYLDDINLPGMLHMALVHSPYAHAKILNIDTSEALKIPGVKAVITSKELAGAGLAWIPTLAGDKQMVLADGKVLYQYQEVAAVFAESRQAAADGAAAVQVEYEPLPVVVDPFKATAPDAPVLREDIKGNMTGAHGPRRHDNHIWTWDVGSKDETEKALAQSEVRIKQHMVYPRSHPAPLEPCGCIGDMNKATGRLTVYMTSQAPHAIRTVLSLVTGIPENNIRVISPDIGGGFGNKVPVYPGYVCAIVGSIVLGAPVKWVETRTENLTTTGFARDFHMDIEIGATKEGKVTAMKVYTLADHGAFDAAADPSKYPAGLFSICTGSYDFQKAYAQVEAVYTNKAPGGVAYRCSFRVTEASYLIERSMD…
WP_119358543.1	Meiothermus granaticius	Bacteria	Deinococcota	Deinococci	Deinococcales	Mixed 1	MAMDTSNLEPKGIQGLGKAIKRKEDARFIQGRGNYLDDIKLPGMIYMALVHSPYAHAKILNIDASEALKIPGVKAVITSKDLAAAGLSWIPTLAGDKQMVLADGKVLYQYQEVAAVYAETRQAAADGAAAVQVEYEPLPVVVDPYKATAPDAPVLREDLKGHMTGAHGPRRHDNHIWTWDVGSKDEAEKTLEKSEIRIKQHMVYPRSHPAPLEPCGCIGDMNPATGRLTVYMTTQAPHAIRTVLSLVTKIPENNIRVISPDIGGGFGNKVPVYPGYVCAIVGSIVLGVPVKWIETRTENLTTTGFARDFHMDVELGATKDGKVTALKVYTLADHGAFDAAADPSKYPAGLFSICTGSYDFQKAYAEVEAVYTNKAPGGVAYRCSFRVTEASYLIERSMD…
WP_119672526.1	Deinococcus sp. RM	Bacteria	Deinococcota	Deinococci	Deinococcales	Mixed 1	MKRKEDPRFLTGNGNYVDDIRLPGMLSMVIVHSPYPHARIRSIDKTAALAVPGVKAVITGEDLVAANLGWLPTFHGFDKQMVLAVGKVLFQHQEVAAVFADTREAALDAAELVEVDYEPLDPVTTPFDAMKDEVILRDDRDNKTNHIYHWESGDRSGTDAALDGAEITVNERVYAPRCHPAPLEPCGCVAQFDAMGRLHFHVTSQAPHVYRTAISLVTGIPEDKIRVIAPDIGGGFGNKVPVYPGYVCAIVGALILKTPVKWIETRTENLTTTGFARDYHMDVTIGAKKDGTVTALKVKTVADHGAFDAAADPTQYPAGMFGIVTGSYDFPVAFTELDAYFTNKAPGGVAYRCSFRVTEASYAIERGMDILARKLDMDPADLRQKNFVQKEAFPYQSAL…
PZR70279.1	Candidatus Dormibacterota bacterium	Bacteria	Dormibacterota	Dormibacteria	Dormibacteriales	Mixed 2	MAVVEEKVTTWLGRSVKRKEDDRFLQGRGNYIEDIKLPGMLYMAILRSPYAHARILSIDTAAAMQVPGVVAVVTGADLVAHKLAWMPTLSGDTQAVLATDKVRMQGQEVACVIAEDVYTAHDALGLIDVDYEPLPVVTNPQQALAEGAPVIRDDKEGKTDNRIYHWEAGDQGATERAFAQADRVVSIGMHYPRCHPSPLECCGCVADVNPASGKVTIYMTSQAPHAHRTVFALVTGLPEQNIQIISPDLGGGFGNKVPIYPGYVVATAASLLIGRPVKWIEDRTGNLISTGFARDFYMDGELALRQDGKMLGLRVNMLSDQGYAYADAQPSKFKAGLFHVVTGSYDIPAAHVVTDGAYTNKAPGGVAYRCSFRVTEASFFIERLVQKAAYELGLDPAEL…
AEW04034.1	Sulfobacillus acidophilus	Bacteria	Firmicutes	Sulfobacillia	Sulfobacillales	Mixed 1	MAMEATEIQPLGKAIKRKEDPRLIRGQGRYMDDIVLPKMLYMALARSPYAHARIKAIRLDRAYEVPGVVAIITGEDLAKMNLAWMPTMAGDRQMVLATGKVLFQYQEVAAVVAETRAAAEDAAERIEVDYEPLTPVVDPFFALTPEAPVLREDREQKNNHIFHWEVGERDATEAALTASPIRVKENIRMPRVHPAPIEPCGCIADYQKSTGKLTWYVTSQAPHAHRTVLAMVTGLPEHMIHVISPDVGGGFGNKVPVYPGYVCAVALSIKLGRPVKWVETRTENLTTTNFARDYHMTAEIGATEDGRVTALKVTTIADHGAFDAAADPSKFPAGLFSIVTGSYRFPVAFAEVDGVYTNKAPGGVAYRCSFRVTEASFLIERTMNTLALRLNIDPAELRR…
PSR32738.1	Sulfobacillus benefaciens	Bacteria	Firmicutes	Sulfobacillia	Sulfobacillales	Mixed 1	MAMEATETRPLGKSIKRKEDPRLVRGQGRYLDDIMLPGMLYMALARSPYAHARIKGIRLDQAYQVLGVKAILTGADLEKMNLSWMPTLAGDRQMVLATGKVLFQYQEVAAVVAETRAAAEDAVQLIEVDYEPLTPVVDPFVALKAGAPLLREDRAQKDNHIFHWEVGDRKATDDALASSPVVVKEFIRMPRVHPAPVEPCGCIADYQKSTGKLTWYVTSQAPHAHRTVLALVSGLPEHMIHVISPDIGGGFGNKVPVYPGYVCSVVMSLQLGRPVKWVETRTENIATTNFARDYHMTAEIGATPDGVVMALKVATIADHGAFDAAADPSKFPAGLFSIVTGSYDFPVAFAEVDGVYTNKAPGGVAYRCSFRVTEASYLIERVINTLALRLNLDPAEIRR…
WP_004434061.1	Bacillus methanolicus	Bacteria	Firmicutes	Bacilli	Bacillales	Mixed 1	MALQQNELRPMGKSIIRKEDPRFIRGKGRYVDDVILPNMLYMSILRSPYAHARIRRIDTSAALAAPGVKLVLTGEDLAKMNLAWMPTLNGDKQMVLAVGKVLFQYQEVAAVIAETRAQAEDALQLIEVDYDPLPVVVDPFKALEPDAPILREDREKKSNHIWHWESGDREETEIVFREAPVVVKQDVRFQRVHPSPLEPCGCVADHNTATGRLTFYVTSQAPHVLRTVTAMISGIPEHQIRVISPDVGGGFGNKVGVYPGYVCAIVASLKLGVPVKWIETRTENITSTSFARDYHMTCEIAASEDGKVLGLRVKTIGDHGAFDAAANPTKFPAGLFNIVTGSYDFKAAFVEVDGVYTNKAPGGVAYRCSFRVTEAAYLIERTMDILAQRLKIDPAELRF…
WP_006903629.1	Thermaerobacter subterraneus	Bacteria	Firmicutes	Thermaerobacteria	Thermaerobacteriales	Mixed 1	MAVAERVLGQPVKRKEDPRFIQGAGRYLDDIVLPRMLYMAIVRSPYAHARVKAVPKEAALSVPGVVAVITGEDLEKAGLAWMPTLAGDKQMVLAVGKVLFQGQEVAAVVAETREAAFDGAHALAQVVEYEPLPVVVDPFKALEPDAPILREDREQKTNHIWHWEVGDRDRTERAFAEAEVVVRQEVYYPRVHPAPLEPCGCIADYNKATERLTFYVTSQAPHAHRTLLALVSGLPEHKIRVISPDVGGGFGNKVPVYSGYVCAVVASLQLGRPVKWVETRTENLQSTHFARDFHMTCEIAADRDGRVKALRVKTIADHGAFDAAANPSKFPAGLFSIVTGSYDFPTAFVEVDAVYTNTAPGGVAYRCSFRVTEASYLIERTMDVLADELGMDPVELRLK…
WP_013495907.1	Thermaerobacter marianensis	Bacteria	Firmicutes	Thermaerobacteria	Thermaerobacteriales	Mixed 1	MAVAERALGQRIKRKEDPRFIQGAGRYLDDIVLPRMLYMGIVRSPYAHARIRSIRKEAALAVPGVVAVITGEDLDKAGLAWMPTLAGDRQMVLAVGKVLFQGQEVAAVVAETREAAFDGVHALAQEVEYEPLPVVVDPFKALEPGAPLVREDREQKTNHIWHWEVGDRDRTERAFAEAEVVVRQQVYFPRVHPAPLEPCGCIADYHKPTGRLTLYVTSQAPHAHRTLLALVSGLPEHKIRVISPDVGGGFGNKVPVYPGYVCAVVASLQLGRPVKWVETRTENLQSTSFARDYHMTCEIAADRDGRVKALRVKTVADHGAFDAAADPSKFPAGLFSIVTGSYDFPTAFAEVDGVYTNKAPGGVAYRCSFRVTEASYLIERTMDVLADELGMDPVELRMK…
WP_019121972.1	Brevibacillus massiliensis	Bacteria	Firmicutes	Bacilli	Brevibacillales	Mixed 1	MAINQTELRPMGKSIHRKEDPRFIRGQGKYLDDIVLPNMLYMSIVRSPYAHAKIKSINTEAAKQVPGVKLIITGEDLAKMNLAWMPTMNGDVQMVLATNKVLFQYQEVVAVVAETRGAAVDAAQLVEVEYEALPVIVDPFRALQPDAPVLRDDREKKSNHIWHWEAGDQESTEEIFKNAPVVVSQDVRFQRVHPSPLEPCGCIADYKKGTGRLTWYVTSQAPHAHRTILAMISGLPEHKIQVISPDVGGGFGNKVPVYPGYVCALVASIQLGIPVKWVETRTENIASTGFARDYHMTSEIAADENGKVLALRVKTIADHGAFDAAADPTKFPAGLFSIVTGSYDFKQAFVEVDGVYTNKAPGGVAYRCSFRVTEAAYLIERTMDILARKLGMDPAELRL…
WP_026962960.1	Alicyclobacillus herbarius	Bacteria	Firmicutes	Alicyclobacillia	Alicyclobacillales	Mixed 1	MALPQTELRPMGKPISRKEDPRLIRGKGRYVDDVMLPNMLYLCIVRSPYAHARIRRIDTSAALAAPGVKLVLTGEDLAEMNLAWMPTLAGDQQMVMATGKVLFQYQEVAAVVAETRAQAEDAAQLIEVDYEPLPVVADPFQALAPDAPILREDKEKKSNHIFHWEAGDREETEALFRDAPVIVKQNVRFPRVHPAPLEPCGCVSDWDPARNKLTLYVTSQAPHVHRTVLAMVSGLPEHQIHVISPDVGGGFGNKVPVYPGYVIATVASLKLGVPVKWIETRTENIASTHFARDYHMTAEIAAREDGKVLALRVKTVADHGAFDAAADPSKFPAGLFSIVTGSYDFKAAFVEVDGVYTNKAPGGVAYRCSFRVTEASYLIERVMNILAQRLKMDPAELRL…
WP_026964375.1	Alicyclobacillus pomorum	Bacteria	Firmicutes	Alicyclobacillia	Alicyclobacillales	Mixed 1	MALRQTEMRPMGKPIGRKEDPRLIRGKGRYVDDVMLPNMLYLCIVRSPYAHARIRSIDTSAALAAPGVKLVLTGEDLASMNLAWMPTLAGDQQMVMATGKVLFQYQEVAAVVAETRAQAEDAAQLIEVDYEPLPVVVDPFKALAPDAPVLREDKEEKSNHIFHWEAGDREETETLFRDAPVIVSQKVRFPRVHPSPLEPCGCVADYDPAKSKLTLYVTSQAPHVHRTVLAMVSGLPEHQIQVISPDVGGGFGNKVPVYPGYVIAVAASLKLGTPVKWIETRTENVASSHFARDYHMTAEIAAREDGKVLALRVKTIADHGAFDAAADPSKFPAGLFSIVSGSYDFKAAFVEVDGVYTNKAPGGVAYRCSFRVTEASYLIERVMDVLAQRLGMDPAELRL…
WP_029422410.1	Alicyclobacillus macrosporangiidus	Bacteria	Firmicutes	Alicyclobacillia	Alicyclobacillales	Mixed 1	MALRQTELRPLGKPVGRKEDPRLIRGKGRYVDDIMLPNMLHLCVVRSPYAHARIRRIDASAALAAPGVKLVLTGEDLAKMNLAWMPTLAGDRQMVLATEKVLFQYQEVAAVVAETRAQAEDAAQLIEVDYEPLPVVVDPFYALSPEAPILRDDKEKKSNLIFHWEAGDREETEAIFREAPVVVKQDVRFPRVHPSPLEPCGCVADYDTARSKLTFYVTSQAPHAHRTVLALVSGLPEHQIHVISPDVGGGFGNKVPVYPGYVCAIVASLKLGVPVKWIETRTENIASTHFARDYHMTAEIAAREDGKVLALRVKTVADHGAFDGAADPSKFPAGLFSIVTGSYDFKAAFVEVDGVHTNKPPGGVAYRCSFRVTEAAYLIERVMDVLARRLGMDPAELRM…
WP_035297654.1	Brevibacillus thermoruber	Bacteria	Firmicutes	Bacilli	Brevibacillales	Mixed 1	MAINQCELRPMGKSIHRKEDPRFIRGQGRYVDDIVLPDMLYMSIVRSPYAHAKITGFNTDAAYQVPGVKLIITGEDLEKMKLAWIPTMAGDVQMVLATNKVLYQYQEVAAVVAETRAAAVDAAQLVEVEYEALPVVVDPFRALQPDAPVLRDDREKKSNHIWHWEAGDREKTEEIFQNAPVVVSQDVRFQRVHPSPLEPCGCIADYNKGTGRLTWYVTSQAPHAHRTVLAMVTGLPEHKIHVISPDVGGGFGNKVPVYPGYVCAIVASLKLGQPVKWIETRTENIASTGFARDYHMKAEIAADENGKVLGLRVKTIADHGAFDAAADPTKFPAGLFSIVTGSYDFQQAFVEVDGVYTNKAPGGVAYRCSFRVTEAAYLIERTMDVLARRLNMDPAELRL…
WP_065066366.1	Brevibacillus sp. WF146	Bacteria	Firmicutes	Bacilli	Brevibacillales	Mixed 1	MAINQCELRPMGKSIHRKEDPRFIRGQGRYVDDIVLPDMLYMSIVRSPYAHAKITGINTDAAYQVPGVKLIITGEDLEKMKLAWIPTMAGDVQMVLATDKVLYQYQEVAAVVAETRAAAVDAAQLVEVEYEALPVVVDPFRALQPDAPVLRDDREKKSNHIWHWEAGDREKTEEIFQNAPVVVSQDVRFQRVHPSPLEPCGCIADYNKGTGRLTWYVTSQAPHAHRTVLAMVTGLPEHKIHVISPDVGGGFGNKVPVYPGYVCAIVASLKLGQPVKWIETRTENIASTGFARDYHMKAEIAADENGKVLGLRVKTIADHGAFDAAADPTKFPAGLFSIVTGSYDFQQAFVEVDGVYTNKAPGGVAYRCSFRVTEAAYLIERTMDVLARRLNMDPAELRL…
WP_066197428.1	Hydrogenibacillus schlegelii	Bacteria	Firmicutes	Bacilli	Thermicanales	Mixed 1	MALPQTELRPMGKPILRKEDPRLIRGKGRFVDDILLPNMLHLCILRSPYAHARIRRIDTSKAEAAPGVKLVLTGEDLAKMNLAWMPTLAGDVQMVLATDKVLFQYQEVAAVVAETRAQAEDAIQLIEVDYEPLPVVVDPFKALEPDAPILREDKEKKSNHIWHWEAGDREETDAIFREAPVVVKQNVRFQRVHPSPLEPCGCVADYNPATGKLVVYVTSQAPHVHRTAIALTTGFPEHMIQVISPDVGGGFGNKVPLYPGYVVAIVASLKLGVPVKWIETRTENIASTHFARDYHMTAEIAATEDGKMLALRVKTIADHGAFDATANPTKYPAGLYSIVTGSYDFKAAFVEVDGVHTNKPPGGVAYRCSFRVTEASYLIERVVDVLARRLKMDPAELRL…
WP_067925210.1	Alicyclobacillus shizuokensis	Bacteria	Firmicutes	Alicyclobacillia	Alicyclobacillales	Mixed 1	MALPQTELRPMGKPIGRKEDPRLIRGKGHYVDDVMLPNMLYLCIVRSPYAHARIRRIDTSAALAAPGVKLVLTGEDLAEMNLAWMPTLAGDQQMVMATGKVLFQYQEVAAVVAETRAQAEDAAQLIEVDYEPLPVVADPFQALEPDAPILREDKEKKSNHIFHWEAGDREETEALFRDAPVVVKQNVRFPRVHPAPLEPCGCVSDWDAARNKLTLYVTSQAPHVHRTVLAMVSGLPEHQIHVISPDVGGGFGNKVPVYPGYVIATVASLKLGVPVKWIETRTENIASTHFARDYHMTAEIAAREDGKVLALRVKTIADHGAFDAAADPSKFPAGLFSIVTGSYDFKAAFVEVDGVYTNKAPGGVAYRCSFRVTEASYLIERVMNILAQRLKMDPAELRL…
WP_067935427.1	Alicyclobacillus kakegawensis	Bacteria	Firmicutes	Alicyclobacillia	Alicyclobacillales	Mixed 1	MALRQTELRPMGKPIGRKEDPRLIRGKGHYVDDVMLPNMLYLCIVRSPYAHARIRRIDTSAALAAPGVKLVLTGEDLAEMNLAWMPTLAGDQQMVMATGKVLFQYQEVAAVVAETRAQAEDAAQLIEVDYEPLPVVADPFQALAPDAPILREDKEKKSNHIFHWEAGDREETEALFREAPVVVKQNVRFPRVHPAPLEPCGCVSDWDAARNKLTLYVTSQAPHVHRTVLAMVSGLPEHQIHVISPDVGGGFGNKVPVYSGYVVATVASLKLGVPVKWIETRTENIASSHFARDYHMTAEIAAREDGTVLALRVKTVADHGAFDAAADPSKFPAGLFSIVTGSYDFKAAFVEVDGVYTNKAPGGVAYRCSFRVTEAAYLIERVMDILAQRLKMDPAELRL…
WP_081189876.1	Geobacillus sp. 44C	Bacteria	Firmicutes	Bacilli	Bacillales	Mixed 1	MALQQTELRPMGKSIARKEDPRFLRGKGRYVDDVILPNMLYMAILRSPYAHARIRRIDTSAALAAPGVKLVLTGEDLAKMNLAWMPTLNGDQQMVLAVDKVLFQYQEVAAVVAETRAQAEDALQLIEVDYEPLPVVVDPFKALEPDAPILREDREKKSNHIWHWESGDREEIENVFRDAPVVVKQDVRFQRVHPSPLEPCGCVADYNTATGRLTFYVTSQAPHVHRTVIAMLSGIPEHQIRVISPDIGGGFGNKVGVYPGYVVAVAASLKLGVPVKWIETRTENIASTSFALDFHMTCEIAAREDGKVLGLRVKTIADHGAFDAAANPTKFPAGLFNIVTGSYDFKAAFVEVDAVYTNKAPGGVAYRCSFRVTEAAYLIERTMDVLAQRLKIDPAELRF…
WP_081503161.1	Sulfobacillus thermosulfidooxidans	Bacteria	Firmicutes	Sulfobacillia	Sulfobacillales	Mixed 1	MDVTETQPLGKAIKRKEDPRFIRGQGRYLDDIVLPHMLYMALVRSPYAHARIKSIRTEAAYTVKGVKAVLTGEDLAAMNLAWMPTLAGDQQMVLATGKVLFQYQEVAAVVAETREAAEDGVSRVEVEYEPLTPVIDPYFALTAEAPILREDRAQKSNHIFHWEVGDKEGTDAALAASPVVVKEQIRMPRVHPAPLEPCGCIADYQKSTGKLTWYVTSQAPHAHRTVLAMVSGLPEHMIHVVSPDIGGGFGNKVPVYPGYVCAVVMSIKLGQPIKWIETRTENLATTNFARDYHMTAEIGATEDGHVTALKVTTLADHGAFDAAADPSKFPAGLFSIVTGSYRFPVAFAEVDGVYTNKAPGGVAYRCSFRVTEASFLIERVMNTLAYRLNLDPVELRRRN…
WP_082805415.1	Parageobacillus toebii	Bacteria	Firmicutes	Bacilli	Bacillales	Mixed 1	MALQQTELRPMGKSIARKEDPRFLRGKGRYVDDVILPNMLYMAILRSPYAHARIRRIDTSAALAAPGVKLVLTGEDLAKMNLAWMPTLNGDQQMVLAVDKVLFQYQEVAAVVAETRAQAEDALQLIEVDYEPLPVVVDPFKALEPDAPILREDREKKSNHIWHWESGDREETENVFRDAPVVVKQDVRFQRVHPSPLEPCGCVADYNTATGRLTFYVTSQAPHVHRTVIAMLSGIPEHQIRVISPDIGGGFGNKVGVYPGYVVAVAASLKLGVPVKWIETRTENIASTSFARDFHMTCEIAAREDGKVLGLRVKTIADHGAFDAAANPTKFPAGLFNIVTGSYDFKAAFVEVDAVYTNKAPGGVAYRCSFRVTEAAYLIERTMDVLAQRLKIDPAELRF…
WP_088124132.1	Parageobacillus genomosp. 1	Bacteria	Firmicutes	Bacilli	Bacillales	Mixed 1	MALQQTELRPMGKSIARKEDPRFLRGKGRYVDDVILPNMLYMSILRSPYAHARIRRIDTSAALAAPGVKLVLTGEDLAKMNLAWMPTLNGDQQMVLAVDKVLFQYQEVAAVVAETRAQAEDALQLIEVDYEPLPVVVDPFKALEPDAPILREDREKKSNHIWHWESGDREETENVFRDAPVVVKQDVRFQRVHPSPLEPCGCVADYNTATGRLTFYVTSQAPHVHRTVIAMLSGIPEHQIRVISPDVGGGFGNKVGVYPGYVCAVAASVKLGVPVKWIETRTENIASTSFARDFHMTCEIAAREDGKVLGLRVKTIADHGAFDAAANPTKFPAGLFNIVTGSYDFKAAFVEVDAVYTNKAPGGVAYRCSFRVTEAAYLIERTMDVLAQRLKMDPAELRF…
WP_089097610.1	Geobacillus galactosidasius	Bacteria	Firmicutes	Bacilli	Bacillales	Mixed 1	MALQQTELRPMGKSIARKEDPRFLRGKGRYVDDVILPNMLYMAILRSPYAHARIRRIDTSAALAAPGVKLVLTGEDLAKMNLAWMPTLNGDQQMVLAVDKVLFQYQEVAAVVAETRAQAEDALQLIEVDYEPLPVVVDPFKALEPDAPILREDREKKSNHIWHWESGDREETENVFRDAPVVVKQDVRFQRVHPSPLEPCGCVADYNTATGRLTFYVTSQAPHVHRTVIAMLSGIPEHQIRVISPDVGGGFGNKVGVYPGYVVAVAASLKLGVLVKWIETRTENIASTSFARDFHMTCEIAAREDGRVLGLRVKTIADHGAFDAAANPTKFPAGLFNIVTGSYDFKAAFVEVDAVYTNKAPGGVAYRCSFRVTEAAYLIERTMDVLAQRLKIDPAELRF…
WP_093227568.1	Thermoflavimicrobium dichotomicum	Bacteria	Firmicutes	Bacilli	Thermoactinomycetales	Mixed 1	MRPKNLETLPRRCRPVALHQTELRPLGKCVGRKEDPRFIRGKGRYVDDIMLPGMLYMYLVRSPYAHARIKSIDTSAALQAPGVKLVITGEDLEAMNLAWIPTMANDQQMVLATGKVLYQYQEVAAVIAETREQAVDAAQLIDIEYEPLPVVVDPFKALEPDAPILREDREKKSNHVFHWEAGDREATEELFRNAPVVVKKDVRFQRVHPAPLEPCGCIADYNPSTGKLTWYVTSQAPHAHRTVLAMVSGLPEHQIRVISPDVGGGFGNKVPIYPGYVAAVVASLKLGKPVKWIETRTENITSTGFARDYHMTCEIAAEEDGRVLALRVKTIADHGAFDAAADPSKFPAGLFSIVTGSYDFKEALVEVDGVYTNKAPGGVAYRCSFRVTEAAYLIERVMD…
WP_100668643.1	Kyrpidia spormannii	Bacteria	Firmicutes	Alicyclobacillia	Kyrpidiales	Mixed 1	MALQQTELRPMGKSIGRKEDPRLIRGKGRYIDDIMLPNMLYMCVLRSPYAHARIRRIDASAALAAPGVKLVITGEDLAGMNLAWMPTMAGDTQMVLATGKVLFQYQEVAAVVAETRAQAEDALQLIEVDYEPLPVVVDPFKALEPDAPILREDKEKKSNHIFHWEAGDREQTEALFRDAPVIVKQDVRFPRVHPSPLEPCGCVADYNSATGRLTFYVTSQAPHAHRTVLAMVSGLPEHQIHVISPDVGGGFGNKVPVYPGYVCAIVASLKLGVPVKWIETRTENITSTNFARDYHMTAEIAAREDGRVLALRVKTVADHGAFDAAADPSKFPAGLFSIVTGSYDFRSAFVEVDGVYTNKAPGGVAYRCSFRVTEASYLIERVMDVLARRLQMDPAELRL…
WP_108022607.1	Melghirimyces profundicolus	Bacteria	Firmicutes	Bacilli	Thermoactinomycetales	Mixed 1	MAKSQTELRPLGKSVGRKEDPRFIRGMGRYIDDIVLPGMLYMSLVRSPYAHARIKHVDPSAALEAPGVKLVITGEDLAAMDLAWMPTMAGDKQMVLATGKVLYQYQEVAAVIAESREQAEDAAQLVDVEYEPLPAVVDPIQSLDPDAPVLREDREKKSNHIFHWEAGDKEATEELFRNAPVVVKQNVRFPRVHPSPLEPCGCVADYQSSTGKLTWYVTSQAPHAHRTVLSMVSGLPEHQIRVISPDVGGGFGNKVPVYPGYVCAIVASLKLGRPVKWIESRTENISSTGFARDYHMTAEIAAEEDGRVLALRVKTIADHGAFDAAADPSKFPAGLFSIVTGSYDFKESFVEVDGAYTNKAPGGIAYRCSFRVTEAAYLIERVMDVLARRVGVDPAELRK…
KPJ83784.1	Gemmatimonas sp. SG8_23	Bacteria	Gemmatimonadota	Gemmatimonadetes	Gemmatimonadales	Mixed 1	MGHRMKRKEDSRFIRGKGNYVDDVKLPGMLYMDIVRSPYAHAKILDIDASEALATPGVVAVITGKDLEAAGGLHWMPTLMSDTQMVLPIDKVVYFAQEVCAVVATDRYTAADAVEKVFVDYEPLPAVVDPFEAMKDEVIVRDDKEEKTNHIWHWEAGDKEATDQVFAEAATVVREKMHIPRIHVASIETCGMVANYNPATEKMQLYMTTQAPHAIRTVFALVSGLPEQKIQVISPDIGGGFGGKVPVYPGYVICAVASLVTGKPVKWIEDRSENLQADSFARDYHIEAEMAADANGKITGLRVKTLADNGAADAAANPSKFPAGLYSICTGSYDMKAAHVEVDGVYTTKPPGGVAYRCSFRVTEAVHMIERMADIMAHELGEDPADFRMKNFIQPEQFP…
WP_006067999.1	Natronorubrum bangense	Archaea	Halobacterota	Halobacteria	Halobacteriales	Halobacterial	MSSDSERFAEAEDGGPQPEKHCGHGRGGMGEDVKRKEDQRFITGRGNYVDDIKKPGMLHCEIVRSPHAHARIENIDKSRALDVDGVVAVLTADDLREYDLATMPTLMADTQDVLVNDKVKFQSQEVAAVIATDRYTAKDGAQKVVVDYDVLEPVVDAEKSLEDDAPLIRDDIEDKTDNHCLDWETGDEEATAEAFEEADVTVKEDMLYQRLHPAPIETCGAVGDYDPGKDKLTVHMTSQAPHIHRTLFAQVSGIPEHKIRIVSPDVGGGFGNKVPIYPGYVVAAAASYVLEQPVKWVEERSENIQSTGFARDYDMTGELAATDDGEILAVRTDVLADHGAYNAVAQPSKFPAGFFNIFTGSYDIDTAYGSLTAAYTNTAPGGVAYRCSFRVTEAVYLIE…
WP_006092369.1	Natronorubrum tibetense	Archaea	Halobacterota	Halobacteria	Halobacteriales	Halobacterial	MSSDSERFAEAEDGGPQPEKHCGHGRGGMGEEVKRKEDQRFITGRGNYVDDIKKPGMLHCELVRSPHAHARIENIDKSRALDVDGVVAVLTAEDLLEYDLATMPTLMDDTQDVLVNDKVKFQSQEVAAVIATDRYTAKDGSQKVVVDYDVLDPVVDAEKALEDDAPLIRDDIEGQEDNHCLDWETGDEEATAEAFDEAPVTVKEQMLYQRLHPAPIETCGAVGDFDPGKDKLTVHMTSQAPHIHRTLFSQVSGIPEHKVRIVSPDVGGGFGNKVPIYPGYVVAAAASYVLEQPVKWVEERSENIQSTGFARDYDMQGELAATEDGEILAVRTDVLADHGAYNAVAQPSKFPAGFFNIFTGSYDIDTAYGSLTAAYTNTAPGGVAYRCSFRVTEAVYLIE…
WP_008163357.1	Natronorubrum sulfidifaciens	Archaea	Halobacterota	Halobacteria	Halobacteriales	Halobacterial	MSSDSERFAEAEDGGPQPEKHCGHGRGGMGEDVKRKEDQRFITGRGNYVDDIKKPDMLHCEIVRSPHAHARIENIDKSRALDVDGVVAVLTADDLREYDLATMPTLMADTQDVLVNDKVKFQSQEVAAVIATDRYTAKDGAQKVVVDYDVLEPVVDAEESLEDDAPLIRDDIEGQEDNHCLDWETGDEEATAEVFEEADVTVKEQMLYQRLHPAPIETCGALGDYDPGKDKLTVHMTSQAPHIHRTLFAQVSGIPEHKIRIVSPDVGGGFGNKVPIYPGYVVAAAASYVLEQPVKWVEERSENIQSTGFARDYDMTGELAATDDGEILAVRTDVLADHGAYNAVAQPSKFPAGFFNIFTGSYDIDTAYGSLTAAYTNTAPGGVAYRCSFRVTEAVYLIE…
WP_049982621.1	Halorubrum sp. BV1	Archaea	Halobacterota	Halobacteria	Halobacteriales	Halobacterial	MSSEPDVPDAETEYQHDEDGGPDPEKHCGHGRGGMGEEVTRKEDKRFITGRGNYVDDIKKPGMLHCEIVRSPHAHARIENIDGSRAEAMDDVVAVLTADDLLEHDLATMPTLMDDTQDVLVNEKVKFQSQEVAAVIATDRYAAKDGAQKVEVEYDVLDPVVDAAEALEEDAPLVRDELDDQEDNHIFDWDTGDKEATEAVFDEADVTVEEDMLYQRLHPAPIETCGAVADWDPGMDKMTVHMTSQAPHAHRTLFSQVSGIPEHKVRIVSPDVGGGFGNKVPIYPGYVVAAAASYVLEQPVKWIEERSENIQTTGFARDYDMTGELAATEDGMIEGVKVDVLANHGAYNAAAQPSKFPAGFFNIFTGSYDIEAAYGSLTAAFTNTAPGGVAYRCSFRVTE…
WP_073310280.1	Halobaculum gomorrense	Archaea	Halobacterota	Halobacteria	Halobacteriales	Halobacterial	MSSETDDIPEAETEYQHDEDGGPDPEKHCGHGRGGMGEGVKRKEDKRFITGRGNYVDDIKKPGMLHCEIVRSPHAHARINEIDTSRAMEVDGVVAVLTAEDLAAHELATMPTLMDDTQDVLVNDKVKFQSQEVAAVIAEDRYVAKDGAEKVAVDYEVLDPVVTAEDALEADAPLIRDELDDQEDNHIFDWDVGDKEATDKVFEAADVTVSEQMEYQRLHPAPIETCGCVTDWDPGKDKITVHLTSQAPHAHRTLFSQVSGIPEHKVRIVSPDIGGGFGNKVPIYPGYVVAAAASVVLERPVKWMEERSENIQTTGFARDYDMTGELAATEDGIIKGVRTDVLANHGAYNAVAQPSKFPAGFFNIFTGSYDVEAAYGSLTAAFTNTAPGGVAYRCSFRVT…
WP_076610699.1	Natronorubrum thiooxidans	Archaea	Halobacterota	Halobacteria	Halobacteriales	Halobacterial	MSSDSERFAEAEDGGPQPEKHCGHGRGGMGEDVKRKEDQRFITGRGNYVDDIKKPDMLHCEIVRSPHAHARIENIDKSRALDVDGVVAVLTADDLREYDLATMPTLMADTQDVLVNDKVKFQSQEVAAVIATDRYTAKDGAQKVVVDYDVLEPVVDAEASLEDDAPLIRDDIEDKEDNHCLDWETGDEEATAEAFEEADVTVTEDMLYQRLHPAPIETCGAVGDYDPGKDKLTVHMTSQAPHIHRTLFAQVSGIPEHKIRIVSPDVGGGFGNKVPIYPGYVVAAAASYVLEQPVKWVEERSENIQSTGFARDYDMTGELAATDDGEILAVRTDVLADHGAYNAVAQPSKFPAGFFNIFTGSYDIDTAYGSLTAAYTNTAPGGVAYRCSFRVTEAVYLIE…
WP_089670017.1	Halobacterium jilantaiense	Archaea	Halobacterota	Halobacteria	Halobacteriales	Halobacterial	MSSEHENTPDADTEYQHAEDDGPQPEKHCGHGRGGMGEEVSRKEDKRFITGRGNYVDDIKKPGMLHCEIVRSPHAHARVKDIDGSRAEAMDDVVAVLTAEDLLEHDLATMPTLMDDTQDVLVNDKVKFQSQEVAAVIAKDRYAAKDGAERVEVDYEVLDPVVDAADALEEDAPLIRDELDDQEDNHIFDWETGDREATEAVFDDAAVTIEEDMEYQRLHPAPIETCGAVADWDPGMDKMTVHMTSQAPHAHRTLFSQVSGIPEHKVRIVSPDVGGGFGNKVPIYPGYVVAAAASYVLEEPVKWVEERSENIQTTGFARDYDMTGELAATEDGEITGVKVDVLANHGAYNAAAQPSKFPAGFFNIFTGSYDIEAAYGSLTAAFTNTAPGGVAYRCSFRVT…
WP_089767509.1	Halobellus clavatus	Archaea	Halobacterota	Halobacteria	Halobacteriales	Halobacterial	MSSEPDLTAEPEEHQHADDGGPQPEKHCGHGRGGMGEEVTRKEDKRFITGRGNYVDDIKKPGMLHCEIVRSPHAHARIEDIDGSRAMALDGVVAVLTADDLLEHDLATMPTLMDDTQDVLVNDKVKFQSQEVAAVIAEDRYTAKDAAEKVEVEYDVLEPVVDAEEALEDDAPLIRDELDDQEDNHIFDWETGDKEATQEVFDEAAVTVEEQMEYQRLHPAPIETCGAVADWDPGKDKMTVHMTSQAPHAHRTLFSQVSGIPEHKVRIVSPDVGGGFGNKVPIYPGYVVAAAASYVLEQPVKWIEERSENIQTTGFARDYDMTGEIAATEDGVIQGVKVDVLANHGAYNAAAQPSKFPAGFFNIFTGSYDVDAAYGSLTGAFTNTAPGGVAYRCSFRVTE…
WP_090304398.1	Natronorubrum texcoconense	Archaea	Halobacterota	Halobacteria	Halobacteriales	Halobacterial	MSSDSERFAEAEDGGPQPEKHCGHGRGGMGEEVKRKEDQRFITGRGNYVDDIKKPGMLHCEIVRSPHAHARIENIDKSRALDVDGVVAVLTAEDLLEYDLATMPTLMDDTQDVLVNDKVKFQSQEVAAVIATDRYTAKDGAEKVVVDYDVLDPVVDAEKALEDDAPLIRDDIEGQEDNHCLDWETGDEEATARVFDDAPVTVKEQMLYQRLHPAPIETCGAVGDFDPGKDKLTVHMTSQAPHIHRTLFSQVSGIPEHKVRIVSPDVGGGFGNKVPIYPGYVVAAAASYVLEQPVKWVEERSENIQSTGFARDYDMQGELAATEDGEILAVRTDVLADHGAYNAVAQPSKFPAGFFNIFTGSYDVDTAYGTLTAAYTNTAPGGVAYRCSFRVTEAVYLIE…
WP_094524195.1	Halorubrum sp. Eb13	Archaea	Halobacterota	Halobacteria	Halobacteriales	Halobacterial	MSSEPDTPDAETEYQHDEDGGPDPEKHCGHGRGGMGEEVTRKEDKRFITGRGNYVDDIKKSGMLHCEIVRSPHAHARIEEIDGSRAEAMDDVVAVLTAEDLLEHDLATMPTLMDDTQDVLVNDKVKFQSQEVAAVIAKDRYAAKDGAEKVEVDYDVLDPVVDAEEALEADAPLVRDELDDQEDNHIFDWDTGDEEATDEVFDQADVTVEEDMLYQRLHPAPIETCGAVADWDPGMDKMTVHMTSQAPHAHRTLFSQVSGIPEHKVRIVSPDVGGGFGNKVPIYPGYVVAAAASYVLEQPVKWIEERSENIQTTGFARDYDMTGELAATEDGVIEGVKVDVLANHGAYNAAAQPSKFPAGFFNIFTGSYDIEAAYGSLTAAFTNTAPGGVAYRCSFRVTE…
WP_094526052.1	Halorubrum sp. Hd13	Archaea	Halobacterota	Halobacteria	Halobacteriales	Halobacterial	MSSEPDTPDAETEYQHDEDGGPDPEKHCGHGRGGMGEEVTRKEDKRFITGRGNYVDDIKKPGMLHCEIVRSPHAHARIEEIDGSRAEAMDDVVAVLTAEDLLEHDLATMPTLMDDTQDVLVNDKVKFQSQEVAAVIAKDRYAAKDGAEKVEVDYDVLDPVVDAEEALEADAPLVRDELDDQEDNHIFDWDTGDEEATDEVFDQADVTVEEDMLYQRLHPAPIETCGAVADWDPGMDKMTVHMTSQAPHAHRTLFSQVSGIPEHKVRIVSPDVGGGFGNKVPIYPGYVVAAAASYVLEQPVKWIEERSENIQTTGFARDYDMTGELAATEDGVIEGVKVDVLANHGAYNAAAQPSKFPAGFFNIFTGSYDIEAAYGSLTAAFTNTAPGGVAYRCSFRVTE…
WP_094557719.1	Halorubrum sp. Ea1	Archaea	Halobacterota	Halobacteria	Halobacteriales	Halobacterial	MSSEPDTPDAETEYQHDEDGGPDPEKHCGHGRGGMGEEVTRKEDKRFITGRGNYVDDIKKPGMLHCEIVRSPHAHARIEEIDGSRAEAMDDVVAVLTAEDLLEHDLATMPTLMDDTQDVLVNDKVKFQSQEVAAVIAKDRYAAKDGAEKVEVDYDVLDPVVDAEEALEADAPLVRDELDDQEDNHIFDWDTGDEEATDEVFDQADVTVEEDMLYQRLHPAPIETCGAVADWDPGMDKMTVHMTSQAPHAHRTLFSQVSGIPEHKVRIVSPDVGGGFGNKVPIYPGYVVAAAASYVLEQPVKWIEERSENIQTTGFARDYDMTGELAATEDGVIEGVKVDVLANHGAYNAAAQPSKFPAGFFNIFTGSYDIEAAYGSLTAAFTNTAPGGVAYRCSFRVTE…
WP_094581588.1	Halorubrum sp. Ib24	Archaea	Halobacterota	Halobacteria	Halobacteriales	Halobacterial	MSSEPDTPDAETEYQHDEDGGPDPEKHCGHGRGGMGEEVTRKEDKRFITGRGNYVDDIKKPGMLHCEIVRSPHAHARIEEIDGSRAEAMDDVVAVLTAEDLLEHDLATMPTLMDDTQDVLVNDKVKFQSQEVAAVIAKDRYAAKDGAEKVEVDYDVLDPVVDAEEALEADAPLVRDELDDQEDNHIFDWDTGDEEATDEVFDQADVTVEEDMLYQRLHPAPIETCGAVADWDPGMDKMTVHMTSQAPHAHRTLFSQVSGIPEHKVRIVSPDVGGGFGNKVPIYPGYVVAAAASYVLEQPVKWIEERSENIQTTGFARDYDMTGELAATEDGVIEGVKVDVLANHGAYNAAAQPSKFPAGFFNIFTGSYDIEAAYGSLTAAFTNTAPGGVAYRCSFRVTE…
WP_097379611.1	Natrinema ejinorense	Archaea	Halobacterota	Halobacteria	Halobacteriales	Halobacterial	MSSDSERFAEAEDGGPQPEKHCGHGRGGMGEEVKRKEDQRFITGRGNYVDDIKKPGMLHCEIVRSPHAHARIEDIDKSRALSVDGVVAVLTAEDLLEHDLATMPTLMDDTQDVLVNDKVKFQSQEVAAVIATDRYTAKDGAEKVVVDYDVLDPVIGAENALEDDAPVIRDDIEGKEDNHCLDWETGDEEATAEAFEEADVTVKEDMLYQRLHPAPIETCGAVGDYDPGKDKLTVHMTSQAPHIHRTLFAQVSGIPEHKIRIVSPDVGGGFGNKVPIYPGYVVAAAASYVLEEPVKWVEERSENIQSTGFARDYDMTGELAATEDGEIQAVRTDVLADHGAFNAVAQPSKFPAGFFNIFTGSYDIDTAYGTLTAAYTNTAPGGVAYRCSFRVTEAVYLIE…
WP_103426113.1	Salinigranum rubrum	Archaea	Halobacterota	Halobacteria	Halobacteriales	Halobacterial	MSSETEKPDAKYRHDEDGGPDPEAHHGHGRGGMGQEVKRKEDRRFITGRGNYVDDIKKDGMLHCHVVRSPHAHAYVKSINKERALNVDGVVAVLTAEDLAEYDLATMPTLMDDTQDVLVQDKVKFQSQEVAAVIATDRYIAKDGADKVEVKYETLDAVVDARKALEPDAPLVRDDIEDNDSNHIFTWETGDKEATEKAFEDADVTVEQDMYYQRIHPAPIETCGCVADWDTANEKMTVHLTSQAPHAHRTLFSMVSGIPEHKVRIVSPDVGGGFGNKVPIYPGYVIAAAASYVIGQPVKWVEERSENIQTTHFARDYEMTGRVAATKDGIIQGIDVDVLADHGAYNAAAQPSKFPAGFFKIFTGSYDVPAAYCKLDAAYTNTAPGGIAYRCSFRVTEAV…
WP_103991761.1	Halobellus limi	Archaea	Halobacterota	Halobacteria	Halobacteriales	Halobacterial	MSSDSEFTTEPTEYQHDDDGGPQPEKHCGHGRGGMGEEVARKEDKRFITGRGNYVDDIKKPGMLHCEIVRSPHAHARVEEIDGSRAMDLDGVVAVLTADDLLEHDLATMPTLMDDTQDVLVNEKVKFQSQEVAAVIAEDRYTAKDGAEKVEVDYEVLDPVVDAKEALEADAPVIREELDDQEDNHIFDWDTGDKEETERVFEEADVTVEEQMEYQRIHPAPIETCGAVADWDPGKDKMTVHMTSQAPHAHRTLFSQVSGIPEHKVRIVSPDVGGGFGNKVPIYPGYVVAAAASYVLERPVKWIEERSENIQTTGFARDYDMTGEVAATEDGVIEGVKVDVLANHGAYNAAAQPSKFPAGFFNIFTGSYDVEAAYGSLTGVYTNTAPGGVAYRCSFRVTE…
WP_114587205.1	Haloplanus sp. CBA1112	Archaea	Halobacterota	Halobacteria	Halobacteriales	Halobacterial	MGEEVTRKEDKRFITGRGNYVDDIKKPRMLHCEIVRSPHAHARIEDIDGSRAMALDGVVAVLTADDLLEHDLATMPTLMDDTQDVLVNDKVKFQSQEVAAVIATDRYVAKDGAEKVEVEYEVLDPVVDAEEALEEDAPLIREELDDQEDNHIFDWETGDKEETQEIFDAADVTVEEEMEYQRLHPAPIETCGCVADWDPGDDKMTVHMTSQAPHAHRTLFSQVSGIPEHKVRIVSPDVGGGFGNKVPIYPGYVVAAAASYVLERPVKWIEERSENIQTTGFARDYDMTGELAATEDGEIQGVKVDVLANHGAYNAAAQPSKFPAGFFNIFTGSYDIEAAYGSLTGVYTNTAPGGVAYRCSFRVTEAVYLIERMVKVLADELDVDPAEIRRKNFIPSDAF…
WP_121568212.1	Halobellus sp. Atlit-38R	Archaea	Halobacterota	Halobacteria	Halobacteriales	Halobacterial	MSSDSEFTTEPKEYQHDDDGGPQPEKHCGHGRGGMGEEVARKEDKRFITGRGNYVDDIKKPGMLHCEIVRSPHAHARVENIDGSRAMDLDGVVAVLTADDLLEHDLATMPTLMDDTQDVLVNEKVKFQSQEVAAVIAEDRYTAKDGAEKVKVDYEVLDPVVDAAEALEDDAPLIREELDDQEDNHIFDWDTGDKEATEEAFAEADVTVTEQMEYQRLHPAPIETCGAVADWDPGNDKMTVHMTSQAPHAHRTLFSQVSGIPEHKVRIVSPDVGGGFGNKVPIYPGYVVAAAASYVLERPVKWIEERSENIQTTGFARDYDMTGEIAATEDGVIQGVKVDVLANHGAYNAAAQPSKFPAGFFNIFTGSYDIEAAYGSLTGVFTNTAPGGVAYRCSFRVTE…
WP_121820670.1	Halostella salina	Archaea	Halobacterota	Halobacteria	Halobacteriales	Halobacterial	MGEEVSRKEDKRFITGRGNYVDDIKKPGMLHCEIVRSPHAHARIEEIDGSRAEAMDEVVAVLTAEDLLAHDLATMPTLMDDTQDVLVRDKVKFQSQEVAAVIAEDRYAAKDGAQKVEVEYDVLDPVVDAEEALEDDAPLVRDELEDQEDNHIFDWETGEKEQTEQVFDEADVTVEEDMLYQRLHPAPIETCGAVADWDPGKDKMTVHMTSQAPHAHRTLFSQVSGIPEHKVRIVSPDVGGGFGNKVPIYPGYVVAAAASYVLEEPVKWIEERSENIQTTGFARDYDMTGELAATEDGVIEGVKVDVLANHGAYNAAAQPSKFPAGFFNIFTGSYDIEAAYGSLTGVYTNTAPGGVAYRCSFRVTEAVYLIERMVKVLADELDMDPAEIRRKNFIPSDAF…
WP_123112862.1	Halorubrum sp. CBA1229	Archaea	Halobacterota	Halobacteria	Halobacteriales	Halobacterial	MSSEPDTPDAETEYQHDEDGGPDPEKHCGHGRGGMGEEVTRKEDKRFITGRGNYVDDIKKPGMLHCEIVRSPHAHARIEEIDGSRAEAMDDVVAVLTAEDLLEHDLATMPTLMDDTQDVLVNDKVKFQSQEVAAVIAKDRYAAKDGAEKVEVDYDVLDPVVDAEEALEADAPLVRDELEDQEDNHIFDWDTGDKEATDEVFDQADVTVEEDMLYQRLHPAPIETCGAVADWDPGMDKMTVHMTSQAPHAHRTLFSQVSGIPEHKVRIVSPDVGGGFGNKVPIYPGYVVAAAASYVLEQPVKWIEERSENIQTTGFARDYDMTGELAATEDGVIEGVKVDVLANHGAYNAAAQPSKFPAGFFNIFTGSYDIEAAYGSLTAAFTNTAPGGVAYRCSFRVTE…
PSN90464.1	Candidatus Marsarchaeota G2 archaeon OSP_D	Archaea	Marsarchaeota	N/A	N/A	Mixed 1	MGSAVKRKEDVRFIQGRGTYVDDISLPGMVYLDFVRSPYAHARIRSISTERAKGAPGVVAVITGKDLQPLGLDWIPTLSGDKMMVLPTEKVVFQMQEVVGVVAESRYAAADAVKLVEVDYEPLPVVTDPKKALEEGSPIVREDKRTNHVFHWEAGDREATDRLFEQADVVVGQDMYYQRIHVSYMEPCGCVAYYDSVKGTLTIWMTTQAPHVVRTVASLITKIPENKIRIISPDIGGGFGGKVYVYPGYIVAAVASIVTGRPVKWVNDRSDDHPSTAFARDFHMRAELAAKRDGTLLAFRVKAVSDHGAFFGDANPSKFPFGLFSICTGSYDLKAAFVEVDGAYTNKPQGGIAYRCSFRVTEAVYAIERLVDIMAHRLGIDPAELRLKNFIPPEKFPYR…
PSN96219.1	Candidatus Marsarchaeota G2 archaeon ECH_B_2	Archaea	Marsarchaeota	N/A	N/A	Mixed 1	MGSAVKRKEDVRFIQGRDTYVDDISLPGMVYLDFVRSPYAHARIRSISTERAKGAPGVVAVITGKDLQPLGLDWIPTLSGDKMMVLPTEKVVFQMQEVVGVVAESRYAAADAVKLVEVDYEPLPVVTDPKKALEEGSPIVREDKRTNHVFHWEAGDREATDRLFEQADVVVGQDMYYQRIHVSYMEPCGCVAYYDSVKGTPTIWMTTQAPHVVRTVASLITKIPENKIRIISPDIGGGFGGKVYVYPGSIVAAVASIVTGRPVKWVNDRSDDHPSTAFARDFHMRAELAAKRDGTLLAFRVKAVSDHGAFFGDANPSKFPFGLFSICTGSYDLKAAFVEVDGAYTNKPQGGIAYRCSFRVTEAVYAIERLVDIMAHRLGIDPAELRLKNFIPPEKFPYR…
PSO00878.1	Candidatus Marsarchaeota G2 archaeon ECH_B_3	Archaea	Marsarchaeota	N/A	N/A	Mixed 1	MGSAVKRKEDVRFIQGRDTYVDDISLPGMVYLDFVRSPYAHARIRSISTERAKGAPGVVAVITGKDLQPLGLDWIPTLSGDKMMVLPTEKVVFQMQEVVGVVAESRYAAADAVKLVEVDYEPLPVVTDPKKALEEGSPIVREDKRTNHVFHWEAGDREATDRLFEQADVVVGQDMYYQRIHVSYMEPCGCVAYYDSVKGTPTIWMTTQAPHVVRTVASLITKIPENKIRIISPDIGGGFGGKVYVYPGSIVAAVASIVTGRPVKWVNDRSDDHPSTAFARDFHMRAELAAKRDGTLLAFRVKAVSDHGAFFGDANPSKFPFGLFSICTGSYDLKAAFVEVDGAYTNKPQGGIAYRCSFRVTEAVYAIERLXDIMAHRLGIDPAELRLKNFIPPEKFPYR…
OLD93897.1	Candidatus Rokubacteria bacterium	Bacteria	Methylomirabilota	Methylomirabilia	Rokubacteriales	Mixed 1	MALRTSPEVGGMGHSIKRKEDPRFIRGKGTYVDDVELPGMLYLDIVRSPHAHAKIKKIDIAKAMAVPGVLAVITGQDLAKYNLHWMPTLMSDTQMVLPVEKVMYQAQEVAGVLATSRYAAADGMAAVEVEYEPLPVVVDPKKALLPGAPVLRTDKKDKKDNHIWHWEWGDKAATDRTFAEAGVTVKQDIYIPRIHVSSIETCGCVAHFDKVNDKLTVWMTTQAPHAIRTVFALVAGHVGLAEHKIRIISPDIGGGFGGKVPVYPGYVIAVAASVLTGKPVKWIEDRMENLQADSFARDYHITAELAAKKDGTLTALRIKTLADHGYTDAAANPSKFPAGLFHVCTGSYDLKAAHVEVDGVYTNKPPGGIAYRCSFRVTEAVHTIERMVDLMARELGMDA…
PYM24176.1	Candidatus Rokubacteria bacterium	Bacteria	Methylomirabilota	Methylomirabilia	Rokubacteriales	Mixed 1	MTPRTSLDVGGMGHSIKRKEDPRFIRGKGTYVDDVQLPGMLWLDIVRSPHAHAKIVKIDTAAALATPGVLAVITGQDLAKYNLHWMPTLMSDTQMVLPVDKVMYQAQEVAAVLATSRYAAADGAAAVTVEYEPLPVVVDPKKALEPGAPVLRTDKKDKKDNHIWHWEWGDRAATDRAMAEADVTVKQDIYIPRIHVASIETCGCVAHFDKVNDKLTVWMTTQAPHAIRTVFALVAGHVGLQEHKIRIISPDIGGGFGGKVPVYPGYVIAVAASVLTGKPVKWIEDRMENLQADSFARDYHITAELAAKKDGTLTALRIKTLADHGYTDAAANPSKFPAGLFHVCTGSYDLKAAHVEVDGVYTNKPPGGIAYRCSFRVTEAVHTIERMVDLMAHQLGQDP…
PYM25426.1	Candidatus Rokubacteria bacterium	Bacteria	Methylomirabilota	Methylomirabilia	Rokubacteriales	Mixed 1	MEPRTTADVGGMGHSLKRKEDPRFIRGRGTYVDDVQLPGMLYLDIVRSTHAHAKIVKIDSAKALAVPGVLAVITGADLAKYNLHWMPTLMSDTQMVLPVEKVMYQAQEVAAVLATSRYAAADGAAVVEVEYDPLPVVVDPRKALEPGAPVLRTDKKDKKDNHIWHWEWGEKAATDRAFTEAAVTVKENIYLPRIHVASIETCGCIAHFDKIDGKLTVWMTTQAPHAIRTVFALVAGHVGLTEHKIRIISPDIGGGFGGKVPVYPGYVIAVAASVLTGKPVKWIEDRMENLQADSFARDYHITAELAANKDGKLTALRIKTLADHGYTDAAANPSKFPAGLFHVCTGSYDLKAAHVEVDGVYTNKPPGGIAYRCSFRVTEAVHTIERMVDLMAHQLDIDP…
PYN64991.1	Candidatus Rokubacteria bacterium	Bacteria	Methylomirabilota	Methylomirabilia	Rokubacteriales	Mixed 1	MALRTSPEVGGMGHSIKRKEDPRFIRGKGTYVDDVELPGMLYLDIVRSPHAHAKIKKIDIAKAMAVPGVLAVITGQDLAKYNLHWMPTLMSDTQMVLPVEKVMYQAQEVAEYEPLPVVVDPKKALLPGAPVLRTDKKDKKDNHIWHWEWGDKAATDRTFAEAGVTVKQDIYIPRIHVSSIETCGCVAHFDKVNDKLTVWMTTQAPHAIRTVFALVAGHVGLAEHKIRIISPDIGGGFGGKVPVYPGYVIAVAASVLTGKPVKWIEDRMENLQADSFARDYHITAELAAKKDGTLTGLRIKTLADHGYTDAAANPSKFPAGLFHVCTGSYDLKAAHVEVDGVYTNKPPGGIAYRCSFRVTEAVHTIERMVDLMARELGMDAADFRMKNFIKPEQFPYRSA…
PYN73897.1	Candidatus Rokubacteria bacterium	Bacteria	Methylomirabilota	Methylomirabilia	Rokubacteriales	Mixed 1	MALRTSPEVGGMGHSIKRKEDPRFIRGRGTYVDDVQLPGMLYLDIVRSPHAHAKIIKIDTAKAMAVPGVLAGITGQDLAKYNLHWMPTLMSDTQMVLPVEKVMYQAQEVAAVLATSRYAAADGAAVVEVEYEPLPVVVDPRKALEPGAPVLRTDKKDKKDNHIWHWEWGDRTATDRAFGEAAVTVKEDIYLPRIHVASIETCGCIAHFDKVDGRLTVWMTTQAPHAIRTVFALVAGHVGLAEHKIRIVSPDIGGGFGGKVPVYPGYVIAVAASVLTGKPVKWIEDRMENLQADSFARDYHISAELAASKDGTLTALRIKTLADHGYTDAAANPSKFPAGLFHVCTGSYDLKAAHVEVDGAYTNKPPGGIAYRCSFRVTEAVHTIERMVDLMAHQLGVDP…
PYN85486.1	Candidatus Rokubacteria bacterium	Bacteria	Methylomirabilota	Methylomirabilia	Rokubacteriales	Mixed 1	MALRTSPEVGGMGHSIKRKEDPRFIRGKGTYVDDVQLPGMLYLDIVRSPHAHAKIVKIDAAKAMAVPGVLAVITGQDLAKYNLHWMPTLMSDTQMVLPVEKVMYQAQEVAAVLATSRYAAADGAAAVEVQYDPLPVVVDPKKALEPGAPVLRTDKKDKKDNHIWHWEWGDKGATDRAFGEAAVTVKEDIYLPRIHVASIETCGCVAHFDRVNDKLTVWMTTQAPHAIRTVFALVAGHVGLAEHKIRIISPDIGGGFGGKVPVYPGYVIAVAASVLTGKPVKWIEDRMENLQADSFARDYHITAELAAKKDGTLTALRIKTLADHGYTDAAANPSKFPAGLFHVCTGSYDLKAAHVEVDGAYTNKPPGGIAYRCSFRVTEAVHTIERMVDLMAHQLNIDP…
PYO05232.1	Candidatus Rokubacteria bacterium	Bacteria	Methylomirabilota	Methylomirabilia	Rokubacteriales	Mixed 1	MIPAAFEYHAPSTIGEATALLQKLGEDAKVLSGGQSLIPLMKLRLASPAHLVDINGIPGLSGIREDGGFLKIGALTGAPVLRTDKKDKKDNHIWHWEWGNRSATDRAFGEAAVTIKEDIYLPRIHVASIETCGCIAHFDKIDGKLTVWMTTQAPHAIRTVFALVAGHVGLAEHKIRIISPDIGGGFGGKVPVYPGYVIAVAASVLTGKPVKWIEDRMENLQADSFARDYHISAELAAKKDGTLTALRIKTLADHGYTDAAANPSKFPAGLFHVCTGSYDLKAAHVEVDGVYTNKPPGGIAYRCSFRVTEAVHTIERMVDLMAHQLGIDPAEFRMKNFVKPEQFPYKSALGWEYDSGNYGGALQKAMDMIGYADLRREQAEKRKRGQLMGIGISSFTEIV…
PYO17475.1	Candidatus Rokubacteria bacterium	Bacteria	Methylomirabilota	Methylomirabilia	Rokubacteriales	Mixed 1	MMALRTSPEVGGMGHSIKRKEDPRFIRGKGTYVDDVQLPGMLYLDIARSPFAHAKITRIGTSKALAIPGVLAVITGQDLAKYNLHWMPTLMSDTQMVLPVEKVMYQAQEVAAVLATSRYAAADGVAAVEVEYEPLPVVVDPKKALEPGAPVLRTDKKDKKDNHIWHWEWGDRAATDRAFTQADVTVKQDIYIPRIHVASIETCGCVAHFDKVNDKLTVWMTTQAPHAIRTVLALVAGHVGLAEHKIRIISPDIGGGFGGKVPVYPGYVIAIAASVLTGKPVKWIEDRMENLQADSFARDYHITAELAAKNDGTLTALRIKTLADHGYADAAANPSKFPAGLFHICTGSYDLKAAHVEVDGVYTNKPPGGIAYRCSFRVTEAVHTIERMVDLMAHQLAMD…
PYO31547.1	Candidatus Rokubacteria bacterium	Bacteria	Methylomirabilota	Methylomirabilia	Rokubacteriales	Mixed 1	MTPKTSLEVGGMGHSIKRKEDPRFIRGKGTYVDDVQLPGMLYLDIVRSPFAHATIKKIDTAKALATPGVLAVITGQDLAKYNLHWMPTLMSDTQMVLPVEKVMYQAQEVAAVLATSRYTAADGVAAVEVEYEPLPVVIDPRKALEPGAPVLRTDKKDKKDNHIWHWEWGDRAAADRAFGEADVRVKEDIYIPRIHVASIETCGCIASFDKVDGKLTVWMTSQAPHAIRTVFALVAGHVGLAEHKIRIISPDIGGGFGGKVPVYPGYVIAVAASVLTGKPVKWMEDRMENLQADSFARDYHITAELAAKKDGTLTAIRIKTLADHGYTDAAANPSKFPAGLFHICTGSYDFKAAHVEVDGAYTNKPPGGIAYRCSFRVTEAVHTIERMADIMAHELGMDP…
WP_012827153.1	Haliangium ochraceum	Bacteria	Myxococcota	Polyangia	Kofleriales	Mixed 2	MATPKQAPKKKLCGIGHPLKRKEDGRFLRGRGNYVDDVQLPRMLHMVILRSPMAHARIVDIDTSAALELPGVVAVLTGKDLEAHNLAWMPTLSGDTQAVLATDKVRFQGQEVAAVIATSAYIAADALELIDVEYEELTPVVDPKFALTPEAPLIRDEKEGQTDNRSYHWETGEREKVDALFAQADHVVKLDTLYPRCHPAPLETCGCVADVNGATGKATIYLTSQAPHAHRTLFSMVSGLPEQQVRIISPDIGGGFGNKVPIYPGYVVATAASLVLDRPVKWIETRSENLISTGFARDYHMSGELALKADGTMLALRVSLISDHGAFYADAQPTKFKAGLFHIVTGSYDIQAAHIVADGAFTNKAPGGVAYRCSFRVTEASYLIERLVQNASLVLGMDP…
RMD66406.1	Candidatus Parcubacteria bacterium	Bacteria	Patescibacteria	N/A	N/A	Mixed 1	MGNPEIGGMGCSVKRKEDPRFIRGKGTYVDDIKLPGMLYMDILRSPYAHAKIKSINAEKALALPGVAAVITGKDLEQYNLHWMPTLMSDTQMVLPTEKVMYYAQEVAAVVATDRYTAADALDLIEVDYEPLPAIVDPREALKPGAPVLRTDKADKKDNHIFHWEAGDRAATDRAFDEAEVKVEQEIYLPRIHVSSIETCGCVASYDKVSQKLTVWMTTQAPHAIRTVFALVAGHVGLAEHRIRVISPDIGGGFGGKVPVYPGYVIAVAVSFLTGKPVKWIEDRSENLQADSFARDYRIKAELAGKKDGTITALRIKTIADHGYTDAAANPSKFPAGLFSICTGSYDLKHAFAEVDAAYTNKPPGGIAYRCSFRVTEAVHAIERIVDVFAQELQIDPAKL…
AII86680.1	Planktomarina temperata	Bacteria	Proteobacteria	Alphaproteobacteria	Rhodobacterales	Proteobacterial	MKDEITREERVDNLKGMGCSRKRVEDARFTQGKGNYVDDIKLDGMLFGDFVRSPYAHARVKSINKDTALKVPGVLAVLTADDLRPLGLHWMPTLAGDKQMVLADGKVLFQGQEVAFVVAEDRYAAADGIEAVEVEYEELPVLVNPFEALKSDVVLREDLVAADGSIPAGAHGPRKHHNHIFTWEAGDKDPTEEVIANAEVVAEESMYYHRTHPCPLETCGCVASMDKVNGKLTLWGTFQAPHAIRTVVSLISGIEEHNIRVVSPDIGGGFGNKVGAYPGYVCSVVASIVTGKPVKWIEDRMDNLMTTAFARDYHMTGKISATKEGKITGLQCHVTADHGGFDACADPTKFPAGFMNICTGSYDIPTAFLEVDGVYTNKAPGGVSYRCSFRVTEAVYFIE…
ODU98075.1	Rubrivivax sp. SCN 70-15	Bacteria	Proteobacteria	Gammaproteobacteria	Betaproteobacteriales	Proteobacterial	MNAPTDPKVLERKDALQGLGDSRLRKEDARFIQGKGNYVDDIKLPGMLHMDIVRSPYAHARIKSLDKSAALKVPGVIAVLTADDLKPLKLHWMPTLAGDVAAVLADGKVHFQMQEVAVVIAEDRYAAADGVEAVVVEYEELPVVIDPYAALEPGATVIREDLAGKTEGAHGKRDHPNHIFTWDAGDEAATNAAFAAAPVTVEQHLFYPRVHPCPLETCGCVASFDPVRGELVTYMTSQAPHVVRTVVSLLSGIPESKVRIVSPDIGGGFGNKVGVYPGYVCAIVASIVLGKPVKWIEDRIENISSTAFARDYHMDGEIAATPDGKILGLRVHVIADHGAFDACADPTKFPAGMFHICSGSYDIPAAYCQVKGVYTNKAPGGVAYRCSFRVTEAVYLVER…
SDT48481.1	Bradyrhizobium canariense	Bacteria	Proteobacteria	Alphaproteobacteria	Rhizobiales	Proteobacterial	MNDMTPTREQREAKLEGMGCKRKRVEDIRFTQGRGNYVDDVKLPGMLHGDFVRSPHAHARVKSINSEEALKVPGVLAVITAETLKTVNLAWMPTLAGDVQMVLADGKVLFQNQEVAFVVATDRYAADDGINKVVVEYEALPPLVDPFKAMDADAPVLREDLAGKTTGAHGPRKHHNHIFEWTVGDKDLTDAAFRKAEVTIKEMISYHRTHPSPLETCQCVCSFDKIKGELTIWGTFQAPHVIRTVVALIAKIPEHKIHVIAPDIGGGFGNKVGAYPGYICAAVASIVTGKPVKWVEDRIENLTATSFARDYHMTTEIAATKDGKVTGLRVHVLADHGAFDACADPSKWPAGFFNIVTGSYDFPTAHLAVDGVYTNKAPGGVAYRCSFRVTEAAYCIERG…
SSC70678.1	Rhizobium naphthalenivorans	Bacteria	Proteobacteria	Alphaproteobacteria	Rhizobiales	Proteobacterial	MNDMTPTREQREARLEGMGCKRKRVEDIRFTQGKGNYVDDVKLPGMLHGDFVRSPHAHARIKSINTEKALKVPGVLAVLTAETLKTVNLAWMPTLAGDVQMVLADGKVLFQNQEVAFVVATDRYAADDGIGAVEVEYEALPPLIDPFTAMDADAPVLREDLAGKTEGAHGPRKHHNHIFEWTVGDRELTDLAFDKAEVTIKEMISYHRTHPSPLETCQCVCSFDKIKGELTIWGTFQAPHVIRTVVALISKIPEHKIHVIAPDIGGGFGNKVGAYPGYICAAVATIVTGKPVKWVEDRMENLTTTSFARDYHMTTEIAATKEGKVTGLRVHVLADHGAFDACADPSKWPAGFMNIVTGSYDFPVAHLAVDGVYTNKAPGGVAYRCSFRVTEAAYCIERG…
WP_006009537.1	Glaciecola pallidula	Bacteria	Proteobacteria	Gammaproteobacteria	Enterobacterales	Proteobacterial	MDTVADKQKREDSLNGVGCSRKRKEDARFIQGKGNYTDDIKMPGMLFADMVRSPYAHARIISINTEKALALPGVHAVLTAADLKPLNLHWMPTLAGDVQAVLADEKVHFQYQEVALVVADDRYIAADAIDLVEVEYEELPVLVDPHKAMTAEAPILREDLVGKMEGAHSTRKHDNHIFNWQAGEKDATDRVFDAAEVTVSQDMVYHRVHPCPLETCGCVASMDKINGKLTVYLTSQAPHVVRTVVSMLSGLPESSVRIVSPDIGGGFGNKVGIYPGYVASIVASIVLGVPVKWVEDRMENISTTAFARDYHMRGELAADSNGIIKALRVNVLADHGAFDSCADPSKFPAGFMHICTGSYDIPVAHLNVDGVYTNKAPGGVSYRCSFRVTEAVYVIERTM…
WP_006611353.1	Bradyrhizobium sp. ORS 285	Bacteria	Proteobacteria	Alphaproteobacteria	Rhizobiales	Proteobacterial	MNDMTPTREQREAALEGMGCRRKRVEDIRFTQGKGNYVDDVKLPGMLHGDFVRSPHAHARVKAIHTEDALKVPGVLAVITAETLKTVNLAWMPTLAGDVQMVLADGKVLFQNQEVAFVVATDRYAADDGVSKVVVDYEPLPVLVDPFKAMDPDAPVLREDLTGKTSGAHGPRKHHNHIFEWSVGDKELTDAAFKKADVTIKEMISYHRTHPSPLETCQCVCSFDKIKGELTIWGTFQAPHVIRTVVSLIAKLPEQKIHVIAPDIGGGFGNKVGAYPGYICAAVASIVTGKPVKWVEDRIENLTATAFARDYHMTTEIAATRDGKVTGLRVHVLADHGGFDACADPSKWPAGFFNIVTGSYDFPVAHLVVDGVYTNKAPGGVAYRCSFRVTEAAYCIERA…
WP_006934453.1	Labrenzia aggregata	Bacteria	Proteobacteria	Alphaproteobacteria	Rhizobiales	Proteobacterial	MNDMTPTREQREAALEGMGCKRKRVEDIRFTQGKGQYVDDLKLPGMVFGDFVRSPYAHAKITRIDASEALKLPGVIAVLTAEDLKGVNLAWMPTLAGDVQMVLADGKVLYQNQEVAFVVAENRYIADDAIQLVEVEYEELPVLTDPFKSMDADAPVLRPDLDGKMEGAHGPRKHHNHIFTWEVGDREETDKAFSEADVTIKELISYHRTHPSPLETCQCVASMDKIKGELTVWGTFQAPHVIRTVASLLSTIPEQKIHVIAPDIGGGFGNKVGAYPGYICAIVASIVTGVPVKWVEDRMENLSTTSFARDYHMTAEIAAKNDGTVTGLKVHVLADHGGFDACADPSKWPAGFFNIVTGSYDFPAAHLEVDGVYTNKAPGGVAYRCSFRVTEAAYCIERA…
WP_007181871.1	Burkholderia sp. Ch1-1	Bacteria	Proteobacteria	Gammaproteobacteria	Betaproteobacteriales	Proteobacterial	MGNLDTNLDRLAALEGMGCSRKRREDPRFIQGKGTYVDDVKMPGMLFGVMVRSPYAHARVKKIDKSRALAHPGVHAVLTADDLKPLKLHWMPTLAGDVQAVLADEKVCFQNQEVAFVVADDRYVAADAAELVEVEYEELPAVVDPLTALAADAPVIREDIQDKQAGAHGARKHPNHIFTWQVGDKDKTDRVFDNAEVTVTQDMLYPRVHPCPLETCGCVASFDKARGDLTVYITSQAPHVVRTVVGLLSAIPESKIRIISPDIGGGFGNKVGVYPGYVTSIVASIVLGRPVKWIESRAENLSSTAFARDYHMSGELAADRDGRIKALRVHVTADHGAFDACADPTKWPAGMFHVCTGSYAIPNAFVSVDGVYTNKFPGGVAYRCSFRVTEAVYLIERMV…
WP_008188701.1	Labrenzia alexandrii	Bacteria	Proteobacteria	Alphaproteobacteria	Rhizobiales	Proteobacterial	MNDITPTREQREAALEGMGCKRKRVEDVRFTQGQGQYVDDIKLPGMVFGDFVRSPYPHARITKIDATEALKIPGVIAVLTAEDLKGVNLAWMPTLAGDVQMVLADGKVLYQNQEVAFVVAENRYIADDAIQLVEVDYEELPVLIDPFKAMDPDAPVLREDLEGKMEGAHGPRDHHNHIFKWHVGDSEETAKAFSEADVTIKEMISYHRTHPSPLETCQCVASMDKVKGELTLWGTFQAPHVIRTVASLLSTIPEHKIHVIAPDIGGGFGNKVGAYPGYICSIVASIVTGVPVKWVEDRMENLSTTSFARDYHMTTELAAKADGTVTGLKVHVLADHGGFDACADPSKWPAGFFNIVTGSYDFPTADLTVDGVYTNKAPGGVAYRCSFRVTEAAYCIERA…
WP_008206628.1	Roseobacter sp. SK209-2-6	Bacteria	Proteobacteria	Alphaproteobacteria	Rhodobacterales	Proteobacterial	MKDDITRDERVENLKGMGCSRKRVEDARFTQGKGNYVDDIKLDGMLFGDFVRSPYAHARITNIDAAAALEVPGVIAVLTAADLEPLGLHWMPTLAGDKQMVLADGKVLFQGQEVAFVVAEDRYAAADGIEAVEVEYEELPVVVDPFAALQSDVVLREDLVAEDGSLPDGAHGPRKHHNHIFTWEAGDKEPTEQVIDTAEVVAEETMYYHRTHPCPLETCGSVASMDKVNGKLTLWGTFQAPHAIRTIVSLISGIEEHNIRVISPDIGGGFGNKVGAYPGYVCSVVASIVTGKPVKWIEDRMDNLMTTAFARDYHMTGKISATRDGKITGLHCHVTADHGGFDACADPTKFPAGFMNICTGSYDIPTAYLAVDGVYTNKAPGGVSYRCSFRVTEAVYFIE…
WP_008229887.1	Roseobacter sp. GAI101	Bacteria	Proteobacteria	Alphaproteobacteria	Rhodobacterales	Proteobacterial	MKDEVTREERVTNLKGLGCSRKRVEDARFTQGKGNYVDDINLPGMLTGDFVRSPYAHARIKSINTDAAMALDGVIAVLTAKDLEPLGLHWMPTLAGDKQMVLADGKVLFQGQEVAFVVAKDRYIASDAVELVEVDYEELPVIVDPFKSMQSDVVLREDLDPKAPGAHGPRKHHNHIFTWEVGDEDGTNAVIDDADIVAEESMYYHRTHPCPLEPCGAVASMDKVNGKLTLWGTFQAPHVVRTVASLLSGIEEHNIRVVSPDIGGGFGNKVGVYPGYVCSIVASIVTGVPVKWVEDRMENLMSTAFARDYWMKGKISATKEGKITGLHCHVTADHGAFDACADPTKFPAGFMNICTGSYDIPIAYLGVDGVYTNKAPGGVSYRCSFRVTEAVYFIERMIE…
WP_008280464.1	Roseovarius sp. TM1035	Bacteria	Proteobacteria	Alphaproteobacteria	Rhodobacterales	Proteobacterial	MNDLTPDRDDRTAKLKGIGCARKRVEDARFTQGKGNYVDDIKMPGMLFGDFVRSPYAHARVKSIDTSAAMALDGVVAVLTAKDLEPLGLHWMPTLAGDKQMVLADGKVLFQGQEVAFVVARDRYVAADAVELVDVEYEELPVITDPFEALNSDTVLREDLVPGADGAHGPRRHPNHIFLWEQGDKSTTEEVIASADVVAEEMIYYHRTHPCPLETCGCVASMDKVNGKLTLYGTFQAPHVVRTVASLLSGIDEHNIRVVSPDIGGGFGNKVGVYPGYVCSIVATIVTGLPVKWVEDRMENLMATAFARDYWMKGKIAATKEGKITGLWCHVTADHGAFDACADPTKFPAGFFHICTGSYDIPVAYVGVDGVYTNKAPGGVAYRCSFRVTEAAYFIERMI…
WP_008961551.1	Bradyrhizobium sp. STM 3809	Bacteria	Proteobacteria	Alphaproteobacteria	Rhizobiales	Proteobacterial	MNDMTPTREQREAALEGMGCRRKRVEDIRFTQGKGNYVDDVKLPGMLHGDFVRSPHAHARVKAIHTEEALKVPGVLAVITAETLKTVNLAWMPTLAGDVQMVLADGKVLFQNQEVAFVVATDRYAADDGVSKVVVDYEPLPVLVDPSKAMEPDAPVLREDLAGKTSGAHGPRKHHNHIFEWSVGDKELTDAAFKKADVTIKEMISYHRTHPSPLETCQCVCSFDKIKGELTIWGTFQAPHVIRTVVSLIAKLPEQKIHVIAPDIGGGFGNKVGAYPGYICAAVASIVTGKPVKWVEDRIENLTATAFARDYHMTTEIAATRDGKVTGLRVHVLADHGGFDACADPSKWPAGFFNIVTGSYDFPVAHLSVDGVYTNKAPGGVAYRCSFRVTEAAYCIERA…
WP_008970047.1	Bradyrhizobium sp. STM 3843	Bacteria	Proteobacteria	Alphaproteobacteria	Rhizobiales	Proteobacterial	MNDMTPTREQREAALEGMGCKRKRVEDIRFTQGKGNYVDDVKLPGMLHGDFVRSPHAHARVKSINTDEALKVPGVLAVITAETLKTVNLAWMPTLAGDVQMVLADGKVLFQNQEVAFVVATDRYAADDGVSKVVVEYEPLPVLIDPFKAMDPDAPVLREDLAGKTSGAHGPRKHHNHIFEWAIGDKDLTDAAFNKAEVTIKEMISYHRTHPSPLETCQCVCSFDKIKGELTIWGTFQAPHVIRTVVSLIAKLPEQKIHVIAPDIGGGFGNKVGAYPGYICAAVASIVTGKPVKWVEDRIENLTATSFARDYHMTTEIAATKEGKVTGLRVHVLADHGAFDACADPSKWPAGFFNIVTGSYDFPVAHCVVDGIYTNKAPGGVAYRCSFRVTEAAYCIERA…
WP_009027318.1	Bradyrhizobium sp. ORS 375	Bacteria	Proteobacteria	Alphaproteobacteria	Rhizobiales	Proteobacterial	MNDMTPTREQREAALEGMGCRRKRVEDIRFTQGKGNYVDDVKLPGMLHGDFVRSPHAHARVKAIHTEDALKVPGVLAVITAETLKTVNLAWMPTLAGDVQMVLADGKVLFQNQEVAFVVATDRYAADDGVSKVVVDYEPLPVLVDPFKAMDPDAPVLREDLAGKTSGAHGPRKHHNHIFEWSVGDKELTDAAFKKADVTIKEMISYHRTHPSPLETCQCVCSFDKIKGELTIWGTFQAPHVIRTVVSLIAKLPEQKIHVIAPDIGGGFGNKVGAYPGYICAAVASIVTGKPVKWVEDRIENLTATAFARDYHMTTEIAATKDGKVTGLRVHVLADHGGFDACADPSKWPAGFFNIVTGSYDFPVAHLAVDGVYTNKAPGGVAYRCSFRVTEAAYCIERA…
WP_009810137.1	Roseobacter sp. MED193	Bacteria	Proteobacteria	Alphaproteobacteria	Rhodobacterales	Proteobacterial	MNDMTPDREERSANLKGLGCSRKRVEDARFTQGKGNYVDDIKLPDMLHGDFVRSPYAHARVVSVNKDAALALPGVVAVLTAEDLAPLNLHWMPTLAGDKQMVLADGKVLFQGQEVAFVVASDRYVAADAVELVEVEYEELEVITDPFEALKSDVVLREDLEGQTEGAHGPRKHHNHIFTWEQGDEAGTNQVLDNAEVVAEETMYYHRTHPCPLETCGSVASMDKVNGKLTLWGTFQAPHVVRTVASLLSGIEEHNIRVVSPDIGGGFGNKVGVYPGYVCSIVASIVTGKPVKWVEDRMENLMSTAFARDYHMTGKISATKEGKITGLHCHVTADHGGFDACADPTKFPAGFMNICTGSYDIPVAYLAVDGVYTNKAPGGVSYRCSFRVTEAVYFIERMI…
WP_009819350.1	Roseovarius sp. 217	Bacteria	Proteobacteria	Alphaproteobacteria	Rhodobacterales	Proteobacterial	MNDLTPDRDDRTAKLKGIGCARKRVEDARFTQGKGNYVDDIKLPGMLFGDFVRSPYAHARVTSIDTSAAMALDGVIAVLTAKDLEPLGLHWMPTLAGDKQMVLADGKVLFQGQEVAFVVARDRYVAADAVELVEVEYEELPVITDPFVSLNSDTVLREDLAPGADGAHGPRRHPNHIFLWEEGDKAATEEVIASADVVAEEMIYYHRTHPCPLETCGCVASMDKVNGKLTVYGTFQAPHVVRTVASLLSGIDEHNIRVASPDIGGGFGNKVGVYPGYVCSIVASIVTGVPVKWVEDRMENLMATAFARDYWMQGKIAATKEGKITGLWCHVTADHGAFDACADPTKFPAGFFHICTGSYDIPVAYVGVDGVYTNKAPGGVAYRCSFRVTEAAYFIERMI…
WP_010437398.1	Ruegeria conchae	Bacteria	Proteobacteria	Alphaproteobacteria	Rhodobacterales	Proteobacterial	MNEQTMTPGERAANLKGMGSSRKRVEDVRFTQGKGNYVDDIKLDGMLFGAFVRSPYAHARVVNVNKEAALAVPGVVAVLTAEDLAPLGLHWMPTLAGDKQMVLADGKVLFQGQEVAYVVAENRYIAADAAELVEVDYEELPVLTDPFEALKSDVVLREDLAGQTEGAHGPRKHHNHIFTWEQGDKDATEAVLGEADVVAEEMVYYHRTHPCPLETCGCVASMDKVTGKLTLYGTFQAPHAIRTVVSLISGLAEHNIRVISPDIGGGFGNKVGAYAGYVCSVVASIVTGQPVKWVENRMENLMSTAFARDYWMQGKIAATKDGKITGLWCHTTADHGGFDACADPTKFPAGFMNICTGSYDIPTAYLAVDGVYTNKAPGGVAYRCSFRVTEAAYFIERMI…
WP_011048110.1	Ruegeria pomeroyi	Bacteria	Proteobacteria	Alphaproteobacteria	Rhodobacterales	Proteobacterial	MKDEVTSREERIENLKGMGCSRKRVEDARFTQGKGNYVDDIKLDGMLFGDFVRSPYAHAKIVNIDTSAALEVPGVLAVLTAKDLEPLGLHWMPTLAGDKQMVLADGKVLFQGQEVAFVVAVDRYAAADGIEAVEVEYEELEVLVDPFKAMQSDVVLRPDTVAEDGSPADGAHGPRKHHNHIFTWEAGDKGPTFETIDNAEVVAEETMYYHRTHPCPLETCGCVASMDKVNGKLTLWGTFQAPHAIRTVVSLISGIEEHNIRVISPDIGGGFGNKVGAYPGYVCSVVASIVTGKPVKWIEDRMDNLMTTAFARDYHMTGRISATKEGKITGLHCHVTADHGGFDACADPTKFPAGFMNICTGSYDIPTAFLEVDGVYTNKAPGGVSYRCSFRVTEAVYFI…
WP_011455216.1	Jannaschia sp. CCS1	Bacteria	Proteobacteria	Alphaproteobacteria	Rhodobacterales	Proteobacterial	MKDEVSREERIDNLKGMGCSRKRVEDARFTQGKGNYVDDIKMDGMLFGDFVRSPYAHARVKSIDISAAMDVPGVLAVLTAADLEPLGLHWMPTLAGDKQMVLADGKVLFQGQEVAFVVAEDRYAAADGIELVEVDYEELPVLVNPFEALQSDVVLREDLVAEDGTIPAGAHGPRKHPNHIFTWEAGDKEPTDQVIADAEVVAEESMYYHRTHPCPLETCGCVASMDKVNGKLTLWGTFQAPHAIRTVVSLISGIEEHNIRVISPDIGGGFGNKVGAYPGYVCSVVASIVTGKPVKWIEDRMDNLMTTAFARDYHMTGQISATKEGKITGLKCHVTADHGGFDACADPTKFPAGFMNICTGSYDIPTAYLEVDGVYTNKAPGGVSYRCSFRVTEAVYFIE…
WP_011488436.1	Paraburkholderia xenovorans	Bacteria	Proteobacteria	Gammaproteobacteria	Betaproteobacteriales	Proteobacterial	MGNLDTNLDRLAALEGMGCSRKRREDPRFIQGKGTYVDDVKMPGMLFGVMVRSPYAHARVKKIDKSRALAHPGVHAVLTADDLKPLKLHWMPTLAGDVQAVLADEKVCFQNQEVAFVVADDRYVAADAAELVEVEYEELPAVVDPLTALAADAPVIREDIQDKQAGAHGARKHPNHIFTWQVGDKDKTDRVFDNAEVTVTQDMLYPRVHPCPLETCGCVASFDKARGDLTVYITSQAPHVVRTVVGLLSAIPESKIRIISPDIGGGFGNKVGVYPGYVTSIVASIVLGRPVKWIESRAENLSSTAFARDYHMSGELAVDRDGRIKALRVHVTADHGAFDACADPTKWPAGMFHVCTGSYAIPNAFVSVDGVYTNKFPGGVAYRCSFRVTEAVYLIERMV…
WP_011629305.1	Alkalilimnicola ehrlichii	Bacteria	Proteobacteria	Gammaproteobacteria	Nitrococcales	Proteobacterial	MATPAEELDRNEKLGGIGCSRKRKEDPRFIQGKGHYVDDIQLPGMVFGDFVRSPHAHARIKAIHKDKALAHPGVHAVLTAEDLAPLNLHWMPTLAGDKQMVLADGKVCFQNQEVAMVIADDRYIAADALELVEVEYEPLEPLVDPHRAMDDEAPVIREDLAGQSEGAHSKRVHHNHIFTWDVGDKAATDKLFDEAEVTVSEKMLYQRVHPCPLETCGCVADFDKVKGELTVNLTSQAPHVVRTVFSMLSGIPESKVHINAPDIGGGFGNKVGVYPGYVVATVASIVLGRPVKWIEDRIENLSTTAFARDYHMTGELAATRDGKILGLRAHVLADHGAFDACADPSKWPAGFFNICTGSYDIKTAYARVDGVYTNKAPGGVAYRCSFRVTEACYLIERMI…
WP_012029576.1	Bradyrhizobium sp. ORS 278	Bacteria	Proteobacteria	Alphaproteobacteria	Rhizobiales	Proteobacterial	MNDMTPTREQREAALEGMGCRRKRVEDIRFTQGKGNYVDDVKLPGMLHGDFVRSPHAHARVKAIHTEEALKVPGVLAVITAETLKTVNLAWMPTLAGDVQMVLADGKVLFQNQEVAFVVATDRYAADDGVSKVVVDYEPLPVLVDPFKAMDPDAPVLREDLAGKTTGAHGPRKHHNHIFEWSVGDKELTDAAFKKADVTIKEMISYHRTHPSPLETCQCVCSFDKIKGELTIWGTFQAPHVIRTVVSLIAKLPEQKIHVIAPDIGGGFGNKVGAYPGYICAAVASIVTGKPVKWVEDRIENLTATAFARDYHMTTEIAATKDGKVTGLRVHVLADHGGFDACADPSKWPAGFFNIVTGSYDFPVAHLAVDGVYTNKAPGGVAYRCSFRVTEAAYCIERA…
WP_012041988.1	Bradyrhizobium sp. BTAi1	Bacteria	Proteobacteria	Alphaproteobacteria	Rhizobiales	Proteobacterial	MNDMTPTREQREAALEGMGCRRKRVEDIRFTQGKGNYVDDVKLPGMLHGDFVRSPHAHARVKAIHTEEALKVPGVLAVITAETLKTVNLAWMPTLAGDVQMVLADGKVLFQNQEVAFVVATDRYAADDGVSKVVVEYEPLPVLVDPFKAMDPDAPVLREDLAGKTVGAHGPRKHHNHIFEWSVGDKELTDAAFKKAEVTIKEMISYHRTHPSPLETCQCVCAFDKIKGELTIWGTFQAPHVIRTVVSLIAKIPEQKIHVIAPDIGGGFGNKVGAYPGYICAAVASIVTGKPVKWVEDRIENLTATAFARDYHMTTEIAATKDGKVTGLRVHVLADHGGFDACADPSKWPAGFFNIVTGSYDFPVAHLSVDGVYTNKAPGGVAYRCSFRVTEAAYCIERA…
WP_012177884.1	Dinoroseobacter shibae	Bacteria	Proteobacteria	Alphaproteobacteria	Rhodobacterales	Proteobacterial	MNDMTPPTREERVEKLKGLGSSRKRVEDARFTQGKGNYVDDIKLPGMLHGDFVRSPYAHARVVSINAEAALALPGVVAVLTAKDLEPLSLHWMPTLAGDKQMVLADGKVLFQGQEVAFVVAEDRYIAADAVELVEVEYEELPVLVDPFEALQSDVVLREDLEPGADGAHGPRRHHNHIFLWEEGDKAATEQVIENAEVVVEEMVYYHRTHPCPLETCGSVASMDKVNGKLTLWGTFQAPHVVRTVASLLSGIEEHNIRVISPDIGGGFGNKVGVYPGYVCSIVASIVTGKPVKFIEDRMDNLMATAFARDYWMKGRISATKEGKITGLHCHVTADHGAFDACADPTKFPAGFFHICTGSYDIPVAYVGVDGVYTNKAPGGVAYRCSFRVTEAAYFIERM…
WP_013653749.1	Polymorphum gilvum	Bacteria	Proteobacteria	Alphaproteobacteria	Rhizobiales	Proteobacterial	MNDMTLTKEQREARLEGMGCKRKRVEDIRFTQGKGQYVDDIKLPGMLYGDFVRSPYAHAKVKKIDATEALKLPGVIAVLTAEDLKGVNLAWMPTLAGDVQMVLADGKVLYQNQEVAFVIAEDRYVADDAIQLVEVEYEELPVLVDPFKALDPDAPVLRPDLEGKTEGAHGPRKHHNHIFCWEVGDKDLTAKAFSDADVTIKEMISYHRTHPSPLETCQCVASMDKIKGELTVYGTFQAPHVIRTVASLLSTIPEHKIHVIAPDIGGGFGNKVGAYPGYICAIVASIVTGRPVKWVEDRMENLSTTSFARDYHMTTEVAAKKDGTVTGLRVHVLADHGGFDACADPSKWPAGFFNIVTGSYDFPVAHLAVDGVYTNKAPGGVAYRCSFRVTEAAYCIERA…
WP_013913730.1	Oligotropha carboxidovorans	Bacteria	Proteobacteria	Alphaproteobacteria	Rhizobiales	Proteobacterial	MNIQTTVEPTSAERAEKLQGMGCKRKRVEDIRFTQGKGNYVDDVKLPGMLFGDFVRSSHAHARIKSIDTSKAKALPGVFAVLTAADLKPLNLHYMPTLAGDVQAVLADEKVLFQNQEVAFVVAKDRYVAADAIELVEVDYEPLPVLVDPFKAMEPDAPLLREDIKDKMTGAHGARKHHNHIFRWEIGDKEGTDATFAKAEVVSKDMFTYHRVHPSPLETCQCVASMDKIKGELTLWGTFQAPHVIRTVVSLISGLPEHKIHVIAPDIGGGFGNKVGAYSGYVCAVVASIVLGVPVKWVEDRMENLSTTSFARDYHMTTELAATKDGKILAMRCHVLADHGAFDACADPSKWPAGFMNICTGSYDMPVAHLAVDGVYTNKASGGVAYRCSFRVTEAVYAI…
WP_013961672.1	Roseobacter litoralis	Bacteria	Proteobacteria	Alphaproteobacteria	Rhodobacterales	Proteobacterial	MKDEVTREERVAGLKGMGCSRKRVEDARFTQGKGNYVDDIKLPGMLHGDFVRSPYAHARIKSINSDAAMALPGVTAVLTAKDLEPLNLHWMPTLAGDKQMVLADGKVLFQGQEVAFVVASDRYVAADAVELVEVEYEELEVLVDPFKSLQSDVVLREDLVAKDGSIPNGAHGPRKHHNHIFTWEAGEEEATNQVIDNADVVAESEMYYHRTHPCPLETCGSVASMDKVNGKLTLWGTFQAPHVVRTVASLLSGIEEHNIRVVSPDIGGGFGNKVGVYPGYVCSIVASIVTGVPVKWVEDRMENLMSTAFARDYWMKGKISATKEGKITGLHCHVTADHGAFDACADPTKFPAGFMNICTGSYDIPVAYLGVDGVYTNKAPGGVSYRCSFRVTEAVYFIE…
WP_014491996.1	Bradyrhizobium japonicum	Bacteria	Proteobacteria	Alphaproteobacteria	Rhizobiales	Proteobacterial	MNDLTPTREQRTAALEGMGCKRKRVEDIRFTQGKGNYVDDVKLPGMLHGDFVRSPHPHARVKKIDDSEALKVPGVLAVITAETLKTVNLAWMPTLAGDVQMVLADGKVLFQNQEVAFVVATDRYAADDGINKVIVEYEPLPPLVDPFKSMDKDAPVLREDLVGKMSGAHGPRKHDNHIFEWTVGDKELTDAAFNKAEVKIKEMISYHRTHPSPLETCQCVCSFDKIKGELTIYGTFQAPHVIRTVVALIAKLPEHKIHVIAPDIGGGFGNKVGAYPGYICAAVASIVTGKPVKWVEDRIENLTATSFARDYHMTTEIAATKDGKVTGLRVHVLADHGAFDACADPSKWPAGFFNIVTGSYDFPTAHLAVDGVYTNKAPGGVAYRCSFRVTEAAYCIERA…
WP_015495035.1	Octadecabacter arcticus	Bacteria	Proteobacteria	Alphaproteobacteria	Rhodobacterales	Proteobacterial	MKDEISREERVAGLKGLGCSRKRVEDARFTQGKGNYVDDIKLPGMLHGDFVRSPYAHARIKSINIDAAMALPGVTAVLTAKDLEPLGLHWMPTLAGDKQMVLADGKVLFQGQEVAFVVASDRYVAADAVELVEVDYEELEVIVDPFKSLQSDVVLREDLVADDGSIPNGAHGPRKHPNHIFTWEAGEEEATNQVIDNAAVVAEAEMYYHRTHPCPLETCGSVASMDKVNGKLTLWGTFQAPHVVRTVASLLSGIEEHNIRVVSPDIGGGFGNKVGVYPGYICSIVASIVTGVPVKWVEDRMENLMSTAFARDYWMKGKISATKEGKITGLHCHVTADHGAFDACADPTKFPAGFMNICTGSYDIPVAYLGVDGVYTNKAPGGVSYRCSFRVTEAVYFIE…
WP_015498526.1	Octadecabacter antarcticus	Bacteria	Proteobacteria	Alphaproteobacteria	Rhodobacterales	Proteobacterial	MKDEVTRDERVSNLKGLGCSRKRVEDARFTQGKGNYIDDMNLPGTLTGDFVRSPYAHARIKSINIDAAMALDGVVAVLTAKDLEPLGLHWMPTLAGDKQMVLADGKVLFQGQEVAFVVASDRYIASDAVELVEVEYEELPVIVDPFKSMQSDVVLREDLDPKAPGAHGPRKHHNHIFTWEVGDEEGTNAVIDDADIVAEESMYYHRTHPCPLEPCGCVASMDKVNGKLTLWGTFQAPHVVRTVASLLSGIEEHNIRVVSPDIGGGFGNKVGVYPGYICSIVASIVTGVPVKWVEDRMENLMSTAFARDYWMKGKISATKEGKITGLHCHVTADHGAFDACADPTKFPAGFMNICTGSYDIPIAYLGVDGVYTNKAPGGVSYRCSFRVTEAVYFIERMIE…
WP_015669260.1	Bradyrhizobium oligotrophicum	Bacteria	Proteobacteria	Alphaproteobacteria	Rhizobiales	Proteobacterial	MNDLTPTREQREAALEGMGCKRKRVEDIRFTQGRGNYVDDVKLPGMLHGDFVRSPHAHARVKSINSEEALKVPGVLAVITAETLKTVNLAWMPTLAGDVQMVLADGKVLFQNQEVAFVVATDRYAADDGVAKVVVEYEALPVLVDPFRAMDADAPVLREDLAGKTSGAHGPRKHHNHIFEWSVGDRELTDAAFNKAEVTIKEMISYHRTHPSPLETCQCVCSFDKIKGELTIWGTFQAPHVIRTVVSLIAKLPEHKIHVIAPDIGGGFGNKVGAYPGYICAAVASIVTGKPVKWVEDRIENLTATSFARDYHMTTEIAATKEGKVTGLRVHVLADHGAFDACADPSKWPAGFFNIVTGSYDFPVAHLSVDGIYTNKAPGGVAYRCSFRVTEAAYCIERG…
WP_015688534.1	Bradyrhizobium sp. S23321	Bacteria	Proteobacteria	Alphaproteobacteria	Rhizobiales	Proteobacterial	MNDLTPTREQRTAALEGMGCKRKRVEDIRFTQGRGNYVDDVKLPGMLHGDFVRSPHPHARVKTIDDSAALKVPGVLAVITAETLKTVNLAWMPTLAGDVQMVLADGKVLFQNQEVAFVVATDRYAADDGINAVIVEYEPLPPLVDPFKAMDPGAPVLREDLVGKMSGAHGPRKHDNHIFEWTVGDKHLTDAAFKKADVSIKEMISYHRTHPSPLETCQCVCSFDKIKGELTIYGTFQAPHVIRTVVALIAKIPEHKIHVIAPDIGGGFGNKVGAYPGYICAAVASIVTGKPVKWVEDRIENLTATSFARDYHMTTEVAATKEGKVTGLRVHVLADHGAFDACADPSKWPAGFFNIVTGSYDFPTAHLAVDGVYTNKAPGGVAYRCSFRVTEAAYCIERA…
WP_019429895.1	Limnohabitans sp. Rim47	Bacteria	Proteobacteria	Gammaproteobacteria	Betaproteobacteriales	Proteobacterial	MNAPVQTAEARELALAGMGASRLRKEDARFIQGKGNYVDDIKMPGMLHMDIVRSPIAHGRIVKINKEAALAMPGVHAVLTADDLKPLKLHWMPTLAGDVAAVLADGKVHFQMQEVAIVIADDRYIAADAVEAVEIEYEELPVVLDPYAALQPDAPVIREDLAGKTEGAHGKREHHNHIFTWDAGDKSAADAAFDKAEVTVSQHMYYPRVHPCPLETCGCVASFDPIKGDLTTFITSQAPHVVRTVVSMLSGIPESKVRIVSPDIGGGFGNKVGIYPGYVCAIVASIVLGRPVKWVEDRIENISSTAFARDYHMDGELAATADGKITGLRVNVVADHGAFDACADPTKFPAGMFHIVSGSYDIPAAHASVKGVYTNKAPGGVAYRCSFRVTEAVYLIERM…
WP_020174914.1	Methyloferula stellata	Bacteria	Proteobacteria	Alphaproteobacteria	Rhizobiales	Proteobacterial	MNEMTPPPLTKEQREAKLEGMGCKRKRVEDIRFTQGKGNYVDDIKLPGMLFGDFFRSSYAHARIKSIDTSKAKALPGVRAVLTAADLKPLNLHYMPTLAGDVAAVLADEKVLFQNEEVVFVVADDRYIAADAVELIEVDYEELPVIIDPHEAMLPDAPLLREDIKDKMDGAHGPRRHYNHIFNWQMGDKDGTDEAFAKAPVTIKETFYYHRTHPSPLETCQSLASFDKIKGELTLYGTFQAPHVVRTVASLISHIPEHKIHVIAPDIGGGFGNKVGVYPGYVCSIVASIVLGKPVKWVEDRMENLSTTSFARDYHITSELASTEDGRILAMRCYVLADHGAFDACADPSKWPAGFMNICTGSYDMPVAHLEVDGVYTNKASGGVAYRCSFRVTEAVYAI…
WP_023431676.1	Lutibaculum baratangense	Bacteria	Proteobacteria	Alphaproteobacteria	Rhizobiales	Proteobacterial	MNDMTPPTREERVEKLKGLGCSRKRVEDVRFTHGKGNYVDDIKLPGMLHGDFVRSPYAHARVKSIDASAALALKGVVAVLTAKDLEPLNLHWMPTLAGDKQMVLADGKVLFQGQEVAFVLAEDRYIAADAAELVEVEYEELPVVTDPFKALEPDAVELREDLHGQDSGVHGKRRHHNHIFLWEAGHKEATEQAISSAEVVAEEMVYYHRTHPCPLETCGSVASMDKVNGKLTVYGTFQAPHVVRTVASLLSGIEEHNIRVVSPDIGGGFGNKVGVYPGYVCSIVASIVTGRPVKWVEDRMENLMATAFARDYWMKGRISATKDGRITGLSCHVTADHGAFDACADPTKFPAGFFHIMTGSYDIPVAHVGVDGVYTNKAPGGVAYRCSFRVTEAAYFIER…
WP_024506162.1	Bradyrhizobium sp. ARR65	Bacteria	Proteobacteria	Alphaproteobacteria	Rhizobiales	Proteobacterial	MNDVTPTREQRTAALEGLGCKRKRVEDIRFTQGKGNYVDDVTLPGMLHGDFVRSPHAHARVKSINSEEAMKVPGVLAVITAETLKTVNLAWMPTLAGDVQMVLADGKVLFQNQEVAFVVATDRYAADDGVSKVVVEYEPLPPLIDPFKSMAPDAPVLREDLAGKTSGAHGPRKHHNHIFEWTVGDKELTDAAFKKADVTIKELISYHRTHPSPLETCQCVCSFDKVKAELTIWGTFQAPHVIRTVVSLIAKLPEQKIHVISPDIGGGFGNKVGAYPGYICAAVASIVTGKPVKWVEDRIENLTATSFARDYHMTTEIAATKDGRVMGLRVHVLADHGAFDACADPSKWPAGFFNIVTGSYDFPVAHLTVDGVYTNKAPGGVAYRCSFRVTEAAYCIERA…
WP_024514065.1	Bradyrhizobium sp. Tv2a-2	Bacteria	Proteobacteria	Alphaproteobacteria	Rhizobiales	Proteobacterial	MNDLTPTREQRTAALEGMGCKRKRVEDIRFTQGKGNYVDDVKLPGMLHGDFVRSPHAHARVKSINTDEALKVPGVLAVITAETLKTVNLAWMPTLAGDVQMVLADGKVLFQNQEVAFVVATDRYAADDGVSKVVVDYEALPVLVDPFKSMAPDAPVLREDLAGKTTGAHGPRKHHNHIFEWSVGDKELTDAAFNKAEVTIKEMISYHRTHPSPLETCQCVCSFDKIKGELTIWGTFQAPHVIRTVVALIAKLPEQKIHVISPDIGGGFGNKVGAYPGYICAAVASIVTGKPVKWVEDRIENLTATSFARDYHMTTEIAATKDGKVTGLRVHVLADHGAFDACADPSKWPAGFFNIVTGSYDFPVAHLTVDGVYSNKAPGGVAYRCSFRVTEAAYCIERA…
WP_024585215.1	Bradyrhizobium sp. OHSU_III	Bacteria	Proteobacteria	Alphaproteobacteria	Rhizobiales	Proteobacterial	MNVQAPIELTSAERAEKLQGMGCKRKRVEDIRFTQGKGNYVDDVKLPGMLFGDFVRSSHAHARIKSIDTSKAKALPGVLAVLTAADLKPLNLHYMPTLAGDVQAVLADEKVLFQNQEVAFVVAKDRYIAADAIELVEVEYEPLPVLVDPFKALEPDAPLLREDIKDKMTGAHGPRKHHNHIFFWDIGDKDGTDEAFAKADVVSKDMFTYHRVHPSPLETCQCVASMDKIKGELTLWGTFQAPHVIRTVVSLISGLPEHKIHVIAPDIGGGFGNKVGAYSGYVCAVVASIVLGVPVKWVEDRMENLSTTSFARDYHMTTELAATKDGKILAMRCHVLADHGAFDACADPSKWPAGFMNICTGSYDMPVAYLSVDGVYTNKASGGVAYRCSFRVTEAVYAI…
WP_025058546.1	Sulfitobacter donghicola	Bacteria	Proteobacteria	Alphaproteobacteria	Rhodobacterales	Proteobacterial	MKDEMTREERVANLKGMGCSRKRVEDARFTQGKGNYVDDVKLPGMLHGDFVRSPYAHARIKSINIDAAMALPGVTAVLTAKDLEPLGLHWMPTLAGDKQMVLADGKVLFQGQEVAFVVASDRYVAADAVELVEVDYEELEVVVDPFEALKSDVVLREDMVAEDGSVPNGAHGPRNHPNHIFTWEAGEKEATEQVIGDAEVVATEEMYYHRTHPCPLETCGSVASMDKVNGKLTLWGTFQAPHVVRTVASLLSGIEEHNIRVISPDIGGGFGNKVGVYPGYVCSIVASIVTGVPVKWVEDRMENLMSTAFARDYWMKGQISATKEGKITGLHCHVTADHGAFDACADPTKFPAGFMNICTGSYDIPVAYLGVDGVYTNKAPGGVSYRCSFRVTEAVYFIE…
WP_025496441.1	Paraburkholderia aromaticivorans	Bacteria	Proteobacteria	Gammaproteobacteria	Betaproteobacteriales	Proteobacterial	MGNIDANLERLAALEGMGCSRKRREDPRFIQGKGNYVDDVKMPGMLFGVMVRSPYAHARIKKIDKTRALAHPGVHAVLTAEDLKPLKLHWMPTLAGDVQAVLADEKVCFQNQEVAFVVADDRYVAADAAELVEVEYEELPAVVDPLQALAPDAPVIREDIREKLVGAHGARKHPNHIFTWNVGDKDKTARAFENADVTVVQDMLYPRVHPCPLETCGCVASFDKARGDLTVYITSQAPHVVRTVVGMLSTIPESKIRIISPDIGGGFGNKVGVYPGYVVAIVASIVLGRPVKWIESRAENLSTTAFARDYHMTGELAADRDGRIKALRVHVTADHGAFDACADPSKWPAGMFHVCTGSYDIPNAFVSVDGVYTNKCPGGVAYRCSFRVTEAVYLIERMI…
WP_026759129.1	Sediminimonas qiaohouensis	Bacteria	Proteobacteria	Alphaproteobacteria	Rhodobacterales	Proteobacterial	MKDDVTREERVDNLKGLGCSRKRVEDARFTQGKGNYVDDIKLDGMLFGDFVRSPYAHARIKSIDASAALEVPGVLAVLTADDLRPLGLHWMPTLAGDKQMVLADGKVLFQGQEVAFVVAEDRYAAADGIELVEVDYEELPVIVDPFASLKSDVILREDLVAEDGSIPAGAHGPRKHPNHIFTWEAGDKDPTAEVIANADVVVTESMYYHRTHPCPLETCGCVASMDKVNGKLTLWGTFQAPHAIRTVVSLISGIEEHNIRVISPDIGGGFGNKVGAYPGYVCSVVASIVTGKPVKWIEDRMDNLMTTAFARDYHMTGKISATKEGKITGLQCHVTADHGGFDACADPTKFPAGFMNICTGSYDIPTAYLEVDGVYTNKAPGGVSYRCSFRVTEAVYFIE…
WP_027523087.1	Bradyrhizobium sp. Ec3.3	Bacteria	Proteobacteria	Alphaproteobacteria	Rhizobiales	Proteobacterial	MNDLTPTREQRTAALEGMGCKRKRVEDIRFTQGKGNYVDDVKLPGMLHGDFVRSPHAHARVKSINSEEALKVPGVLAVITAETLKTVNLAWMPTLAGDVQMVLADGKVLFQNQEVAFVVATDRYAADDGVNKVVVEYEPLPPLVDPFKSMAPDAPVLREDLAGKTSGAHGPRKHHNHIFEWTVGDKELTDAAFKKAEVTIKEMISYHRTHPSPLETCQCVCSFDKIKGELTIWGTFQAPHVIRTVVSLIAKLPEQKIHVISPDIGGGFGNKVGAYPGYICAAVASIVTGKPVKWVEDRIENLTATSFARDYHMTTEIAANKDGKVTGLRVHVLADHGAFDACADPSKWPAGFFNIVTGSYDFPTAHLAVDGVYTNKAPGGVAYRCSFRVTEAAYCIERA…
WP_027545982.1	Bradyrhizobium sp. WSM2254	Bacteria	Proteobacteria	Alphaproteobacteria	Rhizobiales	Proteobacterial	MNDLTPTREQRTAALEGMGCKRKRVEDIRFTQGKGNYVDDVKLPGMLHGDFVRSPHPHARVKKIDDSEALKVPGVLAVITAETLKTVNLAWMPTLAGDVQMVLADGKVLFQNQEVAFVVATDRYAADDGINKVVVEYEPLPPLVDPFKSMDADAPVLREDLAGKTTGAHGPRKHHNHIFEWTVGDKELTDAAFNKAEVKIKEMISYHRTHPSPLETCQCVCSFDKIKGELTIYGTFQAPHVIRTVVALIAKLPEQKIHVIAPDIGGGFGNKVGAYPGYICAAVASIVTGKPVKWVEDRIENLTATSFARDYHMTTEIAATKEGKVTGLRVHVLADHGAFDACADPSKWPAGFFNIVTGSYDFPTAHLAVDGVYTNKAPGGVAYRCSFRVTEAAYCIERA…
WP_027551884.1	Bradyrhizobium neotropicale	Bacteria	Proteobacteria	Alphaproteobacteria	Rhizobiales	Proteobacterial	MNDMTPTREQRTAALEGMGCKRKRVEDIRFTQGKGNYVDDVKLPGMLHGDFVRSPHPHARVKKIDDSEALKVPGVLAVITAETLKTVNLAWMPTLAGDVQMVLADGKVLFQNQEVAFVVATDRYAADDGINKVVVEYEPLPPLIDPFKSMDADAPVLREDLAGKTSGAHGPRKHHNHIFEWTVGDKELTDAAFKKAEVTIKEMISYHRTHPSPLETCQCVCSFDKIKGELTIYGTFQAPHVIRTVVSLIAKLPEQKIHVIAPDIGGGFGNKVGAYPGYICAAVASIVTGKPVKWVEDRIENLTATSFARDYHMTTEIAATKDGKVTGLRVHVLADHGAFDACADPSKWPAGFFNIVTGSYDFPTAHLAVDGVYTNKAPGGVAYRCSFRVTEAAYCIERA…
WP_027563026.1	Bradyrhizobium arachidis	Bacteria	Proteobacteria	Alphaproteobacteria	Rhizobiales	Proteobacterial	MNDMTPTREQREAALEGMGCKRKRVEDIRFTQGKGNYVDDVKLPGMLHGDFVRSPHPHARVKKIDDSEALKVPGVLAVITAETLKTVNLAWMPTLAGDVQMVLADGKVLFQNQEVAFVVATDRYAADDGINKVVVEYEPLPPLVDPFKSMDQDAPVLREDLAGKTSGAHGPRKHHNHIFEWTVGDKELTDAAFNKAEVKIKEMISYHRTHPSPLETCQCVCSFDKIKGELTIYGTFQAPHVIRTVVALIAKLPEQKIHVIAPDIGGGFGNKVGAYPGYICAAVASIVTGKPVKWVEDRIENLTATSFARDYHMTTEIAATKEGKVTGLRVHVLADHGAFDACADPSKWPAGFFNIVTGSYDFPTAHLAVDGVYTNKAPGGVAYRCSFRVTEAAYCIERA…
WP_027578839.1	Bradyrhizobium sp. Ai1a-2	Bacteria	Proteobacteria	Alphaproteobacteria	Rhizobiales	Proteobacterial	MNDMTPTREQRTAALEGMGCKRKRVEDIRFTQGRGNYVDDVKLPGMLHGDFVRSPHAHARVKSINAEEALKVPGVLAVITAETLKTVNLAWMPTLAGDVQMVLADGKVLFQNQEVAFVVATDRYAADDGINKVEVEYEPLPPLVDPFKAMDHNAPVLREDLDGKTTGAHGPRKHHNHIFEWTVGDKDLTDAAFRKAEVTIKEMISYHRTHPSPLETCQCVCSFDKVKGELTIWGTFQAPHVIRTVVSLIAKLPEQKIHVIAPDIGGGFGNKVGAYPGYICAAVASIVTGKPVKWVEDRIENLTATSFARDYHMTTEIAATKEGKVTGLRVHVLADHGAFDACADPSKWPAGFFNIVTGSYDFPTAHLSVDGVYTNKAPGGVAYRCSFRVTEAAYCIERA…
WP_027793700.1	Paraburkholderia acidipaludis	Bacteria	Proteobacteria	Gammaproteobacteria	Betaproteobacteriales	Proteobacterial	MGNVDANLERLAALEGMGCSRKRREDPRFIQGKGTYVDDIKMPGMLFGVMVRSPYAHARVKRIDKSRALAHPGVHAVLTADDLKPLKLHWMPTLAGDVQAVLADEKVCFQNQEVAFVVADDRYVAADAAELVEVEYEELPALVDPLKALEPDAPVIREDIRDKDTGAHGARRHPNHIFTWTMGDRDKTDRMFENAEVTVKQDLLYPRVHPCPLETCGCVASFDKVRGDLTVYITSQAPHVVRTVVGLLSSIPESKIRIISPDIGGGFGNKVGVYPGYVTSIVASIVLGRPVKWIESRNENLSSTAFARDYHMTGELAADKDGRIKALRVQVVADHGAFDACADPTKWPAGMFHVCTGSYAIPNAFVSVDGVYTNKFPGGVAYRCSFRVTEAVYLIERMV…
WP_028162162.1	Bradyrhizobium elkanii	Bacteria	Proteobacteria	Alphaproteobacteria	Rhizobiales	Proteobacterial	MNDMTPTREQRTAALEGMGCKRKRVEDIRFTQGKGNYVDDVKLPGMLHGDFVRSPHAHARVKAIKTEEALKVPGVLAVITAETLKTVNLAWMPTLAGDVQMVLADGKVLFQNQEVAFVVATDRYAADDGINKVEVEYEPLPPLVDPFKAMDHNAPVLREDLAGKTTGAHGPRKHHNHIFEWTVGDKDLTDAAFRRAEVTIKEMISYHRTHPSPLETCQCVCSFDKVKGELTIWGTFQAPHVIRTVVSLIAKLPEQKIHVIAPDIGGGFGNKVGAYPGYICAAVASIVTGKPVKWVEDRIENLTATSFARDYHMTTEIAATKEGKVTGLRVHVLADHGAFDACADPSKWPAGFFNIVTGSYDFPTAHLTVDGVYTNKAPGGVAYRCSFRVTEAAYCIERA…
WP_028203468.1	Paraburkholderia nodosa	Bacteria	Proteobacteria	Gammaproteobacteria	Betaproteobacteriales	Proteobacterial	MNHPDANLERLAALEGMGCSRKRREDPRFIQGKGNYVDDIKMPGMLFGVMVRSPYAHARVKRIDKSRALAHPGVHAVLTADDLKPLKLHWMPTLAGDVQAVLADEKVCFQNQEVAFVVADDRYVAADAAELVEVEYEELPALVDPMTALEPDAPVIREDIRDKDSGAHGARRHPNHIFTWTMGDRDKTDRMFENAEVTVKQDIVYPRVHPCPLETCGCVASFDKVRGDLTVYITSQAPHVVRTVVGLLSSIPESNIRIISPDIGGGFGNKVGVYPGYVTSIVASIVLGRPVKWIESRNENLSTTAFARDYHMTGELAADKDGRIKALRVNVVADHGAFDACADPTKWPAGMFHVCTGSYAIPNAFVSVDGVYTNKFPGGVAYRCSFRVTEAVYLIERMV…
WP_028465373.1	Nisaea denitrificans	Bacteria	Proteobacteria	Alphaproteobacteria	Nisaeales	Proteobacterial	MNAEVASVEERKQNLKGMGTSRRRVEDARFVQGKGNYVDDIKLPGMLFGDFVRSPYAHARIKSVNKEAALAVPGVKAVLTADDLKPVNLAWMPTLAGDVQMVLADGKVLFQGQEVAFVVADDRYAASDAAELVEVEYEELPVLVDPFKAMDADAPVLREDLEGKTEGAHGPRRHHNHIFTWEVGDQDGTERALADAEIVAKEKITYQRVHPCPLETAGCVASMDKVNGHLTLWGTFQAPHAVRTVASLISTIPEHKIRVISPDIGGGFGNKVGVYPGYICSVVASIVLGVPVKWIEDRIENLQSTAFARDYHMTGEISATRDGRITGLKCHVLADHGGFDACADPTKFPAGFFNICTGSYDIPVAHVSVDGVYTNKAPGGVAYRCSFRVTEASYFIERM…
WP_028669830.1	Saccharospirillum impatiens	Bacteria	Proteobacteria	Gammaproteobacteria	Pseudomonadales	Proteobacterial	MTTAESLDRQDKLQGVGCSRKRKEDPRFIQGKGNYVDDIKLPGMLYGDFVRSPYAHARIKSINKEAALALPGVHAVLTADDLKPLNLHWMPTLAGDKQAVLADEKVCFQYQEVAMVIADDRYIAADATELVEVEYEELPPLVDPHKALLPDAPIIREDAAGADEVGQGQRTHPNHIFTWDVGDEAMTDRAFENADVVVSQEMLNQRVHPSPLETCGCVASFDKVRGELTLYLTSQAPHVVRTVVTMLSGIPESKVRVVSPDIGGGFGNKVGIYPGYVVSIVASIVLGRPVKWIEDRIENLSTTAFARDYHMIGELAATKDGKIKGLRVNVLADHGAFNAHAQPTKWPAGFFSICTGSYDIPTAYAKVKGVYTNKAPGGVAYRCSFRVTEAVYVVERMID…
WP_028737500.1	Rhizobium selenitireducens	Bacteria	Proteobacteria	Alphaproteobacteria	Rhizobiales	Proteobacterial	MNDMTPTREEREARLEGMGCKRKRVEDIRFTQGKGNYVDDVKLPGMLHGDFVRSPHAHARIKSINVEKALKVPGVLAVLTAETLKTVNLAWMPTLAGDVQMVLADGKVLFQNQEVAFVVATDRYAADDGIGAVEVEYEALPPLIDPFTAMNADAPVLREDLAGKTEGAHGPRKHHNHIFEWTVGDRELTDLAFDKAEVTIKEMISYHRTHPSPLETCQCVCSFDKIKGELTIWGTFQAPHVIRTVVALISKIPEHKIHVIAPDIGGGFGNKVGAYPGYICAAVATIVTGKPVKWVEDRMENLTTTSFARDYHMTTEIAATKEGKVTGLRVHVLADHGAFDACADPSKWPAGFMNIVTGSYDFPVAHLAVDGVYTNKAPGGVAYRCSFRVTEAAYCIERG…
WP_029032881.1	Salinarimonas rosea	Bacteria	Proteobacteria	Alphaproteobacteria	Rhizobiales	Proteobacterial	MNDMTPTREEREAKLQGMGCKRKRVEDVRFTQGRGQYVDDLKLPGMLFGDFVRSTYAHARIKKIDASAALALPGVKAVLTAADLKPLNLHYMPTLAGDVQAVLADEKVLFQGQEVAFVIAEDRYIAADAIELVEVEYEELAPLVDPFQAMAEDAPLLREDIKDKTEGAHGPRKHHNHIFEWTIGDRTGTDAAFDKADVTIKEMLSYHRTHPSPLETCQCVASMDKIRGELTLWGTFQAPHVIRTVASMLAGIPEHKVHVIAPDIGGGFGNKVGAYPGYICAVVASIVLGVPVKWVEDRMENLSATSFARDYHMTTELAATKDGTITGMRVHVLADHGAFDACADPSKWPAGFMNICTGSYDIPVAHLAVDGVYTNKAPGGVAYRCSFRVTEAVYAIERA…
WP_029064885.1	Labrenzia sp. DG1229	Bacteria	Proteobacteria	Alphaproteobacteria	Rhizobiales	Proteobacterial	MNDMTPTREQREAALEGMGCKRKRVEDVRFTQGKGQYVDDLKLPGMVFGDFVRSPYPHAKITKIDASEALKLPGVIAVLTAEDLKGVNLAWMPTLAGDVQMVLADGKVLYQNQEVAFVIAEDRYIADDAIQLVEVDYEELPVLTDPFKSMDTDAPVLRPDLEGKTEGAHGPRKHHNHIFNWEVGDKDETAKAFAEADVTINEMISYHRTHPSPLETCQCVASMDKVKGELTIWGTFQAPHVIRTVASLLSTIPEHKIHVIAPDIGGGFGNKVGAYPGYICSIVASIVTGVPVKWVEDRMENLSTTSFARDYHMTTEIAAKSDGTVTGLKVHVLADHGGFDACADPSKWPAGFFNIVTGSYDFPTAHLEVDGVYTNKAPGGVAYRCSFRVTEAAYCIERG…
WP_029081960.1	Bradyrhizobium sp. th.b2	Bacteria	Proteobacteria	Alphaproteobacteria	Rhizobiales	Proteobacterial	MNDMTPTREQRSAALEGMGCKRKRVEDIRFTQGKGNYVDDVKLPGMLHGDFVRSPHPHARVKSIDDSEALKVPGVLAVITAETLKTVNLAWMPTLAGDVQMVLADGKVLFQNQEVAFVVATDRYAADDGVNKVKVEYEPLPPLIDPFKAMDADAPVLREDLAGKTTGAHGPRKHHNHIFEWTVGDKDLTDAAFKKAEVTIKEMISYHRTHPSPLETCQCVCSFDKIKGELTIWGTFQAPHVIRTVVALIAKIPEQKIHVIAPDIGGGFGNKVGAYPGYICAAVASIVTGKPVKWVEDRIENLTATSFARDYHMTTEIAATKEGKVTGLRVHVLADHGAFDACADPSKWPAGFFNIVTGSYDFPTAHLAVDGIYTNKAPGGVAYRCSFRVTEAAYCIERA…
WP_029583356.1	Bradyrhizobium sp. URHD0069	Bacteria	Proteobacteria	Alphaproteobacteria	Rhizobiales	Proteobacterial	MNDMTPTREQREANLEGMGCKRKRVEDIRFTQGKGNYVDDLKLPGMLHGDFVRSPHAHARVKSINSDEALKVPGVLAVITAETLKTVNLAWMPTLAGDVQMVLADGKVLFQNQEVAFVVATDRYAADDGINKVQVEYEPLPVVIDPFKAMDADAPVLREDLAGKTTGAHGPRKHHNHVFEWTVGDKDLTDAAFRKAEVTVKEMISYHRTHPSPLETCQCVCSFDKIKGELTIWGTFQAPHVIRTVVALIAKIPEHKIHVISPDIGGGFGNKVGAYPGYICAAVASIVTGKPVKWVEDRIENLTATSFARDYHMTTEIASTKEGKVNGLRVHVLADHGAFDACADPSKWPAGFFNIVTGSYDFPVAHLSVDGIYTNKAPGGVAYRCSFRVTEAAYCIERG…
WP_031358603.1	Caballeronia sordidicola	Bacteria	Proteobacteria	Gammaproteobacteria	Betaproteobacteriales	Proteobacterial	MGNIDSNFDRLAALEGMGCSRKRREDPRFIQGKGTYVDDIKMPGMLFGIMVRSPYAHARIKSIDKSRALAHPGVYAVLTADDLKPLKLHWMPTLAGDVQAVLADEKVCFQNQEVAFVVADDRYVAADAAELVEVEYEELPAVVDPFAALAPDAPVIREDIRDKQTGAHGARTHPNHIFTWNIGDKDKTDRVFDNADVTVVQDMLYPRVHPCPLETCGCVASFDKARGDLTVYITSQAPHVVRTVVGLLSSIPESKIRIISPDIGGGFGNKVGVYPGYVTAIVASIVLGRPVKWIESRIENLSSTAFARDYHMTGELAADNDGRIKALRVHVTADHGAFDACADPTKWPAGMFHVCTGSYAIPNAFVSVDGVYTNKFPGGVAYRCSFRVTEAVYLIERMV…
WP_031404636.1	Thiomonas sp. FB-Cd	Bacteria	Proteobacteria	Gammaproteobacteria	Betaproteobacteriales	Proteobacterial	MNAPVPTAEARELALAGMGASRLRKEDARFIQGKGNYVDDIKMPGMLHMDIVRSPVAHARIKKINKEAALAIPGVHAVLTADDLKPLKLHWMPTLAGDVAAVLADEKVHFQMQEVAIVIADDRYIAADAVEAVEIEYDELPVVLDPYAALAPDAPVLREDLAGKTEGAHGKREHPNHIFTWDAGDKAAADAAFDAAAVKVSQHMYYPRVHPCPLETCGCVASFDPIRGELTTYMTSQAPHVVRTVVSMLSGIPESKVRIVSPDIGGGFGNKVGIYPGYVCAIVASIVLGRPVKWVEDRIENISSTAFARDYHMDGEIAATADGKITGLRVNVVADHGAFDACADPTKFPAGMFHICSGSYDIPAAYASVKGVYTNKAPGGVAYRCSFRVTEAVYLVERM…
WP_035876025.1	Cupriavidus sp. SK-3	Bacteria	Proteobacteria	Gammaproteobacteria	Betaproteobacteriales	Proteobacterial	MGNMNAESERVAALEGMGCSRKRREDPRFLQGKGTYVDDIKMPGMLFGVMVRSPYAHARVKKIDKSRALAHPGVHAVLTADDLKPLKLHWMPTLAGDVQAVLADEKVCFQNQEVAFVVADDRYVAADAAELVEVEYEELPALVDPLQALAPDAPVIREDIRDKQVGAHGARRHPNHIFTWNIGDKDKTDRAFDNAEVTVTQDMLYPRVHPCPLETCGCVASYDKARGDLTVYITSQAPHVVRTVVGLLSAIPESKIRIISPDIGGGFGNKVGVYPGYVASIVASIVLGRPVKWIESRAENLSTTAFARDYHMKGELAADSDGRIKALRVHVVADHGAFDACADPTKWPAGMFHVCTGSYAIPNAFVSVDGVYTNKFPGGVAYRCSFRVTEAVYLIERML…
WP_037242669.1	Roseovarius sp. MCTG156(2b)	Bacteria	Proteobacteria	Alphaproteobacteria	Rhodobacterales	Proteobacterial	MNDLTPDRDDRTAKLKGIGCARKRVEDARFTQGKGNYVDDIKLPGMLFGDFVRSPYAHARVTSIDTSAAMALDGVVAVLTAKDLEPLGLHWMPTLAGDKQMVLADGKVLFQGQEVAFVVARDRYVAADAVELVEVEYEELPVITDPFEALKSDTVLREDLAPGADGAHGPRRHPNHIFLWEQGDRTATEEVIASADVVAEEMIYYHRTHPCPLETCGCVASMDKVNGKLTVHGTFQAPHVVRTVASLLSGIDEHNIRVVSPDIGGGFGNKVGVYPGYVCSIVASIVTGVPVKWVEDRMENLMATAFARDYWMKGKIAATKEGKITGLWCHVTADHGAFDACADPTKFPAGFFHICTGSYDIPVAYVGVDGVYTNKAPGGVAYRCSFRVTEAAYFIERMI…
WP_037270552.1	Roseovarius mucosus	Bacteria	Proteobacteria	Alphaproteobacteria	Rhodobacterales	Proteobacterial	MNDLTPDRDDRTAKLKGIGCARKRVEDARFTQGKGNYVDDIKLPGMLFGDFVRSPYAHARVKSIDTSAAMALDGVVAVLTAKDLEPLGLHWMPTLAGDKQMVLADGKVLFQGQEVAFVVARDRYIAADAVELVEVEYEELTVITDPFEALQSDVTLREDLTPGADGAHGPRRHPNHIFLWEEGDKSATEEVIAAADVVAEEMIYYHRTHPCPLETCGCVASMDKVNGKLTVYGTFQAPHVVRTVASLLSGIDEHNIRVVSPDIGGGFGNKVGVYPGYVCAIVASIVTGVPVKWVEDRMENLMATAFARDYWMKGKIAATKDGKITGLWCHVTADHGAFDACADPTKFPAGFFHICTGSYDIPVAYVGVDGVYTNKAPGGVAYRCSFRVTEAAYFIERMI…
WP_037312520.1	Ruegeria halocynthiae	Bacteria	Proteobacteria	Alphaproteobacteria	Rhodobacterales	Proteobacterial	MKDDVTSREERVENLKGMGCSRKRVEDARFTQGKGNYVDDVKLDGMLFGDFVRSPYAHARITSIDTAAALKVPGVLAVLTAADLEPLGLHWMPTLAGDKQMVLADGKVLFQGQEVAFVVAEDRYAAADGIEAVDVVYEELPVLVNPFEALNSDVVLREDLVAEDGSLPDGAHGPRKHHNHIFTWEAGDKAPTEEVIANADIVAEEEMYYHRTHPCPLETCGSVASMDKVNGKLTLWGTFQAPHAIRTIVSLISGLEEHNIRVISPDIGGGFGNKVGAYPGYVCSVVASIVTGKPVKWIEDRMDNLMTTAFARDYWMKGRISATKEGKITGLHCHVTADHGGFDACADPTKFPAGFMNICTGSYDIPTAFLEVDGVYTNKAPGGVSYRCSFRVTEAVYFI…
WP_038005787.1	Thalassobacter stenotrophicus	Bacteria	Proteobacteria	Alphaproteobacteria	Rhodobacterales	Proteobacterial	MKDEITSRDDRVANLKGMGCSRKRVEDARFTQGKGNYVDDIKLDGMLFGDFVRSPYAHARIKSVNSEAALKVPGVLAVLTAEDLAPLGLHWMPTLAGDKQMVLADGKVLFQGQEVAFVVAEDRYAAADGIEAVEVEYEELPVIVDPFKSLESDVVLREDTVDENGKATDGAHGPRKHPNHIFTWEVGEKDATEQVIDEADVVATETMYYHRTHPCPLETCGSVASMDKVNGKLTLWGTFQAPHAIRTIVSLISGLEEHNIRVISPDIGGGFGNKVGAYPGYVCSVVASIVTGRPVKWIEDRMDNLMTTAFARDYWMTGKISATKEGKITGLHCNVTADHGGFDACADPTKFPAGFMNICTGSYDIPTAYLAVDGVYTNKAPGGVSYRCSFRVTEAVYFI…
WP_039000426.1	Halocynthiibacter arcticus	Bacteria	Proteobacteria	Alphaproteobacteria	Rhodobacterales	Proteobacterial	MNDQTPTSVERATKLKGLGHSRKRVEDVRFTQGKGNYVDDIKMPGMLFGDFVRSPYAHARIKSINIDAAMALPGVVAVLTAKDLEPLGLHWMPTLAGDKQMVLADGKVLFQGQEVAFVVADDRYINADAIDLVEVEYEELPVVTDPFKALEPDAPVLREDLAGQTSGAHGARKHHNHIFLWEVGDEAATDEVMADADVVAEETVYYHRTHPCPLETCGCVASMDKVNGKLTLWGTFQAPHVVRTVASLLSGIEEHNIRVVSPDIGGGFGNKVGVYPGYVCSIVASIVTGRPVKWIEDRMDNLMATAFARDYWMKGKISATKDGKITGLHCQVTADHGAFDACADPTKFPAGFMSICTGSYDIPVAYLGVDGVYTNKAPGGVSYRCSFRVTEAAYFIERM…
WP_039128518.1	Leisingera sp. ANG-Vp	Bacteria	Proteobacteria	Alphaproteobacteria	Rhodobacterales	Proteobacterial	MNDMTPDRDDRSANLKGMGCSRKRVEDVRFTQGKGNYVDDVKLPGMLHGDFVRSPYAHARIKSINTEAAMALDGVVAVLTAEDLAPLNLHWMPTLAGDKQMVLADGKVLFQGQEVAFVVARDRYVAADAVELVEVDYEELPVLVDPFEALQSDVVLREDLEPGADGAHGPRKHHNHIFLWEAGDEATTNQVLENAEVVAEETMYYHRTHPCPLETCGSVASMDKVNGKLTLWGTFQAPHVVRTVASLLSGIEEHNIRVISPDIGGGFGNKVGVYPGYVCSIVASIVTGKPVKWIEDRMENLMSTAFARDYWMTGRISATKEGKITGLHCHVTADHGAFDACADPTKYPAGFMNICTGSYDIPVAYLGVDGVYTNKAPGGVSYRCSFRVTEAVYFIERMI…
WP_039164282.1	Leisingera sp. ANG-M1	Bacteria	Proteobacteria	Alphaproteobacteria	Rhodobacterales	Proteobacterial	MNDMTPDRDDRSANLKGMGCSRKRVEDVRFTQGKGNYVDDVKLPGMLHGDFVRSPYAHARIKSINTEAAMALDGVVAVLTAEDLAPLSLHWMPTLAGDKQMVLADGKVLFQGQEVAFVVARDRYVAADAVELVEVDYEELPVLVDPFEALQSDVVLREDLEPGADGAHGPRKHHNHIFLWEAGDEEATNQVLDEAEVVTEETMYYHRTHPCPLETCGSVASMDKVNGKLTLWGTFQAPHVVRTVASLLSGIEEHNIRVISPDIGGGFGNKVGVYPGYVCSIVASIVTGKPVKWIEDRMENLMSTAFARDYWMTGRISATKEGKITGLHCHVTADHGAFDACADPTKYPAGFMNICTGSYDIPVAYLGVDGVYTNKAPGGVSYRCSFRVTEAVYFIERMI…
WP_039533299.1	Ruegeria sp. ANG-S4	Bacteria	Proteobacteria	Alphaproteobacteria	Rhodobacterales	Proteobacterial	MNDQTMTPEERAANLKGMGSSRKRVEDVRFTQGKGNYVDDIKLDGMLFGDFVRSPYAHARVVSVNKDAALALPGVIAVLTAEDLSPLGLHWMPTLAGDKQMVLADGKVLFQGQEVAYVVAEDRYIAADAVELVEVEYEELPVLTDPFEALKSDVVLREDLEGQTEGAHGPRKHHNHIFTWEQGDKDTTEAVLAEADVVAEEMVYYHRTHPCPLETCGCVASMDKVTGKLTLYGTFQAPHAIRTVVSLISGVAEHNIRVISPDIGGGFGNKVGAYAGYVCSVVASIVTGQPVKWVEDRMENLMSTAFARDYWMQGKIAATKDGKITGLWCHTTADHGGFDACADPTKFPAGFMNICTGSYDIPTAYLAVDGVYTNKAPGGVAYRCSFRVTEAAYFIERMI…
WP_039542696.1	Ruegeria sp. ANG-R	Bacteria	Proteobacteria	Alphaproteobacteria	Rhodobacterales	Proteobacterial	MNDQTMTPEERAANLKGMGCARKRVEDVRFTQGKGNYVDDIKLDGMLFGAFVRSPYAHARVVSVNKDAALAVPGVVAVLTAEDLAPLGLHWMPTLAGDKQMVLADGKVLFQGQEVAYVVAENRYIAADAAELVDVEYEELPVLTDPFEALKSDVVLREDLAGQTEGAHGPRKHHNHIFTWEQGDKDATEAVLGEADVVAEEMVYYHRTHPCPLETCGCVASMDKVTGKLTLYGTFQAPHAIRTVVSLISGLAEHNIRVISPDIGGGFGNKVGAYAGYVCSVVASIVTGQPVKWVENRMENLMSTAFARDYWMRGKIAATKAGKITGLWCHTTADHGGFDACADPTKFPAGFMNICTGSYDIPVAYLAVDGVYTNKAPGGVAYRCSFRVTEAAYFIERMI…
WP_039684642.1	Tateyamaria sp. ANG-S1	Bacteria	Proteobacteria	Alphaproteobacteria	Rhodobacterales	Proteobacterial	MKDEVDSREDRVANLKGMGCSRKRVEDARFTQGKGNYVDDVKLDGMLFGDFVRSPYAHARIKSIDTEAALKVKGVLAVLTAKDLEPLGLHWMPTLAGDKQMVLADGKVLFQGQEVAFVVAEDRYAAADGIEAVEVEYEELEVIVDPFKAMESDVVLREDLVAEDGSLPDGAHGPRKHHNHIFTWEAGDKEPTEEVIANAEVVAEESMYYHRTHPCPLETCGCVASMDKVNGKLTLWGTFQAPHAIRTVVSLISGIEEHNIRVISPDIGGGFGNKVGAYPGYVCSVVASIVTGKPVKWIEDRMDNLMTTAFARDYWMKGRISATKEGKITGLHCHVTADHGGFDACADPTKFPAGFMNICTGSYDIPTAFLEVDGVYTNKAPGGVSYRCSFRVTEAVYFI…
WP_042261589.1	Paraburkholderia heleia	Bacteria	Proteobacteria	Gammaproteobacteria	Betaproteobacteriales	Proteobacterial	MNHPDANLERLAALEGMGCSRKRREDPRFIQGKGSYVDDIKMPGMLFGVMVRSPYAHARVKRIDKARALAHPGVHAVLTADDLKPLKLHWMPTLAGDVQAVLADEKVCFQNQEVAFVVADDRYVAADAAELVEVEYEALPALVDPMKALAPDAPVIREDIRDKDGGAHGARRHPNHIFTWTMGDRDKTDRMFENAEVTVRQDIVYPRVHPCPLETCGCVASFDKVRGDLTVYITSQAPHVVRTVVGLLSSIPESNIRIISPDIGGGFGNKVGVYPGYVTSIVASIVLGRPVKWIESRNENLSSTAFARDYHMTGELAAGKDGRIKALRVNVVADHGAFDACADPTKWPAGMFHVCTGSYAIPNAFVSVEGVYTNKFPGGVAYRCSFRVTEAVYLIERMV…
WP_044589960.1	Bradyrhizobium sp. LTSPM299	Bacteria	Proteobacteria	Alphaproteobacteria	Rhizobiales	Proteobacterial	MNDMTPTREQREAKLEGMGCKRKRVEDARFTQGKGNYVDDLKLPGMLHGDFVRSPHAHARVKSINSEEALKVPGVLAVITAETLKTVNLAWMPTLAGDVQMVLADGKVLFQNQEVAFVVATDRYAADDGINKVVVEYEALPVVIDPFKAMDADAPVLREDLTGKMTGAHGPRKHHNHIFEWTVGDKDLTDAAFRKADVTIKEMISYHRTHPSPLETCQCVCSFDKIKGELSIWGTFQAPHVIRTVVALIAKIPEHKIHVISPDVGGGFGNKVGAYPGYICAAVASIVTGKPVKWVEDRIENLTATSFARDYHMTTEIAATKDGKVTGLRVHVLADHGAFDACADPSKWPAGFFNIVTGSYDFPTAHLSVDGIYTNKAPGGVAYRCSFRVTEAAYCIERG…
WP_045003767.1	Bradyrhizobium sp. LTSP857	Bacteria	Proteobacteria	Alphaproteobacteria	Rhizobiales	Proteobacterial	MNDLTPTREQRTAALEGMGCKRKRVEDIRFTQGRGNYVDDIKLPGMLHGDFVRSPHPHARVTKIDDSEALKVPGVLAVITAETLKTVNLAWMPTLAGDVQMVLADGKVLFQNQEVAFVVATDRYAADDGINKVIVEYEPLPPLVDPFKAMDADAPVLREDLVGKMSGAHGPRKHNNHIFEWMVGDKDLTDAAFRKAEVTIKEMISYHRTHPSPLETCQCVCSFDKIKGELTIYGTFQAPHVIRTVVALIAKIPEHKIHVIAPDIGGGFGNKVGAYPGYICAAVASIVTGKPVKWVEDRIENLTATSFARDYHMTTEIAATKDGTVTGLRVHVLADHGAFDACADPSKWPAGFFNIVTGSYDFPTAHLAVDGVYTNKAPGGVAYRCSFRVTEAAYCIERA…
WP_045009487.1	Bradyrhizobium sp. LTSP849	Bacteria	Proteobacteria	Alphaproteobacteria	Rhizobiales	Proteobacterial	MNDLTPTREQRTAALEGMGCKRKRVEDIRFTQGRGNYVDDIKLPGMLHGDFVRSPHPHARVTKIDDSEALKVPGVLAVITAETLKTVNLAWMPTLAGDVQMVLADGKVLFQNQEVAFVVATDRYAADDGINKVIVEYEPLPPLVDPFKAMDADAPVLREDLVGKMSGAHGPRKHNNHIFEWMVGDKDLTDAAFRKAEVSIKEMISYHRTHPSPLETCQCVCSFDKIKGELTIYGTFQAPHVIRTVVALIAKIPEHKIHVIAPDIGGGFGNKVGAYPGYICAAVASIVTGKPVKWVEDRIENLTATSFARDYHMTTEIAATKDGKVTGLRVHVLADHGAFDACADPSKWPAGFFNIVTGSYDFPTAHLAVDGVYTNKAPGGVAYRCSFRVTEAAYCIERA…
WP_045532842.1	Serpentinomonas raichei	Bacteria	Proteobacteria	Gammaproteobacteria	Betaproteobacteriales	Proteobacterial	MNAPVQTAEAREIALAGIGVSRLRKEDARFIQGKGNYVDDIKMPGMLHMDIVRSPLAHARIKKINKEAALAIPGVHAVLTADDLKPLKLHWMPTLAGDVAAVLADEKVHFQMQEVAIVIADDRYIAADAVEAVEVEYEELPVVINPYEALKPDAPVLREDLAGKTSGAHGPREHHNHIFTWDAGDKAATDAAFDAAPVKLSQHMYYPRVHPCPLETCGCVASFDPVRGELTTYITSQAPHVVRTVVSLLSGIPESKVRIVSPDIGGGFGNKVPIYPGYVCAIVSSIVLGKPVKWVEDRIENISSTGFARDYHMDGEIAATPDGKITALRVNVVADHGAFDACADPTKFPAGMFHIVSGSYDIPAAHCSVKGVYTNKAPGGVAYRCSFRVTEAVYLVERM…
WP_047030964.1	Hoeflea sp. IMCC20628	Bacteria	Proteobacteria	Alphaproteobacteria	Rhizobiales	Proteobacterial	MNDQTKIDQDRAERTEKLQGMGCKRKRVEDVRFTQGKGSYVDDLKLPGMLFGDFVRSPHAHARIKSIDTSRAKALPGVVAVLTAADLKPLGLHYMPTLAGDVQAVLAEEKVLFQNQEVAFVIAEDRYIASDATELVDVEYEALPCIVDPFKSMLPDAPILREDIQDKMEGAHGPRKHPNHIFEWKIGDKEATDAVFANADVTIKEMLVDHRTHPSPLETCQSVASFDKVKGELTLWGTFQAPHVIRTVVSLISGLPEHKIHVIAPDIGGGFGNKVGAYAGYVCSVVGSIVLGVPVKWVEDRMENLSTTSFARDYHMTTELAATKDGKIQAMRVHVLADHGAFDACADPSKWPAGFMNICTGSYDIPTAHLAVDGVYTNKASGGVAYRCSFRVTEAVFAI…
WP_049643603.1	Rhodobacter lobularis	Bacteria	Proteobacteria	Alphaproteobacteria	Rhodobacterales	Proteobacterial	MKDEVTREERVDALGGMGCKRKRVEDARFTQGKGNYVDDLKLDGMLFGDFVRSPYAHARVKSVDSSAAMEVPGVLAVLTAADLEPLGLHWMPTLAGDKMMVLADGKVLYQGQEVAFVVATDRYAAADGIESVEVEYEELPVLVDPFEALQSDVVLREDLLGADGGTPDGAHGPRNHPNHIFTWEAGDKDATEQVIGAADVVAEEMVYYHRTHPCPLETCGCVASMDKVNGKLTLWGTFQAPHAIRTVVSLISGIEEHNIRVISPDIGGGFGNKVGAYPGYVCSVVASIVTGKPVKWIEDRMDNLMTTAFARDYWMQGKIAATKEGKITGLWCHTTADHGGFDACADPTKFPAGFMNICTGSYDIPTAYLAVDGVYTNKAPGGVAYRCSFRVTEAAYFIE…
WP_049835674.1	Octadecabacter temperatus	Bacteria	Proteobacteria	Alphaproteobacteria	Rhodobacterales	Proteobacterial	MKDEISREERVENLKGMGCSRKRVEDARFTQGKGNYVDDVKLDGMLFGDFVRSPYAHANIKSIDTEAALKVPGVVAVLTAADLEPLGLHWMPTLAGDKQMVLADGKVLYQGQEVAYVVAEDRYAAADGIEAVEVEYEELQVIVDPFESLKSDVILRPDTVDENGKAVDGAHGPRDHPNHIFTWEAGDKDPTEEVIANADVVAEEEMYYHRTHPCPLETCGCVASMDKVNGKLTLWGTFQAPHAIRTIVSLISGIEEHNIRVISPDIGGGFGNKVGAYPGYVCSVVASIVTGKPVKWIEDRMDNLMTTAFARDYWMKGKISATPEGKITGLHCHVTADHGGFDACADPTKFPAGFMNICTGSYDIPTAYLAVDGVYTNKAPGGVSYRCSFRVTEAVYFIE…
WP_050605915.1	Ruegeria sp. 6PALISEP08	Bacteria	Proteobacteria	Alphaproteobacteria	Rhodobacterales	Proteobacterial	MNDQTLTPEERAANLKGMGCARKRVEDVRFTQGKGNYVDDIKLDGMLFGDFVRSPYAHARVVTVNKEAALAVPGVVAVLTAEDLAPLGLHWMPTLAGDKQMVLADGKVLFQGQEVAYVVAEDRYIAADAVELVEVEYEELPVITDPFEALKSDVVLREDLEGQTEGAHGPRKHHNHIFTWEQGDKDATEAILAEADVVAEEMVYYHRTHPCPLETCGCVASMDKVTGKLTLYGTFQAPHAIRTVVSLISGLAEHNIRVISPDIGGGFGNKVGAYAGYVCSVVASIVTGKPVKWVEDRMENLMSTAFARDYWMQGKIAATKDGKITGLWCHTTADHGGFDACADPTKFPAGFMNICTGSYDIPTAYLAVDGVYTNKAPGGVAYRCSFRVTEAAYFIERMI…
WP_050661212.1	Roseovarius tolerans	Bacteria	Proteobacteria	Alphaproteobacteria	Rhodobacterales	Proteobacterial	MKDDVATPEDRSASLKGMGTSRKRVEDVRFTQGRGNYVDDIRMDGMLFGDFVRSPYAHARVTRIDAEAAKAVPGVIAVLTAADLEPLGLHWMPTLAGDKQMVLADGKVLYQGQEVAFVVAEDRYIAADAVELVEVEYEELPVVVDPFKALEPDAPVLREDLEGQTEGAHGPRRHHNHIFTWEQGDKDATEAVLSEADVVAEEMVYYHRTHPCPLETCGCVASMDKVTGKLTVWGTFQAPHAIRTVVSLISGIAEHNIRIISPDIGGGFGNKVGVYPGYVCSVVASIVTGKPVKWVEDRMDNLMTTAFARDYWMQGKIAATKEGRITGLWCHTTADHGGFDACADPTKFPAGFMNICTGSYDIPVAYLAVDGVYTNKAPGGVAYRCSFRVTEAAYFIERM…
WP_052641413.1	Rhizobium sp. NT-26	Bacteria	Proteobacteria	Alphaproteobacteria	Rhizobiales	Proteobacterial	MNEMTPPNTERAAALKGLGSSRKRVEDARFTQGKGNYVDDIKMPGMLFGDFVRSPYAHARIRSINSDKAKALPGVIAVLTAADLAPLNLHWMPTLAGDVQMVLADDKVLFQGQEVAFVVAENRYIAADAVELVEVDYEELPVVVDPFAAEAPDAPVLREDLAGKTEGAHGPRRHHNHIFTWEQGDRDATEKVLGSADVVAEEMVYYHRTHPCPLETCGCVASMDKVNGKLTVWGTFQAPHAVRTVASLISGIAEHNIRIVSPDIGGGFGNKVGVYPGYICAIVASIVTGVPVKWVEDRMENLMATAFARDYWMKGKISATKDGRITGLWCHVTADHGAFDACADPTKFPAGFFNICTGSYDIPVAYLAVDGVYTNKAPGGVAYRCSFRVTEAAYFIERM…
WP_053169259.1	Limnohabitans planktonicus	Bacteria	Proteobacteria	Gammaproteobacteria	Betaproteobacteriales	Proteobacterial	MNAPVQTAEARELALAGMGASRLRKEDARFIQGKGNYVDDIKMPGMLHMDIVRSPIAHGRIVKINKEAALAIPGVHAVLTADDLKPLKLHWMPTLAGDVAAVLADEKVHFQMQEVAIVIADDRYIAADAVEAVEIEYEELPVVLDPYAALQPGAPVIRDDLAGKTEGAHGKRDHHNHIFTWDAGDKSAADAAFDKAEVTVSQHMYYPRVHPCPLETCGCVASFDPIKGDLTTFITSQAPHVVRTVVSMLSGIPESKVRIVSPDIGGGFGNKVGIYPGYVCAIVASIVLGRPVKWVEDRIENISSTAFARDYHMDGELAATADGKITGLRVNVVADHGAFDACADPTKFPAGMFHIVSGSYDIPAAHASVKGVYTNKAPGGVAYRCSFRVTEAVYLIERM…
WP_054002761.1	Shimia sp. SK013	Bacteria	Proteobacteria	Alphaproteobacteria	Rhodobacterales	Proteobacterial	MNKELTREERTDALGGMGCKRKRVEDARFTQGKGNYVDDIQLPGMLQGDFVRSPYAHARVKSIDSSAAMALDGVIAVLTAEDLAPLGLHWMPTLAGDKQMVLADGKVLFQGQEVAFVVAKDRYIAADAVELVEVDYEELPVLTDPFAAMESDVVLREDLLGDGGSLPDGAHGPRKHPNHIFTWEVGEKDATEQVLDEADVVAEETVYYHRTHPCPLETCGCVASMDKVNGKLTLHGTFQAPHAIRTVVSLISGIEEHNIRVISPDIGGGFGNKVGAYPGYVCSVVASIVTGVPVKWVEDRMENLMTTAFARDYHMTGKISATKEGKITGLHCHVTADHGGFDACADPTKFPAGFMNICTGSYDIPTAYLAVDGVYTNKAPGGVSYRCSFRVTEAAYFIE…
WP_054158032.1	Rhizobium sp. AAP43	Bacteria	Proteobacteria	Alphaproteobacteria	Rhizobiales	Proteobacterial	MNEQVKIDIDRAERTEKLQGMGCKRKRVEDVRFTQGKGSYVDDLKLPGMLFGDFVRSPHAHARIVSIDTSRAKALPGVIAVLTAADLKPLGLHYMPTLAGDVQAVLAEEKVLFQNQEVAFVIAEDRYIASDATELVDVVYEALPCIVDPFKAMLPDAPILREDIKDKMVGAHGPRKHPNHIFEWQIGDKQATDDVFANADVTIKEMLVDHRTHPSPLETCQSVASFDKVKGELTLWGTFQAPHVIRTVVSLISGLPEHKIHVIAPDIGGGFGNKVGAYAGYVCSVVGSIVLGVPVKWVEDRMENLSTTSFARDYHMTTELAATKDGKILGMRVHVLADHGAFDACADPSKWPAGFMNICTGSYDIPVAHLVVDGVYTNKASGGVAYRCSFRVTEAVFAI…
WP_055676924.1	Labrenzia alba	Bacteria	Proteobacteria	Alphaproteobacteria	Rhizobiales	Proteobacterial	MNDMTPTREQREAALEGMGCKRKRVEDVRFTQGKGQYVDDLKLPGMVFGDFVRSPYAHAKVTKIDATEALKIPGVIAVLTAEDLKGVNLAWMPTLAGDVQMVLADGKVLYQNQEVAFVVAEDRYIADDAIQLVEVEYEELPVLVDPFQSMAPDAPVLRPDLEGKTEGAHGPRKHHNHIFNWGVGDKDETAKAFSEADVTIKELISYHRTHPSPLETCQCVASMDKVKGELTVYGTFQAPHVIRTVASLLSTIPEHKIHVIAPDIGGGFGNKVGAYPGYICAIVASIVTGIPVKWVEDRMENLSTTSFARDYHMTTEIAAKNDGTVTGLKVHVLADHGGFDACADPSKWPAGFFNIVTGSYDFPTAHLEVDGVYTNKAPGGVAYRCSFRVTEAAYCIERA…
WP_057675764.1	Curvibacter sp. PAE-UM	Bacteria	Proteobacteria	Gammaproteobacteria	Betaproteobacteriales	Proteobacterial	MGNMSDLKEREDKLQGMGTSLLRKEDAKFIRGQGTYVDDIKLPGMLFGAIVRSPYAHARIKSIDKSKALACPGVIAVLTADDLKPVNLHWMPTIGGDVQAVLADKKVCFQMQEVAMVLATDRYAAADGADLVEVDYEELPAIVDPRKSLDKDAPIIREDIVDKKDLSHGPRTHPNHIFTWEAGDKAAADTAFKNAEIVVREEILNPRVHPCPLETCGCVASFNKATGYLTVYMTTQAPHLVRTVLAMLSGVAESKIRVVGGDIGGGFGNKVPIYPGYVVAIVASIVTGVPIKWIESRIDNISTTGFARDYHGVGELAADKNGRIKGLRFTALADHGAFNSHVSATKLPAGLFSICTGSYDIPNAYCRVDAVFTNKAPGGVAYRCSLRVTEAVYLIERMI…
WP_057835841.1	Bradyrhizobium jicamae	Bacteria	Proteobacteria	Alphaproteobacteria	Rhizobiales	Proteobacterial	MNDMTPTREQREAKLEGMGCKRKRVEDIRFTQGKGNYVDDVKLPGMLHGDFVRSPHAHARVKKIDDTEALKVPGVLAVITAETLKTVNLAWMPTLAGDVQMVLADGKVLFQNQEVAFVVATDRYAADDGINKVVVEYEPLPPLIDPFKAMDKDAPVLREDLAGKTTGAHGPRKHHNHIFEWTVGDKDLTDAAFRKAEVTFKEMISYHRTHPSPLETCQCVCSFDKIRGELTIWGTFQAPHVIRTVVALIAKLPEQKIHVISPDIGGGFGNKVGAYPGYICAAVASIVTGKPVKWVEDRIENLTATSFARDYHMTTEIASTKEGKVTGLRVHVLADHGAFDACADPSKWPAGFFNIVTGSYDFPTAHLSVDGIYTNKAPGGVAYRCSFRVTEAAYCIERA…
WP_057856550.1	Bradyrhizobium lablabi	Bacteria	Proteobacteria	Alphaproteobacteria	Rhizobiales	Proteobacterial	MNDMTPTREQREAKLEGMGCKRKRVEDIRFTQGKGNYVDDVKLPGMLHGDFVRSPHAHARVKKIDDTEALKVPGVLAVITAETLKTVNLAWMPTLAGDVQMVLADGKVLFQNQEVAFVVATDRYAADDGINKVVVEYEPLPPLIDPFKAMAPDAPVLREDLAGKTTGAHGPRKHHNHIFEWTVGDKDLTDAAFRKAEVTIKEMISYHRTHPSPLETCQCVCSFDKIKGELTIWGTFQAPHVIRTVVSLIAKLPEQKIHVISPDIGGGFGNKVGAYPGYICAAVASIVTGKPVKWVEDRIENLTATSFARDYHMTTEIASTKEGKVTGLRVHVLADHGAFDACADPSKWPAGFFNIVTGSYDFPTAHLSVDGIYTNKAPGGVAYRCSFRVTEAAYCIERA…
WP_058244945.1	Thalassobius autumnalis	Bacteria	Proteobacteria	Alphaproteobacteria	Rhodobacterales	Proteobacterial	MKDEVQTPEDRAAGLKGMGCSRKRVEDVRFTQGKGNYVDDIKLDGMLFGDFVRSPYAHARVKSINSEEAMKVPGVVAVITAADLEPLGLHWMPTLAGDKQMVLADGKVLFQGQEVAFVVAEDRYAAADAVELVEVEYEELPVIVDPFEALKSDVVLREDTVDENGKATDGAHGPRNHPNHIFTWEAGEEAETNAVIDSAEVVAEETMYYHRTHPCPLETCGSVASMDKVTGKLTLWGTFQAPHAIRTVVSLISGIAEHNIRVISPDIGGGFGNKVGAYSGYVCSVVASIVTGRPVKWIEDRMENLMTTAFARDYWMKGKISATKEGKITGLHCHVTADHGGFDACADPTKFPAGFMNICTGSYDIPTAYLAVDGVYTNKAPGGVSYRCSFRVTEAVYFI…
WP_058261520.1	Thalassobius gelatinovorus	Bacteria	Proteobacteria	Alphaproteobacteria	Rhodobacterales	Proteobacterial	MNDLSPERQERSANLKGMGCSRKRVEDARFTQGKGNYVDDIKLDGMLHGDFVRSPYAHARVVSINKDAALALPGVVAVLTAEDLAPLNLHWMPTLAGDKQMVLADGKVLFQGQEVAFVVASDRYVAADAVELVEVEYEELPVITDPFESLKSDVVLREDLAGQTEGAHGPRKHHNHIFTWEQGEEAATNQVIDNADIVAEESMYYHRTHPCPLETCGSVASMDKVNGKLTLWGTFQAPHVVRTVASLLSGIEEHNIRVISPDIGGGFGNKVGVYPGYVCSIVASIVTGVPVKWVEDRMENLMSTAFARDYHMTGKIAATKDGKITGLHCHVTADHGGFDACADPTKFPAGFMNICTGSYDIPTAYLAVDGVYTNKAPGGVSYRCSFRVTEAVYFIERMI…
WP_058279312.1	Ruegeria atlantica	Bacteria	Proteobacteria	Alphaproteobacteria	Rhodobacterales	Proteobacterial	MNDQTLTPEERAANLKGMGSSRKRVEDVRFTQGKGNYVDDIKLDGMLFGAFVRSPYAHARVVSVNKEAALAIPGVVAVLTAEDLAPLGLHWMPTLAGDKQMVLADGKVLFQGQEVAYVVAENRYIAADAAELVEVDYEELPVLTDPFEALKSDVVLREDLAGQTDGAHGPRKHHNHIFTWEQGDKDATEAVLGEADVVAEEMVYYHRTHPCPLETCGCVASMDKVTGKLTLYGTFQAPHAIRTVVSLISGLAEHNIRVISPDIGGGFGNKVGAYAGYVCSVVASIVTGQPVKWVENRMENLMSTAFARDYWMQGKIAATKDGKITGLWCHTTADHGGFDACADPTKFPAGFMNICTGSYDIPTAYLAVDGVYTNKAPGGVAYRCSFRVTEAAYFIERMI…
WP_058281633.1	Ruegeria denitrificans	Bacteria	Proteobacteria	Alphaproteobacteria	Rhodobacterales	Proteobacterial	MKDDISREERVDNLKGMGCSRKRVEDARFTQGKGNYVDDIKLDGMLFGDFVRSPYAHARIKNIDTAAALEVPGVLAVLTAADLEPLGLHWMPTLAGDKQMVLADGKVLFQGQEVAYVVAEDRYATADGIEAVEVEYEELPVIVNPFEALKSDVVLREDLVGEDGSIPDGAHGPRKHPNHIFTWDAGDKGTTEEVIANAEVVASESMYYHRTHPCPLETCGCVASMDKVNGKLTLWGTFQAPHAIRTVVSLISGIEEHNIRVISPDIGGGFGNKVGAYPGYVCSVVASIVTGKPVKWIEDRMDNLMTTAFARDYHMTGKISATKDGKITGLHCHVTADHGGFDACADPTKFPAGFMNICTGSYDIPTAYLEVDGVYTNKAPGGVSYRCSFRVTEAVYFIE…
WP_058289936.1	Epibacterium multivorans	Bacteria	Proteobacteria	Alphaproteobacteria	Rhodobacterales	Proteobacterial	MKDDVTRDERVANLKGMGCSRKRVEDARFTQGKGNYVDDIKLDGMLFGDFVRSPYAHARIKNIDASAAMEVPGVLAVLTAADLEPLGLHWMPTLAGDKQMVLADGKVLFQGQEVAFVVAEDRYAAADGIEAVVVEYEELPVIVDPFEALKTDVVLREDTVQDGKPVDGAHGPRKHHNHIFTWEAGDKDPTEEVIANADVVAEETMYYHRTHPCPLETCGCVASMDKVNGKLTLWGTFQAPHAIRTVVSLISGIEEHNIRVISPDIGGGFGNKVGAYPGYVCSVVASIVTAKPVKWIEDRMDNLMTTAFARDYWMKGRISATKEGKITGLHCHVTADHGGFDACADPTKFPAGFMNICTGSYDIPTAFLEVDGVYTNKAPGGVSYRCSFRVTEAVYFIER…
WP_058311691.1	Phaeobacter sp. CECT 7735	Bacteria	Proteobacteria	Alphaproteobacteria	Rhodobacterales	Proteobacterial	MKDEVDTREDRVANLKGMGCSRKRVEDARFTQGKGNYVDDIKLDGMLFGDFVRSPYAHARIKSIDTAAALEVPGVLAVLTAADLEPLGLHWMPTLAGDKQMVLADGKVLFQGQEVAFVVAEDRYAAADGIELVEVEYEELPVIVNPFEALKSDVVLREDLMGEGGSLPDGAHGPRKHHNHIFTWDAGDKEPTEEVIANADVVATESMYYHRTHPCPLETCGCVASMDKVNGKLTLWGTFQAPHAIRTVVSLISGIEEHNIRVVSPDIGGGFGNKVGAYPGYVCSVVASIVTGKPVKWIEDRMDNLMTTAFARDYHMTGKISATKEGKITGLHCHVTADHGGFDACADPTKFPAGFMNICTGSYDIPTAYLEVDGVYTNKAPGGVSYRCSFRVTEAVYFI…
WP_058317968.1	Thalassobius mediterraneus	Bacteria	Proteobacteria	Alphaproteobacteria	Rhodobacterales	Proteobacterial	MKDDVTSREERVENLKGMGCSRKRVEDARFTQGKGNYVDDIKLDGMLFGDFVRSPYAHARIKNIDTSAALEVPGVLAVLTAKDLEPLGLHWMPTLAGDKQMVLADGKVLFQGQEVAFVVAEDRYAAADGIEAVEVDYEELPVIVDPFEALTSDVVLREDLVAEDGSLPDGAHGPRKHHNHIFTWEAGDKDPTFDTIDAAEVVAEETMYYHRTHPCPLETCGSVASMDKVNGKLTLWGTFQAPHAIRTVVSLISGIEEHNIRVISPDIGGGFGNKVGAYPGYVCTVVASIVTGKPVKWIEDRMDNLMTTAFARDYWMKGRISATKDGKITGLHCHVTADHGGFDACADPTKFPAGFMNICTGSYDIPTAYLEVDGVYTNKAPGGVSYRCSFRVTEAVYFI…
WP_058334182.1	Phaeobacter sp. CECT 5382	Bacteria	Proteobacteria	Alphaproteobacteria	Rhodobacterales	Proteobacterial	MNDLTPNREERTANLKGMGCARKRVEDARFTQGQGNYVDDVKLPGMLHGDFVRSPYAHARVKSINKEAALALPGVVAVLTAEDLAPLNLHWMPTLAGDKQMVLADGKVLFQGQEVAFVVANDRYIAADAVELVEVDYEELPVITDPFEALQSDVVLREDLAGQTEGAHGPRKHHNHIFTWEQGDEAATNQVMDSAEVVAEESMYYHRTHPCPLETCGSVASMDKVNGKLTLWGTFQAPHVVRTVAALLSGIEEHNIRVISPDIGGGFGNKVGVYPGYICSIVASIVTGKPVKWVEDRMENLMSTAFARDYWMKGKISATKEGKITGLHCHVTADHGGFDACADPTKFPAGFMNICTGSYDIPVAYLGVDGVYTNKAPGGVSYRCSFRVTEAVYFIERMI…
WP_059411061.1	Cupriavidus basilensis	Bacteria	Proteobacteria	Gammaproteobacteria	Betaproteobacteriales	Proteobacterial	MGTMNAEAERLAALEGMGCSRKRREDPRFLQGKGTYVDDIKMPGMLFGAMVRSPYAHARVKKIDKSRALAHPGVHAVLTADDLKPLKLHWMPTLAGDVQAVLADEKVCFQNQEVAFVVADDRYVAADAAELVEVEYEELPALVDPHLALAPDAPVIREDIRDKQVGAHGARRHPNHIFNWKIGDKDKTDRAFDNAEVTVTQEMLYPRVHPCPLETCGCVASYDKARGDLTVYITSQAPHVVRTVVGMLSAIPESKIRIVSPDIGGGFGNKVGVYPGYVVSIVASIVLGRPVKWIESRAENLSSTAFARDYHMKGELAADRDGRIKALRVNVVADHGAFDACADPSKWPAGMFHVCTGSYAIPNAFVSVDGVYTNKFPGGVAYRCSFRVTEAVYLIERMI…
WP_061497139.1	Ramlibacter tataouinensis	Bacteria	Proteobacteria	Gammaproteobacteria	Betaproteobacteriales	Proteobacterial	MGDMSELKAREEKLQGTGASLLRKEDARFIRGQGSYVDDIKLPGMLFGALVRSPYAHARIKGIDKSKALASPGVVAVLSADDLKPVNLHWMPTLGGDVQAVLADQKVCFQYQEVAMVLATDRYAAADGAALVEVDYEELPAIVDPKQAMTADAPVIREDIADKKEVGHGPRTHPNHIFTWEAGDQAATDAAFKNAEVTVREEILNPRVHPCPLEPCGCVASFNKGTGSLTVYLTSQAPHLVRTVLAMLSGIPESKIRVVAGDIGGGFGNKVPVYPGYVVAIVASIVTGVPVKWIESRIENISTTGFARDYHGVGELAADKDGRIKALRFTALADHGAFNSHVSATKLPAGLFSICTGSYDIPNAYARVDAVYTNKAPGGVAYRCSLRVTEAIYLIERMI…
WP_062136774.1	Paraburkholderia monticola	Bacteria	Proteobacteria	Gammaproteobacteria	Betaproteobacteriales	Proteobacterial	MGNLDTNLDRLAALEGMGCSRKRREDPRFIQGKGTYVDDVKMPGMLFGVMVRSPYAHARVKKIDKSRALAHPGVHAVLTADDLKPLKLHWMPTLAGDVQAVLADEKVCFQNQEVAFVVADDRYVAADAAELVEVEYEELPAVVDPLAALAADAPVIREDIQDKQAGAHGARKHPNHIFTWQIGDRDKTDRVFENAEVTVEQTMLYPRVHPCPLETCGCVASFDKARGDLTVYITSQAPHVVRTVVGLLSTIPESKIRIISPDIGGGFGNKVGVYPGYVTSIVASIVLGRPVKWIESRAENLSSTAFARDYHMTGELAADRDGRIKALRVHVTADHGAFDACADPTKWPAGMFHVCTGSYAIPNAFVSVDGVYTNKFPGGVAYRCSFRVTEAVYLIERMI…
WP_062488737.1	Labrenzia sp. CP4	Bacteria	Proteobacteria	Alphaproteobacteria	Rhizobiales	Proteobacterial	MNDMTPTREQREAALEGMGCKRKRVEDIRFTQGKGQYVDDVKLPGMVFGDFVRSPYAHAKVTKIDASEALKLPGVIAVLTAEDLKGVNLAWMPTLAGDVQMVLADGKVLYQNQEVAFVVAENRYIADDAIQLVEVEYEELPVLTDPFKSMDPDAPVLRPDLDGKMEGAHGPRKHHNHIFTWEVGDQEETDRAFAEADVTIKELISYHRTHPSPLETCQCVASMDKIKGELTVWGTFQAPHVIRTVASLLSTIPEQKIHVIAPDIGGGFGNKVGAYPGYICAIVASIVTGVPVKWVEDRMENLSTTSFARDYHMTAEIAAKNDGTVTGLKVHVLADHGGFDACADPSKWPAGFFNIVTGSYDFPAAHLAVDGVYTNKAPGGVAYRCSFRVTEAAYCIERA…
WP_063704424.1	Bradyrhizobium sp. BR 10245	Bacteria	Proteobacteria	Alphaproteobacteria	Rhizobiales	Proteobacterial	MNDMTPTREQREAVLEGMGCKRKRVEDIRFTQGKGNYVDDVKLPGMLHGDFVRSPHPHARVKKIDDSEALKVPGVLAVITAETLKTVNLAWMPTLAGDVQMVLADGKVLFQNQEVAFVVATDRYAADDGINKVVVEYEPLPPLVDPFKSMDADAPVLREDLAGKTTGAHGPRKHHNHIFEWTVGDKELTDAAFKKAEVTIKEMISYHRTHPSPLETCQCVCSFDKIKGELTIWGTFQAPHVIRTVVSLIAKLPEQKIHVIAPDIGGGFGNKVGAYPGYICAAVASIVTGKPVKWVEDRIENLTATSFARDYHMTTEIAATKEGKVTGLRVHVLADHGAFDACADPSKWPAGFFNIVTGSYDFPTAHLAVDGVYTNKAPGGVAYRCSFRVTEAAYCIERA…
WP_064333930.1	Shinella sp. HZN7	Bacteria	Proteobacteria	Alphaproteobacteria	Rhizobiales	Proteobacterial	MNDMTITRAEREAKLEGMGCKRKRVEDIRFTQGKGNYVDDVKLPGMLHGDFVRSPHPHARIKSIDKEKALKVPGVLAVLTAEDLKGVNLAWMPTLAGDVQMVLADGKVLFQNQEVAFVVATDRYAADDGINAVEVEYEALPVLVDPFHAMDADAPVLREDLAGKTEGAHGPRKHHNHIFEWTVGDRDLTDAAFRKAEVTIKEMISYHRTHPSPLETCQCLCSFDKVKGELTIYGTFQAPHVIRTVVALIAKIPEHKIHVIAPDIGGGFGNKVGAYPGYICAAVASIVTGRPVKWVEDRIENLCATSFARDYHMTTEIAATKEGKVTGLRVHVLADHGAFDACADPSKWPAGFFNIVTGSYDFPTAHLAVDGVYTNKAPGGVAYRCSFRVTEAAYCIERA…
WP_065273155.1	Phaeobacter gallaeciensis	Bacteria	Proteobacteria	Alphaproteobacteria	Rhodobacterales	Proteobacterial	MKDLEDRQERIDNLKGMGCSRKRVEDARFTQGKGNYVDDVNLPGMLHGDFVRSPYAHARVKSINIDAAMALDGVVAVLTAKDLEPLALHWMPTLAGDKQMVLADGKVLFQGQEVAFVVAKDHYIAADAVELVEVEYEELPVLVDPFEALQSDVVLREDIKDEKEGAHGPRRHHNHIFLWEEGDKEATEQVLDEAEVVAEEMVYYHRTHPCPLEPCGSVASMDKINGKLTLWGTFQAPHVVRTVASILSGIEEHNIRVISPDIGGGFGNKVGVYPGYVCSIVATIVTGQPVKWIEDRMENLMATAFARDYWMKGKISATKEGKITGLHCHVTADHGAFDACADPTKFPAGFFHICTGSYDIPVAYVGVDGVYTNKAPGGVAYRCSFRVTEAAYFIERMIE…
WP_065753439.1	Bradyrhizobium paxllaeri	Bacteria	Proteobacteria	Alphaproteobacteria	Rhizobiales	Proteobacterial	MNDMTPTREQREAKLEGMGCKRKRVEDIRFTQGKGNYVDDVKLPGMLHGDFVRSPHAHARVKKIDDTEALKVPGVLAVITAETLKTVNLAWMPTLAGDVQMVLADGKVLFQNQEVAFVVATDRYAADDGINKVVVEYEPLPPLIDPFKAMDKDAPVLREDLAGKTTGAHGPRKHHNHIFEWTVGDKDLTDAAFRKAEVTIKEMISYHRTHPSPLETCQCVCSFDKIKGELTIWGTFQAPHVIRTVVALIAKLPEQKIHVISPDIGGGFGNKVGAYPGYICAAVASIVTGKPVKWVEDRIENLTATSFARDYHMTTEIASTKEGKVTGLRVHVLADHGAFDACADPSKWPAGFFNIVTGSYDFPTAHLSVDGIYTNKAPGGVAYRCSFRVTEAAYCIERA…
WP_066094013.1	Hydrogenophaga crassostreae	Bacteria	Proteobacteria	Gammaproteobacteria	Betaproteobacteriales	Proteobacterial	MNAPVPNAEARELALAGMGASRLRKEDARFIQGKGNYVDDIKMAGMLHMDIVRSPIAHGRIVKINKEAALAIPGVHAVLTADDLKPLKLHWMPTLAGDVAAVLADQKVHFQMQEVAIVIADDRYIAADAVEAVEVEYEELPVVLDPYAALAPDAPVLREDLAGKTEGAHGKREHHNHIFTWDAGDKSAADAAFDNAEVKVSQHMHYPRVHPCPLETCGCVASFDPIKGELTTFITSQAPHVVRTVVSMLSGIPESKVRIVSPDIGGGFGNKVGIYPGYVCAIVASIVLGRPVKWVEDRIENISSTAFARDYHMDGEIAATADGKITGLRVNVVADHGAFDACADPTKFPAGLFHICSGSYDIPAAYASVKGVYTNKAPGGVAYRCSFRVTEAVYLVERM…
WP_067562346.1	Halofilum ochraceum	Bacteria	Proteobacteria	Gammaproteobacteria	Thiohalospirales	Proteobacterial	MASDVEEVESTESAESEARALADRLGGVGCRRKRTEDARFIQGKGNYVDDIQMPGMVYGDFVRSPHAHARIKSINKDKALAMPGVHAVLTAEDLEPLGLHWMPTLAGDKQMVLADGKVCFQNQEVAMVIADDRYLAADATELVEVEYEELDPVVDPHQSMAEGAPVIRDDLAGVDEGAHGKRIHHNHIFTWDVGDADATDRVFSEAAVTVKQDMLYPRVHPCPLETCGCVASFDKVKGELTVHLTSQAPHVVRTVFSTLSGIPESKVHINAPDIGGGFGNKVGIYPGYVVATVASIVLGRPVKWIEDRIENLSTTAFARDYHMIGELAATEDGKILGLRANVLADHGAFDSCADPSKWPAGFFNICTGSYDIKTAYARVDGVYTNKAPGGVAYRCSFRV…
WP_068010563.1	Pseudovibrio axinellae	Bacteria	Proteobacteria	Alphaproteobacteria	Rhizobiales	Proteobacterial	MADTISEPSQSETSAERSQKLEGIGCKRKRVEDIRFTQGHGNYVDDVKLPGMLFGDFARSPYAHARIKHINKESALKVPGVLAVLTAEDLIPLNLHYMPTLAGDVQAVLAHEKVLFQNQEVAFIVARDRYAAADGVEALEVEYEELEPLLNALKALDDDAPVLRDDLAGKTEGAHGPREHHNHIFTWSAGDEAATQEAFDKADVVIEEYLAHPRVHPCPLETCGSVADMNPITGQLTLWGTFQAPHVVRTVAALITNIPEHKIRVISPDIGGGFGNKVGVYPGYVMSVVASIVLKKPVKWIEDRMENLSTTAFARDYHITAELAATKEGKVIGMRSHVFADHGAFDACADPSKYPAGMYHICTGSYDIPTAFCSVKGVYTNKAPGGVSYRCSFRVTEAV…
WP_068239371.1	Tritonibacter horizontis	Bacteria	Proteobacteria	Alphaproteobacteria	Rhodobacterales	Proteobacterial	MKDEIDNRDERVANLKGLGCSRKRVEDARFTQGKGNYVDDIKLDGMLFGDFVRSPYAHARIKSIDTAAAMEVPGVLAVLTAADLEPLGLHWMPTLAGDKQMVLADGKVLFQGQEVAFVVAEDRFAAADGIELVEVEYEELPVIVDPFESLKSDVVLREDLDPKAPGAHGPRKHPNHIFTWEAGDKAPTEEVIANAEVVATESMYYHRTHPCPLETCGCVASMDKVNGKLTLWGTFQAPHAIRTVVSLISGIEEHNIRVISPDIGGGFGNKVGAYPGYVCSVVASIVTGKPVKWIEDRMDNLMTTAFARDYHMTGKISATKEGKITALHCHVTADHGGFDACADPTKFPAGFMNICTGSYDIPTAYLEVDGVYTNKAPGGVSYRCSFRVTEAVYFIERMI…
WP_068340827.1	Ruegeria profundi	Bacteria	Proteobacteria	Alphaproteobacteria	Rhodobacterales	Proteobacterial	MNDQTLTPEERAANLKGMGCARKRVEDVRFTQGKGNYVDDIKLDGMLFGDFVRSPYAHARVVSVNKEAALALPGVVAVLTAEDLAPLGLHWMPTLAGDKQMVLADGKVLFQGQEVAYVVAEDRYIAADAVELVEVEYEELPVLTDPFEALKSDVVLREDLEGQTEGAHGPRKHHNHIFTWEQGDKDATEAVLAEADVVAEEMVYYHRTHPCPLETCGCVASMDKVTGKLTLYGTFQAPHAIRTVVSLISGIAEHNIRVISPDIGGGFGNKVGAYAGYVCSVVASIVTGKPVKWVEDRMENLMTTAFARDYWMQGKIAATKDGKITGLWCHTTADHGGFDACADPTKFPAGFMNICTGSYDIPTAYLAVDGVYTNKAPGGVAYRCSFRVTEAAYFIERMI…
WP_068361955.1	Jannaschia sp. EhC01	Bacteria	Proteobacteria	Alphaproteobacteria	Rhodobacterales	Proteobacterial	MKDEVSREDRIDNLKGMGCSRKRVEDARFTQGKGNYVDDIKLDGMLFGDFVRSPYAHARIKNIDISAAMDVPGVLAVLTAADLEPLGLHWMPTLAGDKQMVLADGKVLFQGQEVAFVVAEDRYAAADGIELVEVDYEELPVIVDPFESLKSDVVLREDLVAEDGTIPPGAHGPRKHHNHIFTWEAGDKDPTDEVIANAEVVAEESMYYHRTHPCPLETCGCVASMDKVNGKLTLWGTFQAPHAIRTVVSLISGIEEHNIRVISPDIGGGFGNKVGAYPGYVCSVVASIVTGKPVKWIEDRMDNLMTTAFARDYHMTGQISATKEGKITGLKCHVTADHGGFDACADPTKFPAGFMNICTGSYDIPTAYLEVDGVYTNKAPGGVSYRCSFRVTEAVYFIE…
WP_068411622.1	Labrenzia sp. OB1	Bacteria	Proteobacteria	Alphaproteobacteria	Rhizobiales	Proteobacterial	MNDMTPTREQREAALEGMGCKRKRVEDIRFTQGKGNYVDDLKLPGMLFGDFVRSPYAHAKVTRIDASEALKLPGVIAVLTAEDLKGVNLAWMPTLAGDVQMVLADGKVLYQNQEVAFVVAENRYIADDAIQLVEVEYEELPVLVDPFKSMDADAPVLRPDLDGKTEGAHGPRKHHNHIFTWEVGDKDETSRAFAEADVTIKEMISYHRTHPSPLETCQCVASMDKVNGELTVWGTFQAPHVIRTVASLLSTIPEHKIHVIAPDIGGGFGNKVGAYPGYICSIVASIVTGVPIKWVEDRMENLSTTSFARDYHMTAQIAAKNDGTVTGLKVHVLADHGGFDACADPSKWPAGFFNIVTGSYDFPAAHLEVDGVYTNKAPGGVAYRCSFRVTEAAYCIERA…
WP_071470152.1	Roseinatronobacter thiooxidans	Bacteria	Proteobacteria	Alphaproteobacteria	Rhodobacterales	Proteobacterial	MNDMTPERDARVANLKGMGCSRKRVEDARFTQGKGNYVDDISLPGMLTGDFVRSPYAHARIKSINTEAAMALEGVVAVLTAQDLAPLSLHWMPTLAGDKQMVLADGKVLFQGQEVAFVVAKDRYIAADAIELVEVEYEELPVIVDPIKSLQSDVVLREDLDPKAPGAHGPRKHHNHIFTWEVGDEAGTNAVIDDADVVAEASMYYHRTHPCPLEPCGCVASMDKVNGKLTLWGTFQAPHVVRTVASLLSGIEEHNIRVVSPDIGGGFGNKVGVYPGYVCSIVASIVTGVPVKWVEDRMDNLMTTAFARDYWMTGKISATKEGKITGLHCHVTADHGAFDACADPTKFPAGFMNICTGSYDIPIAYLGVDGVYTNKAPGGVSYRCSFRVTEAVYFIERMI…
WP_071539219.1	Polynucleobacter asymbioticus	Bacteria	Proteobacteria	Gammaproteobacteria	Betaproteobacteriales	Proteobacterial	MNAPLKDREAALMGMGDSRLRKEDARFIQGKGNYVDDIKLPNMVYMDIVRSPLAHARIKKINKEEALKIPGVIAVLTAEDLKPLKLHWMPTLAGDVAAVLADEKVHFQMQEVAVVLAETRYAAADGKEAVQVEYEELPVVINPFDALKDDAPILREDLVEKMEGAHGMRHHPNDIFTWQAGDAAAADAAFASAEVVVKEDLLYPRVHPCPLETCGCVASFDPIRGDLTTYITSQAPHVVRTVVSMLSGIPESKVRIISPDIGGGFGNKVGIYPGYVCAIVSSIVLGRPVKWIEDRIENLSSTAFARDYHMTGELAATADGKIQGLRVNVLADHGAFDACADPTKFPAGLFHICSGSYDIPAAHCTVRGVYTNKAPGGVAYRCSFRVTEAVYLIERMVDV…
WP_071691391.1	Nioella sediminis	Bacteria	Proteobacteria	Alphaproteobacteria	Rhodobacterales	Proteobacterial	MNDQSMTPEERAANLKGMGCSRKRVEDVRFTQGKGNYVDDIKLDGMLFGDFVRSPYAHARIKSVNKEAALALPGVVAVLTAEDLAPLGLHWMPTLAGDKQMVLADGKVLFQGQEVAYVVAEDRYIAADAVELVEVEYEELPVLTDPFEALKSDVVLREDLDGQTEGAHGPRKHHNHIFTWEAGEKDATEAVIGGAEVVAEEMVYYHRTHPCPLETCGCVASMDKVTGKLTVYGTFQAPHAIRTVVSLISGIAEHNIRIISPDIGGGFGNKVGAYPGYVCSVVASIVTGKPVKWVEDRMENLMSTAFARDYWMHGKIAATKEGKITGLWCHTTADHGGFDACADPTKFPAGFMNICTGSYDIPTAYLAVDGVYTNKAPGGVAYRCSFRVTEAAYFIERMI…
WP_072386216.1	Hyphomicrobium sp. CS1BSMeth3	Bacteria	Proteobacteria	Alphaproteobacteria	Rhizobiales	Proteobacterial	MNIAVPTREQREAKLEGMGCKRKRVEDIRFTQGKGNYVDDVKLPGMLFGDFVRSQYAHARIKKIDASAALKVPGVLAVLTAEELKGVNLAWMPTLAGDVQMVLADGKVLFQSQEIAFVVAEDRYAAADGVEAVEVEYEDLPVLVDAFKALAPDAPLLREDIKDKMIGAHGPRKHHNHIFEWSMGDKDLTDAAFATAEVTTKDVISYHRTHPSPLETCQCVASFDKIKGELTVWGTFQAPHVIRTVASLLSKIPEHKIHIIAPDIGGGFGNKVGAYPGYICAIVASIVTGKPVKWVEDRIENLTATSFARDYHMTTEIAATKDGKVTALRVHVLADHGAFDACADPSKWPAGFFNICTGSYDFPVAHLVVDGIYTNKAPGGVAYRCSFRVTEAAYCIERA…
WP_072583516.1	Polynucleobacter sp. MWH-Adler-W8	Bacteria	Proteobacteria	Gammaproteobacteria	Betaproteobacteriales	Proteobacterial	MNAPLKDREAALMGMGDSRLRKEDARFIQGKGNYVDDIKLPNMVYMDIVRSPLAHARIKKINKEDALKIPGVIAVLTAEDLKPLKLHWMPTLAGDVAAVLADEKVHFQMQEVAVVLAETRYAAADGKEAVQVEYEELPVVINPFDALKDDAPILREDLVEKMEGAHGTRHHPNDIFTWQAGDAAAADAAFASAEVVVKEDLLYPRVHPCPLETCGCVASFDPIRGDLTTYITSQAPHVVRTVVSMLSGIPESKVRIISPDIGGGFGNKVGIYPGYVCAIVSSIVLGRPVKWIEDRIENLSSTAFARDYHMTGELAATADGKIQGLRVNVLADHGAFDACADPTKFPAGLFHICSGSYDIPAAHCTVRGVYTNKAPGGVAYRCSFRVTEAVYLIERMVDV…
WP_072703586.1	Donghicola sp. KarMa	Bacteria	Proteobacteria	Alphaproteobacteria	Rhodobacterales	Proteobacterial	MKDDAGVTRDQRVEALGGMGCKRKRVEDARFTQGKGNYVDDIKMPGMLFGDFVRSPYAHARIKSIDTSAALALDGVVAVLTADDLRPLGLHWMPTLAGDKQMVLADGKVLFQGQEVAYVVAKDRYIAADAVELIDVDYEELPVIVDPFESMKSDTVLREDLVAEDGSLPDGAHGPRKHHNHIFTWEVGEKEATSQVIDSAQVVAEETMYYHRTHPCPLETCGCVASMDKVNGKLTLYGTFQAPHAIRTVVSLISGIEEHNIRVISPDIGGGFGNKVGAYPGYVCSVVASIVTGVPVKWVEDRMENLMTTAFARDYWMKGKISATPEGKITGLWCEVTADHGGFDACADPTKFPAGFMNICTGSYDIPTAYLAVDGVYTNKAPGGVSYRCSFRVTEAVYF…
WP_072747239.1	Oceanicella actignis	Bacteria	Proteobacteria	Alphaproteobacteria	Rhodobacterales	Proteobacterial	MTDQTMTPEERAASLEGMGCRRKRVEDVRFTQGKGNYVDDVKLPGMLFGAFVRSPYAHARVKSIDAEAAKALPGVVAVLTAADLAPLGLHWMPTLAGDKQMVLADGKVLFQGQEVAFVVAEDRYLAADAVELVEVEYEELPVVTDPFKALEPDAPVLREDIKDQKEGAHGPRRHHNHIFTWEQGDRDATEKVLAEADVTVEEMIHYHRTHPCPLETCGCVASMDKATGKLTVWGTFQAPHAIRTVVSLISGIAEHNIRIISPDIGGGFGNKVGAYPGYVCSVVASIVTGRPVKWIENRMENLMSTAFARDYWMKGRIAATKDGRITGLWCHVTADHGGFDACADPTKFPAGFFNICTGSYDIPTAYLCVDGVYTNKAPGGVAYRCSFRVTEAAYFIERM…
WP_072823149.1	Bradyrhizobium erythrophlei	Bacteria	Proteobacteria	Alphaproteobacteria	Rhizobiales	Proteobacterial	MNDLTPTREQRTAALEGMGCKRKRVEDARFTQGKGNYVDDVKLPGMLHGDFVRSPHAHARVKSINSEEALKVPGVLAVITAETLKTVNLAWMPTLAGDVQMVLADGKVLFQNQEVAFVVATDRYAADDGINKVVVEYEPLPVVIDPFKAMDKDAPVLREDLAGKTSGAHGPRKHHNHIFEWTVGDKDLTDAAFRKAEVTIKEMISYHRTHPSPLETCQCVCSFDKIGGELTIWGTFQAPHVIRTVVALIAKLPEQKIHVISPDVGGGFGNKVGAYPGYICAAVASIVTGKPVKWVEDRIENLTATSFARDYHMTTEIAATKEGKVTGLRVHVLADHGAFDACADPSKWPAGFFNIVTGSYDFPTAHLSVDGIYTNKAPGGVAYRCSFRVTEAAYCIERG…
WP_072902158.1	Cognatiyoonia sediminum	Bacteria	Proteobacteria	Alphaproteobacteria	Rhodobacterales	Proteobacterial	MKDEVITREERVANLKGMGCSRKRVEDARFTQGKGNYVDDIKLDGMLFGDFVRSPYAHAKITNIDTAAALEVPGVLAVLTAKDLEPLGLHWMPTLAGDKQMVLADGKVLFQGQEVAFVVAEDRYAAADGIEAVEVEYEELEVLIDPFKSMQSDVVLREDTVDENGKPMDGAHGPRTHHNHIFTWEAGDKDPTFEVIDSAEVVAEETMYYHRTHPCPLETCGCVASMDKVNGKLTLWGTFQAPHAIRTVVSLISGIEEHNIRVISPDIGGGFGNKVGAYPGYVCSVVASIVTGKPVKWIEDRMDNLMTTAFARDYWMKGRISATKDGKITGLHCHVTADHGGFDACADPTKFPAGFMNICTGSYDIPTAYLEVDGVYTNKAPGGVSYRCSFRVTEAVYFI…
WP_073195394.1	Roseovarius marisflavi	Bacteria	Proteobacteria	Alphaproteobacteria	Rhodobacterales	Proteobacterial	MNDLTPDREDRVAKLKGLGCSRKRVEDARFTQGKGNYVDDIKLPGMLHGDFVRSPYAHARVVSIDASAALALDGVVAVLTAKDLEPLGLHWMPTLAGDKQMVLADGKVLFQGQEVAYVVARDRYVAADAVELVEVEYEELEVIVDPFKALQSDVVLREDIAGETSGAHGERRHPNHIFLWEEGDKSATEQVIDSADVVAEEMIYYHRTHPCPLETCGCVASMDKVNGKLTLYGTFQAPHVVRTVASLLSGIEEHNIRVVSPDIGGGFGNKVGVYPGYVCSIVASIVTGKPVKWVEDRMENLMATAFARDYWMKGRISATKDGKITALEAKVTADHGAFDACADPTKFPAGFFHICTGSYDIPVAYVGVDGVYTNKAPGGVAYRCSFRVTEAAYFIERMI…
WP_073987086.1	Mesorhizobium plurifarium	Bacteria	Proteobacteria	Alphaproteobacteria	Rhizobiales	Proteobacterial	MNDMSLTREEREAKLEGMGCKRKRVEDIRFTQGKGNYVDDVKLPGMLHGDFVRSPHAHARVKSINSEKALKVPGVLAVITAETLKTVNLAWMPTLAGDVQMVLADGKVLFQNQEVAFVVATDRYAADDGVAAVEVEYEPLPVLVDPFKALDPDAPLLREDIKDKKDGAHGPRKHHNHIFEWTVGDKELTDAAFNKAEVTIKEMISYHRTHPSPLETCQCVCSFDKVKGELTIWGTFQAPHVIRTVVSLIAKLPEQKIHVIAPDIGGGFGNKVGAYPGYICAAVASIVTGKPVKWVEDRIENLTATSFARDYYMTAEIAATREGKVTGLRVHVLADHGAFDACADPSKWPAGFFNIVTGSYDFPVAHLAVDGIYTNKAPGGVAYRCSFRVTEAAYCIERA…
WP_074121016.1	Bradyrhizobium sp. AS23.2	Bacteria	Proteobacteria	Alphaproteobacteria	Rhizobiales	Proteobacterial	MNDLTPTREQRSAALEGMGCKRKRVEDIRFTQGKGNYVDDVKLPGMLHGDFVRSPHPHARVKKIDDSEALKVPGVLAVITAETLKTVNLAWMPTLAGDVQMVLADGKVLFQNQEVAFVVATDRYAADDGINKVIVEYEPLPPLVDPFKSMDADAPVLREDLVGKTTGAHGPRKHHNHIFEWTVGDKELTDAAFKKAEVTIKEMISYHRTHPSPLETCQCVCSFDKIKGELTIYGTFQAPHVIRTVVSLIAKLPEQKIHVIAPDIGGGFGNKVGAYPGYICAAVASIVTGKPVKWVEDRIENLTATSFARDYHMTTEIAATKDGKVTGLRVHVLADHGAFDACADPSKWPAGFFNIVTGSYDFPTAHLAVDGVYTNKAPGGVAYRCSFRVTEAAYCIERA…
WP_074219940.1	Rhodovulum sp. ES.010	Bacteria	Proteobacteria	Alphaproteobacteria	Rhizobiales	Proteobacterial	MKDLPDSEERKAGLQGLGCKRKRVEDARFTQGKGNYVDDIKLPGMLHGDFVRSPYAHARVKSIDASAALALPGVVAVLTAKDLEPLGLHWMPTLAGDKQMVLADGKVLFQGQEVAFVVATDRYIAADAVELVEVDYEDLPVVVDPFKAEAPDAPVLREDLEGVTEGAHGPRRHHNHIFTWEEGDTQGATAAIDGSEVIAEETIYYHRTHPCPLETCGCVASMDKVNGKLTLYGTFQAPHVVRTVASLLSGIDEHNIRVVSPDIGGGFGNKVGVYPGYVCSIVASIVTGKPVKWVEDRMENLMSTAFARDYHMRGRIGATKDGRITGLHAHVTADHGAFDACADPTKFPAGFFHICTGSYDIPVAYCAVDGVYTNKAPGGVAYRCSFRVTEAAYFIERMI…
WP_074823922.1	Bradyrhizobium ottawaense	Bacteria	Proteobacteria	Alphaproteobacteria	Rhizobiales	Proteobacterial	MNDMTPTREQREAKLEGMGCKRKRVEDIRFTQGKGNYVDDVKLPGMLHGDFVRSPHAHARVKSINSEEALKVPGVLAVITAETLKTVNLAWMPTLAGDVQMVLADGKVLFQNQEVAFVVATDRYAADDGINKVVVEYEPLPPLIDPFKAMDADAPVLREDLAGKMTGAHGPRKHHNHIFEWTVGDKDLTDAAFRKAEVTIKEMISYHRTHPSPLETCQCVCSFDKIKGELTIWGTFQAPHVIRTVVALIAKIPEHKIHVIAPDIGGGFGNKVGAYPGYICAAVASIVTGKPVKWVEDRIENLTATSFARDYHMTTEIAATREGNVTGLRVHVLADHGAFDACADPSKWPAGFFNIVTGSYDFPTAHLSVDGVYTNKAPGGVAYRCSFRVTEAAYCIERG…
WP_075214072.1	Mongoliimonas terrestris	Bacteria	Proteobacteria	Alphaproteobacteria	Rhizobiales	Proteobacterial	MNEMVITRAEREARLEGMGCKRKRVEDVRFTQGRGQYVDDIKLPGMLHGDFVRSQYAHAKITRIDASKALALPGVIAVLTAEELKPLGLHWMPTLAGDVQAVLADGKVCFQNQEIAFVIAEDRYIVDDALQLIEVEYEELPVLVDPFRALDPEAPVIRPDLDGKMVGAHGPRKHHNHIFEWTIGDRPGTDEAFAAAEVTVKEMISYHRTHPSPLETCQCLAAFDKVKGELTLYGTFQAPHVIRTVASLLSKIPEHKIHVIAPDIGGGFGNKVGAYSGYICSIVASIVTGLPVKWVEDRMENLSTTSFARDYHMTTEIAATRDGKVTGLRVHVLADHGAFDACADPSKWPAGFMNIVTGSYDFPVAHLAVDGVYTNKAPGGVAYRCSFRVTEAAYCIERG…
WP_077548590.1	Rhizobium flavum	Bacteria	Proteobacteria	Alphaproteobacteria	Rhizobiales	Proteobacterial	MNEMTPPNTERAAALKGLGSSRKRVEDARFTQGKGNYVDDIKMPGMLFGDFVRSPYAHARITSINADKAKALPGVIAVLTAADLAPLNLHWMPTLAGDVQMVLADGKVLFQGQEVAFVVAENRYIAADAVELVEVGYEELPVVVDPFAAEAPDAPVLREDLAGKTEGAHGPRRHHNHIFTWEQGDRDATEKVLGSADVVAEEMVYYHRTHPCPLETCGCVASMDKVNGKLTVWGTFQAPHAVRTVASLISGIAEHNIRVISPDIGGGFGNKVGVYPGYICSIVASIVTGVPVKWVEDRMENLMATAFARDYWMKGKISATKDGKITGLSCHVTADHGAFDACADPTKFPAGFFNICTGSYDIPVAYLAVDGVYTNKAPGGVAYRCSFRVTEAAYFIERM…
WP_080455487.1	Roseovarius sp. A-2	Bacteria	Proteobacteria	Alphaproteobacteria	Rhodobacterales	Proteobacterial	MKDDVATPEDRSASLKGMGSSRKRVEDVRFTQGKGNYVDDIRMDGMLFGDFVRSPYAHARITRIDAEAAKAVPGVIAVLTAADLEPLGLHWMPTLAGDKQMVLADGKVLYQGQEVAFVVAEDRYIAADAVELVEVEYEELPVVVDPFKALEPDAPVLREDLEGQTEGAHGPRRHHNHIFTWEQGDKDATEAVLSEADVVAEEMVYYHRTHPCPLETCGCVASMDKVTGKLTVWGTFQAPHAVRTVVSLISGIAEHNIRIISPDIGGGFGNKVGVYPGYVCSVVASIVTGKPVKWVEDRMDNLMTTAFARDYWMQGKIAATKEGRITGLWCHTTADHGGFDACADPTKFPAGFMNICTGSYDIPVAYLAVDGVYTNKAPGGVAYRCSFRVTEAAYFIERM…
WP_083228373.1	Enterovibrio pacificus	Bacteria	Proteobacteria	Gammaproteobacteria	Enterobacteriales	Proteobacterial	MDEKVNPDYAAKLAAEELSEVTQRVQGIGCSRKRKEDPKFVQGKGQYVDDVQLTGMVFVDMVRSPYAHARIISINKEKALALPGVHAVLTADDLKPLNLHWMPTLAADKQAVLADEKVHFQYQEVAAVVADDRYIAADAIELVEVEYEILEPLVDPKTAMEDGAPHIRDDLLDEEGNCEQSHPNKIFEWDVGDKDGTDEIFEKAPVTVSQHMYYPRVHPSPLETCGCVGSFDPVKGTLTIHITSQAPHVVRTVVSMLSGIPESKVRVISPDIGGGFGNKVGIYPGYVVAIVASIVLGRPVKFVENRTEHLSTTAWARDYYMTGEIAADEHGRIQALRVNVLGDHGAFNSQAQPTKWPAGFMNICTGSYDIPVAYLNVVGVYTNKAPGGVAYRCSFRVTE…
WP_083594414.1	Aurantimonas sp. 22II-16-19i	Bacteria	Proteobacteria	Alphaproteobacteria	Rhizobiales	Proteobacterial	MNEMAPISREERAQNLKGLGCSRKRVEDVRFTQGKGNYVDDIKLPGMLYGDFVRSPYAHARVKSVDKSAALALPGVVAVLTAEDLAPLNLHWMPTLAGDKQMVLADGKVLFQGQEVAFVVANDRYVAADAAELVVVDYEELPVVTDPFKALEPGAPVLREDLEGQTSGAHGERRHHNHIFLWEAGDRQATEEVIASAEVVAEEMIYYHRTHPCPLETCGCVASMDAVNGKLTVYGTFQAPHVVRTVASLLSGIEEHKIRVVSPDIGGGFGNKVGVYPGYVCSIVASIVTGKPVKWIEDRMENLTATAFARDYWMKGRISATKEGRITGLACHVTADHGAFDACADPTKFPAGFFHIMTGSYDIPVAHVGVDGVYTNKAPGGVAYRCSFRVTEAAYFIER…
WP_084367913.1	Rhizobium sp. RU36D	Bacteria	Proteobacteria	Alphaproteobacteria	Rhizobiales	Proteobacterial	MNDMTPTREQREARLEGMGCKRKRVEDIRFTQGKGNYVDDVKLPGMLHGDFVRSPHAHARIVSINTEKALKVPGVLAVITAETLKTVNLAWMPTLAGDVQMVLADGKVLFQNQEVAFVVATNRYAADDGIAAVEVEYEALPVLVDPFTAMNADAPVLREDLAGKTVGAHGPRKHHNHIFEWKVGDKEMTDIAFDKAEVKIKEMISYHRTHPSPLETCQCVCSFDKIKGELTIWGTFQAPHVIRTVVALISKIPEHKIHVIAPDIGGGFGNKVGAYPGYICAAVASIVTGKPVKWVEDRMENLTTTSFARDYHMTTEIAATKEGKVTGLRVHVLADHGAFDACADPSKWPAGFMNIVTGSYDFPVAHLAVDGVYTNKAPGGVAYRCSFRVTEAAYCIERA…
WP_084387668.1	Grimontia marina	Bacteria	Proteobacteria	Gammaproteobacteria	Enterobacterales	Proteobacterial	MQDLNTNEEGDLSEVTKRVQGIGCSRKRKEDPKFVQGRGQYVDDVKLPGMVFVDMVRSPYAHARIVSINKEKALALPGVHAVLTAEDLKPLNLHWMPTLAADKQAVLADEKVHFQYQEVAAVIADDRYIAADAIELVEVEYEILPPLVDPYQSMVDGAPIVRDDLLDEHGEVEQSHPNKIFEWDVGDKEGTESVFEKAPVTVKETMYYPRVHPSPLETCGCVASFDPVKGNLTVYVTSQAPHVVRTVVSSLSGISESKVRVISPDIGGGFGNKVGIYPGYVVAIVASIVLGRPVKFVENRTEHLSTTAWARDYFMTGEIAADEQGRIQALRVNVLGDHGAFNSQAQPTKWPAGFMNICTGSYDIPVAYLNVVGVYTNKAPGGVAYRCSFRVTEAVYVIE…
WP_084810177.1	Bradyrhizobium sp. NAS80.1	Bacteria	Proteobacteria	Alphaproteobacteria	Rhizobiales	Proteobacterial	MNDLTPTREQRSAALEGMGCKRKRVEDIRFTQGKGNYVDDVKLPGMLHGDFVRSPHPHARVKKIDDSEALKVPGVLAVITAETLKTVNLAWMPTLAGDVQMVLADGKVLFQNQEVAFVVATDRYAADDGINKVIVEYEPLPPLVDPFKSMDADAPVLREDLVGKTTGAHGPRKHHNHIFEWTVGDKELTDAAFKKAEVTIKEMISYHRTHPSPLETCQCVCSFDKIKGELTIYGTFQAPHVIRTVVSLIAKLPEQKIHVIAPDIGGGFGNKVGAYPGYICAAVASIVTGKPVKWVEDRIENLTATSFARDYHMTTEIAATKDGKVTGLRVHVLADHGAFDACADPSKWPAGFFNIVTGSYDFPTAHLAVDGVYTNKAPGGVAYRCSFRVTEAAYCIERA…
WP_085125208.1	Tistlia consotensis	Bacteria	Proteobacteria	Alphaproteobacteria	Kiloniellales	Proteobacterial	MTVQTPVSLEERKDKLQGLGCSRKRVEDARFTQGKGHYVDDIKLPGMLFGDFVRSPIGHGRIKSINKEAALAVPGVKAVLTADDLRPLGLHWMPTLAGDVQAVLADEKVLFQNQEVAFVVAEDRYAAADAVELVEVDYEELPPLVDPHRSMDPDAPILREDIKDKTEGAHGPRRHPNHIFTWEVGDKAATEQALAAAAVVVEEQITYQRVHPCPLETCGCVASMDKINGKLTIWGTFQAPHAVRTVASLITNIPEHNIRIISPDIGGGFGNKVGVYPGYICSAVASIVLGVPVKWIEDRMENLSTTAFARDYHMTGRIAATPEGRITGLWCHVLADHGAFDACADPTKFPAGFFNICTGSYDVPVAYVSVDGVYTNKAPGGVAYRCSFRVTEASYFIER…
WP_085311071.1	Planktotalea arctica	Bacteria	Proteobacteria	Alphaproteobacteria	Rhodobacterales	Proteobacterial	MKDEVTREERVAGLKGLGCSRKRVEDARFTQGKGNYVDDIKLPGMLHGDFVRSPYAHARIKSINIDAAMALPGVTAVLTAKDLEPLGLHWMPTLAGDKQMVLADGKVLFQGQEVAFVVASDRYVAADAVELVEVDYEELEVIVDPFKSLQSDVVLREDLVAEDGSIPNGAHGPRKHPNHIFTWEAGEEEATNQVIDNADVVATEEMYYHRTHPCPLETCGSVASMDKVNGKLTLWGTFQAPHVVRTVASLLSGIEEHNIRVVSPDIGGGFGNKVGVYPGYVCSIVASIVTGVPVKWVEDRMENLMSTAFARDYWMKGKISATKEGKITGLHCHVTADHGAFDACADPTKFPAGFMNICTGSYDIPVAYLGVDGVYTNKAPGGVSYRCSFRVTEAVYFIE…
WP_085636850.1	Marivita geojedonensis	Bacteria	Proteobacteria	Alphaproteobacteria	Rhodobacterales	Proteobacterial	MNKELSRQERADALGGMGCKRKRVEDARFTQGKGNYVDDIKLPGMLFGDFVRSPYAHARIKSINTDAAMALDGVVAVLTAADLAPLGLHWMPTLAGDKQMVLADGKVLFQGQEVAYVVAKDRYIAADAVELVEVEYEELEVIIDPFASLKSDVVLREDLVAEDGSLPDGAHGPRKHHNHIFTWEVGDKETTEQVIGEAEVVAEDMFYYHRTHPCPLETCGCVASMDKVNGKLTLYGTFQAPHAIRTVVSLISGIEEHNIRVISPDIGGGFGNKVGAYPGYVCSVVASIVTGVPVKWVEDRMENLMTTAFARDYWMKGKIAATKEGKITGLWCHTTADHGGFDACADPTKFPAGFMNICTGSYDIPVAYLAVDGVYTNKAPGGVSYRCSFRVTEAVYFIE…
WP_085796711.1	Ruegeria litorea	Bacteria	Proteobacteria	Alphaproteobacteria	Rhodobacterales	Proteobacterial	MKDEITREERVDNLKGMGCSRKRVEDARFTQGKGNYVDDIKLDGMLFGDFVRSPYAHARIKSINTAAALEVPGVLAVLTAADLEPLGLHWMPTLAGDKQMVLADGKVLFQGQEVAFVVAEDRYAAADGIEAVEVDYEELPVLVNPFEALQSDVTLREDLVGEDGSIPDGAHGPRKHPNHIFTWDAGDKAATAEVIDNAEVVATESMYYHRTHPCPLETCGCVASMDKVNGKLTLWGTFQAPHAIRTVVSLISGIEEHNIRVISPDIGGGFGNKVGAYPGYVCSVVASIVTGKPVKWIEDRMDNLMTTAFARDYHMTGKISATKDGKITGLHCHVTADHGGFDACADPTKFPAGFMNICTGSYDIPTAYLEVDGVYTNKAPGGVSYRCSFRVTEAVYFIE…
WP_085822425.1	Ruegeria meonggei	Bacteria	Proteobacteria	Alphaproteobacteria	Rhodobacterales	Proteobacterial	MNDQTLTPEERAANLKGMGSSRKRVEDVRFTQGKGNYVDDIKLDGMLFGAFVRSPYAHARVVNVNKDAALAVPGVVAVLTAEDLSPLGLHWMPTLAGDKQMVLADGKVLFQGQEVAYVVAEDRYIAADAAELVEVDYEELPVLTDPFEALKSDVVLREDLEGQTEGAHGPRKHHNHIFTWEQGDKDATEAILAEADVVAEEMIYYHRTHPCPLETCGCVASMDKVTGKLTLHGTFQAPHAIRTVVSLISGIAEHNIRVISPDIGGGFGNKVGAYAGYVCSVVASIVTGRPVKWVENRMENLMSTAFARDYWMQGKIAATKDGKITGLWCHTTADHGGFDACADPTKFPAGFMNICTGSYDIPTAYLAVDGVYTNKAPGGVAYRCSFRVTEAAYFIERMI…
WP_085827176.1	Roseovarius gaetbuli	Bacteria	Proteobacteria	Alphaproteobacteria	Rhodobacterales	Proteobacterial	MNDLTPDREDRVAKLKGMGCSRKRVEDARFTQGKGNYVDDIKMPGMLHGDFVRSPYAHARVVSIDASAALALDGVVAVLTAKDLEPIGLHWMPTLAGDKQMVLADGKVLFQGQEVAYVVARDRYVAADAVELVEVEYEELEVIVDPFKALQSDVVLREDIAGETSGAHGERRHPNHIFLWEEGDKTATEQVIDSADVVAEEMIYYHRTHPCPLETCGCVASMDKVNGKLTLYGTFQAPHVVRTVASLLSGIEEHNIRVVSPDIGGGFGNKVGVYPGYVCSIVASIVTGKPVKWVEDRMENLMATAFARDYWMKGRISATKHGKITALEAKVTADHGAFDACADPTKFPAGFFHICTGSYDIPVAYVGVDGVYTNKAPGGVAYRCSFRVTEAAYFIERMI…
WP_085867418.1	Pseudoruegeria aquimaris	Bacteria	Proteobacteria	Alphaproteobacteria	Rhodobacterales	Proteobacterial	MKDEITPEDRVANLKGMGSSRKRVEDVRFTQGKGNYVDDIKLDGMLFGDFVRSPYAHARVKSVNKEAALAVPGVLAVLTAEDLEPLGLHWMPTLAGDKQMVLADGKVLFQGQEVAYVVATDRYAAADGVEAVVVEYEELPVVVDPFKALEPDAPILREDIKDRTEGAHGPVRHNNHIFTWEQGDKDATEAALAEADVVAEEMIYYHRTHPCPLETCGCVASMDKVTGKLTLWGTFQAPHAIRTVVSLISGIAEHNIRVISPDIGGGFGNKVGAYAGYVCSVVASIVTGKPVKWVEDRMENLMSTAFARDYWMKGRIAATKEGKITGLWCHTTADHGGFDACADPTKFPAGFMNICTGSYDIPTAYLAVDGVYTNKAPGGVAYRCSFRVTEAAYFIERMI…
WP_086451298.1	Marivivens niveibacter	Bacteria	Proteobacteria	Alphaproteobacteria	Rhodobacterales	Proteobacterial	MNKEITRQERADALGGMGCKRKRVEDARFTQGKGNYVDDIKLPGMLFGDFVRSPYAHARIKSINTDRAMALDGVVAVLTADDLRPLGLHWMPTLAGDKQMVLADGKVLFQGQEVAYVVAKDRYIAADAVELVDVEYEELPVVVDPFEALKSDTVLREDLVAEDGSLPDGAHGPRKHHNHIFTWEVGEKDATEQVVSDAAVVAEETMYYHRTHPCPLETCGCVASMDKVNGKLTLYGTFQAPHAIRTVVSLISGIEEHNIRVVSPDIGGGFGNKVGAYPGYVCSVVASIVTGVPVKWIEDRMENLMTTAFARDYWMKGKIAATPEGKITGLWCHVTADHGGFDACADPTKFPAGFMNICTGSYDIPTAYLAVDGVYTNKAPGGVSYRCSFRVTEAVYFIE…
WP_086929361.1	Agarilytica rhodophyticola	Bacteria	Proteobacteria	Gammaproteobacteria	Pseudomonadales	Proteobacterial	MNTQAEASEVVEEKIDPVANKVQGVGCARRRKEDPKFVQGKGQYVDDIKLPGMLFVDMVRSPYAHAKIISINKEKALALPGVHAVLTADDLKPLSLHWMPTLAGDQQAVLADEKVHFQYQEVAAVVADDRYIAADALELVEVEYEILPPMVDPYKAMDADAPIVRPDLVSGDGASADGIAGQSPHPNKIFQWEVGDKQDTDDIFSRAPVVVKEDMYYPRVHPTPLETCGSVAAFDPVKGNLTVYLTSQAPHVVRTVVSSLSGIPESKVRIVSPDIGGGFGNKVGIYPGYVVSIVASIVLGVPVKFVENRTEHLSTTAWARDYFMSGEIAADENGIIKALRVNVLGDHGAFNSQAQPTKWPAGFMSICTGSYHVPQAYLNVVGVYTNKAPGGVAYRCSFR…
WP_088346920.1	Rhodomicrobium vannielii	Bacteria	Proteobacteria	Alphaproteobacteria	Rhizobiales	Proteobacterial	MNEHVTIVDREAKLEGIGCKRKRVEDIRFVQGRGSYIDDIAMPGMVFGDFVRSPFAHARIKHINKDKALALPGVIAVLTAEALIPLNLHYMPTLAGDVQAVLAHQKVLFQNQEVAFVIAENRYIASDATELVEVEYEELPPLVDPFRAMAEGEPVLREDIAEKLTGAHGPRKHPNHIFTWEAGDRDETARAFARAEVTVKELLSYQRVHPAPLETCASVASMDKIKGELTLYGTFQAPHVVRTVASLIAGIPEHKIRVIAPDIGGGFGNKVGVYPGYVMSVVGSIVLGVPVKWVEDRIENLSATAFARDYHMTGELAATRDGKIIGLRAHVLADHGAFDACADPTKFPAGLFHICTGSYDIPAAHVEVDGVYTNKAPGGVAYRCSFRVTEAAYMIERLV…
WP_088635378.1	Phaeobacter sp. 22II1-1F12B	Bacteria	Proteobacteria	Alphaproteobacteria	Rhodobacterales	Proteobacterial	MKDDVELTREDRVANLKGMGCARKRVEDARFTQGKGNYIDDINLPGMLHGDFVRSPYAHAKVVSINTEAAMALDGVIAVLTAKDLEPLSLHWMPTLAGDKQMVLADGKVLFQGQEVAFVVATDRYIAADAVELVEVEYEDLPVITDPFEALKSDIVLREDLAGQTSGAHGPRKHHNHIFTWEVGDEEATNQVMDEAEVVAEETMYYHRTHPCPLETCGSVASMDKVNGKLTVYGTFQAPHVVRTVASLLSGIEEHNIRVISPDIGGGFGNKVGVYPGYVCSIVASIVTGVPVKWVEDRMENLMSTAFARDYWMKGRISATKDGKITGLHCHVTADHGAFDACADPTKFPAGFMSVCTGSYDIPVAYLGVDGVYTNKAPGGVSYRCSFRVTEAVYFIERM…
WP_088958478.1	Variovorax sp. HW608	Bacteria	Proteobacteria	Gammaproteobacteria	Betaproteobacteriales	Proteobacterial	MNAPIDSALLERSAALQGLGDSRLRKEDARFIQGKGNYVDDIKLPGMLHMDIVRSPLAHARVKKIDKTEALKVPGVIAVLTADDLKPLKLHWMPTLAGDVQAVLADEKVHFQMQEVAVVIAEDRYAAADGVEAVQVEYEELPVVIDPFAALEANAPVLREDLAGKTEGAHGKREHPNHIFTWEAGDKAAADAAFAGAEVTVAERIFYPRVHPCPLETCGCVASFDPIRGELTTYMTSQAPHVVRTVVSLLSGLPESKIRIVSPDIGGGFGNKVGVYPGYVCAIVASIVLGKPVKWIEDRIENISSTAFARDYHMDGELAATRDGRITGLRVNVIADHGAFDACADPTKYPAGMFHICSGSYDIPAAWCSVKGVYTNKAPGGVAYRCSFRVTEAVYLIER…
WP_089234185.1	Tropicimonas sediminicola	Bacteria	Proteobacteria	Alphaproteobacteria	Rhodobacterales	Proteobacterial	MNDQSPPTREQRVAGLKGLGCSRKRVEDARFTQGKGNYVDDVKLPGMLFGDFVRSPYAHARVNAIRTEEALKVPGVLAVLTAKDLEPLSLHWMPTLAGDKQMVLADGKVLFQGQEVAFVVATDRYAAADGIAAVEVDYEELPVLTDPFEALQSDVVLREDIADQTEGAHGARRHHNHIFLWEEGDEAATNQAIESAEVVAEEMVYYHRTHPCPLETCGCVASMDKVNGKLTVYGTFQAPHVVRTVASLLSGIEEHNIRVISPDIGGGFGNKVGVYPGYVCSIVASIVTGKPVKWIENRMDNLMATAFARDYWMKGKISATRDGKITGLHCHVTADHGAFDACADPTKFPAGFFHICTGSYDIPVAYVGVDGVYTNKAPGGVAYRCSFRVTEAAYFIERM…
WP_089247735.1	Asanoa hainanensis	Bacteria	Proteobacteria	Alphaproteobacteria	Rhizobiales	Proteobacterial	MTTVEERPHTGFGRTLRKEDVRLVRGKGNYVDDVRLPGMLHGALLRSPYAHAKINSIDTSAAEAHPKVLAVITGETLKGLGLAWMPTLSYDVQAVLATDKVRYQGQEVAFVIAEDHYSARDAVELIEVDYEPLPVVADAKKAMAADAPVIRDDKEGQTDNHIFDWESGDQAETDAVFANAEVVVAEDILYPRVHPAPLETCGSVADMDPVTGKLTLYTTSQAPHAHRTVYALVAGLPEHKIRVISPDIGGGFGNKVGIYPGYVMSIVGSIVTGKPVKWVEDRAEHLMSTAFARDYHMRGEIAATKDGKILGLRVKVLADHGAFNATAQPTKFPAGFFHVFTGSYDLQAAHCTVTGVYTNKAPGGVAYACSFRITEAVYLVERMVDVLAYELKADPAELR…
WP_089270507.1	Puniceibacterium sediminis	Bacteria	Proteobacteria	Alphaproteobacteria	Rhodobacterales	Proteobacterial	MNDLSPDRDDRIANLKGLGCSRKRVEDARFTQGKGNYVDDIKMPGMLHGDFVRSPYAHARVVSINIDAAMALDGVVAVLTAKDLEPLGLHWMPTLAGDKQMVLADGKVLFQGQEVAYVVARDRYVAADAVELVEVDYEELPVIVDPFKALEPGATVLREDLEGQTSGAHGERRHPNHIFLWEEGDKAATEAVLDEAEVVAEETIYYHRTHPCPLETCGCVASMDKVNGKLTLYGTFQAPHVVRTVASLLSGIEEHNIRVVSPDIGGGFGNKVGVYPGYVCSIVASIVTGKPVKWVEDRMENLMATAFARDYWMKGRISATKEGKITGLHCHVTADHGAFDACADPTKFPAGFFHICTGSYDIPVAYVGVDGVYTNKAPGGVAYRCSFRVTEAAYFIERM…
WP_089277858.1	Antarctobacter heliothermus	Bacteria	Proteobacteria	Alphaproteobacteria	Rhodobacterales	Proteobacterial	MKDDVATPEERSASLKGMGCSRKRVEDVRFTQGRGNYVDDIKLDGMLFGDFVRSPYAHARVVSIDTEAAMKVPGVVAVLTAKDLEPLGLHWMPTLAGDKQMVLADGKVLFQGQEVAYVIAKDRYAAADGVEAVEVEYDELPVLTDPFEALKSDVVLREDLAGQTEGAHGPRKHHNHIFTWEQGDKDATEAVLAGADVVAEEMVYYHRTHPCPLETCGCVASMDKVTGKLTLHGTFQAPHAIRTVVSLISGIAEHNIRVISPDIGGGFGNKVGAYAGYVCSVVASIVTGKPVKWVENRMDNLMSTAFARDYWMQGKIAATKEGKITGLWCHTTADHGGFDACADPTKFPAGFMNICTGSYDIPTAYLAVDGVYTNKAPGGVAYRCSFRVTEAAYFIERMI…
WP_089423406.1	Sulfitobacter pseudonitzschiae	Bacteria	Proteobacteria	Alphaproteobacteria	Rhodobacterales	Proteobacterial	MKDEITRDERVANLKGMGCSRKRVEDARFTQGKGNYVDDIKLPGMLHGDFVRSPYAHARVKSINIDAAMALPGVVAVLTAKDLEPLNLHWMPTLAGDKQMVLADGKVLFQGQEVAFVVANDRYIAADAVELVEVDYEELEVIVDPFKSLQSDVVLREDLVAEDGSIPNGAHGPRKHPNHIFTWEAGEEEATNQVIDNAEVVATEEMYYHRTHPCPLETCGSVASMDKVNGKLTLWGTFQAPHVVRTVASLLSGIEEHNIRVVSPDIGGGFGNKVGVYPGYVCSIVASIVTGVPVKWVEDRMENLMSTAFARDYWMKGKISATKEGKITGLHCHVTADHGAFDACADPTKFPAGFMNICTGSYDIPVAYLGVDGVYTNKAPGGVSYRCSFRVTEAVYFIE…
WP_089884303.1	Citreimonas salinaria	Bacteria	Proteobacteria	Alphaproteobacteria	Rhodobacterales	Proteobacterial	MKDFDDREERVGKLKGLGCARKRVEDARFTQGKGNYVDDVKLPGMLFGDFVRSPYAHARIKSIDATAALELPGVIAVLTAEDLKPLNLHWMPTLAGDKQMVLADGKVLFQGQEVAFVVAEDRYIAADAIELVEVDYEDLPVIVDPFEALTTDVVLREDLDTSEPGAHGPRKHHNHIFLWEEGDKTATEQAIESSEVVAEEMVYYHRTHPCPLETCGCVASMDKVNGKLTLWGTFQAPHVVRTVASLLSGIAEHDIRVISPDIGGGFGNKVGVYPGYVCAIVASIVTGKPVKWIEDRMDNLMATAFARDYWMKGRISATKEGKITGLHCHVTADHGAFDACADPTKFPAGFFHICTGSYDIPVAYVGVDGVYTNKAPGGVAYRCSFRVTEAAYFIERMIE…
WP_089955714.1	Limnohabitans sp. 2KL-3	Bacteria	Proteobacteria	Gammaproteobacteria	Betaproteobacteriales	Proteobacterial	MNAPVQTAEARELALAGMGASRLRKEDARFIQGKGNYVDDIKMPGMLHMDIVRSPIAHGRIVKINKEAALAIPGVHAVLTADDLKPLKLHWMPTLAGDVAAVLADEKVHFQMQEVAIVIADDRYIAADAVEAVEIEYEELPVVLDPYAALQPGAPVIRDDLAGKTEGAHGKRDHHNHIFTWDAGDKSAADAAFDKAEVTVSQHMYYPRVHPCPLETCGCVASFDPIKGDLTTFITSQAPHVVRTVVSMLSGIPESKVRIVSPDIGGGFGNKVGIYPGYVCAIVASIVLGRPVKWVEDRIENISSTAFARDYHMDGELAATADGKITGLRVNVVADHGAFDACADPTKFPAGMFHIVSGSYDIPAAHASVKGVYTNKAPGGVAYRCSFRVTEAVYLIERM…
WP_089994212.1	Cognatiyoonia koreensis	Bacteria	Proteobacteria	Alphaproteobacteria	Rhodobacterales	Proteobacterial	MKDEVTREDRVANLKGMGCSRKRVEDARFTQGKGNYVDDIKLDGMLFGDFVRSPYAHARIKSIDTAAALEVPGVLAVLTAADLEPLGLHWMPTLAGDKQMVLADGKVLFQGQEVAFVVAEDRYAAADGIELVEVEYEELPVIVDPFESLKSDVVLREDLVGKNGALPDGAHGPRKHHNHIFTWEAGNKAPTEEVIANADVVAEESMYYHRTHPCPLETCGCVASMDKVNGKLTLWGTFQAPHAIRTVVSLISGIEEHNIRVISPDIGGGFGNKVGAYPGYVCSVVASIVTGKPVKWIEDRMDNLMTTAFARDYHMTGKISATKEGKITGLQCHVTADHGGFDACADPTKFPAGFMNICTGSYDIPTAYLEVDGVYTNKAPGGVSYRCSFRVTEAVYFIE…
WP_090189886.1	Loktanella salsilacus	Bacteria	Proteobacteria	Alphaproteobacteria	Rhodobacterales	Proteobacterial	MKDEVTREDRVAGLKGLGCSRKRVEDARFTQGKGNYVDDIKLPGMLHGDFVRSPYAHARIKSINIDAAMALPGVTAVLTAKDLEPLGLHWMPTLAGDKQMVLADGKVLFQGQEVAFVVAADRYIAADAVELVEVEYEELEVIVNPFKSLQSDVVLREDLIAPDGSIPNGAHGPRKHPNHIFTWEAGELEATNQVIDNAEVVAEAEMYYHRTHPCPLETCGSVASMDKVNGKLTLWGTFQAPHVVRTVASLLSGIEEHNIRVVSPDIGGGFGNKVGVYPGYVCSIVASIVTGVPVKWVEDRMENLMSTAFARDYWMKGKISATKEGKITGLHCHVTADHGAFDACADPTKFPAGFMNICTGSYDIPVAYLGVDGVYTNKAPGGVSYRCSFRVTEAVYFIE…
WP_090215446.1	Litoreibacter janthinus	Bacteria	Proteobacteria	Alphaproteobacteria	Rhodobacterales	Proteobacterial	MKDEITREDRVAGLKGMGCSRKRVEDARFTQGKGNYVDDVKLPGMLHGDFVRSPYAHARVKSINIDAAMALPGVVAVLTAKDLEPLGLHWMPTLAGDKQMVLADGKVLFQGQEVAFVVASDRYVAADAVELVEVDYEELEVIVDPFESLQSDVVLREDLDPTAPGAHGPRKHHNHIFTWEAGDQEATEQVIDNAEVVAEAEMYYHRTHPCPLETCGAVASMDKVNGKLTVYGTFQAPHVVRTVASLLSGIEEHNIRVISPDIGGGFGNKVGVYPGYVCAIVASIVTGVPVKWVEDRMENLMSTAFARDYWMKGKISATKEGKITGLHCHVTADHGAFDACADPTKFPAGFMNICTGSYDIPVAYLGVDGVYTNKAPGGVSYRCSFRVTEAVYFIERMIE…
WP_090544347.1	Paraburkholderia caballeronis	Bacteria	Proteobacteria	Gammaproteobacteria	Betaproteobacteriales	Proteobacterial	MGNLDANLAPNLERLAALEGMGCSRKRREDPRFIQGKGTYVDDVKMPGMLFGVMVRSPYAHARIRRIDKSRALAFPGVHAVLTADDLKPLKLHWMPTLAGDVQAVLADEKVCFQNQEVAFVVANDRYVAADAAELVEVEYEELPAVVDPFAALEPDAPVIRDDIRDKDTGAHGKRRHPNHIFTWTMGDRDKTDRMFETADVTVRQDMLYPRVHPCPLETCGCVASFDKVRGDLTVYITSQAPHVVRTVVGLLSSIPESKIRIISPDIGGGFGNKVGVYPGYVTSIVASIVLGRPVKWIESRNENLSSTAFARDYHMTGELAADNDGRIKALRVNVVADHGAFDACADPTKWPAGMFHVCTGSYAIPNAFVSVDGVYTNKFPGGVAYRCSFRVTEAVYLI…
WP_090686048.1	Paraburkholderia phenazinium	Bacteria	Proteobacteria	Gammaproteobacteria	Betaproteobacteriales	Proteobacterial	MGNLDANLDRLAALEGMGCSRKRREDPRFIQGKGTYVDDIKMPGMLFGVMVRSPYAHARVKKIDKSRALAHPGVHAVLTADDLKPLKLHWMPTLAGDVQAVLADEKVCFQNQEVAFVVADDRYVAADAAELVEVEYEELPAVVDPLAALAPDAPVIREDIRDKPAGAHGARRHPNHIFTWNIGDKDKTDRVFDHADVTVKQQMLYPRVHPCPLETCGCVASFDKVRGDLTVYITSQAPHVVRTVVGLLSSIPESKIRIISPDVGGGFGNKVGVYPGYVVSIVASIVLGRPVKWIESRSENLSSTAFARDYLMTGELAADSDGRIKALRVHVTADHGAFDACADPTKWPAGMFHVCTGSYAIPNAFVSVDGVYTNKFPGGVAYRCSFRVTEAVYLIERMV…
WP_090796161.1	Asanoa ishikariensis	Bacteria	Proteobacteria	Alphaproteobacteria	Rhizobiales	Proteobacterial	MTTVEERPHTGFGRTLRKEDVRLVRGKGNYVDDVRLPGMLHGALLRSPYAHAKINSIDTSAAEAHPKVLAVITGETLKGLGLAWMPTLSYDVQAVLATDKVRYQGQEVAFVIAEDHYSARDAVELIEVDYEPLPVVADAKKAMDADAPVIRDDKEGQTNNHIFDWESGDQAETDAVFANAEVVVAEDILYPRVHPAPLETCGSVADMDPVTGKLTLYTTSQAPHAHRTVYALVAGLPEHKIRVIAPDIGGGFGNKVGIYPGYVMSIVGSIVTGKPVKWVEDRAEHLMSTAFARDYHMRGEIAATKDGKILGLRVKVLADHGAFNATAQPTKFPAGFFHVFTGSYDLQAAHCTVTGVYTNKAPGGVAYACSFRITEAVYLVERMVDVLAYELKADPAELR…
WP_091583004.1	Mesorhizobium qingshengii	Bacteria	Proteobacteria	Alphaproteobacteria	Rhizobiales	Proteobacterial	MNDMAPTREQREAKLEGMGCKRKRVEDARFTQGKGNYVDDLKLPGMLHGDFVRSPHAHARVISINSEKALKVPGVLAVITAETLKTVNLSWMPTLAGDVQMVLADGKVLFQNQEVAFVVATDRYAADDGINAVEVEYEALPVVIDPFKAMDKDAPVLREDLVGKTSGAHGPRKHHNHIFEWTVGDKDLTDAAFRKADVTIKELISYHRTHPSPLETCQCVASFDKINGDLTIWGTFQAPHVIRTVVALIASLPEQKIHVISPDVGGGFGNKVGAYPGYICAAVASIVTGKPVKWVEDRIENLTATSFARDYHMTTEIAATKEGRVTGLRVHVLADHGAFDACADPSKWPAGFFNIVTGSYDFPTAHLSVDGIYTNKAPGGVAYRCSFRVTEAAYCIERG…
WP_091641188.1	Aquisalimonas asiatica	Bacteria	Proteobacteria	Gammaproteobacteria	Nitrococcales	Proteobacterial	MAITADELERNERLGGVGCRRRRAEDARFIQGKGNYVDDIQLPGMVYGDFVRSPHAHARIKAIHKDKALAMPGVHAVLTAEDLAPLGLHWMPTLAGDKQMVLADGKVCFQNQEVAMVIADDRYIAADAIEMVEVEYEELPALVDPHRAMDDDAVVIRDDLEGQTEGAHSKRIHHNHVFTWDVGDAEATDRVFSEAAVTVKQDMLYPRVHPCPLETCGCVASFDKVKGELTVHLTSQAPHVVRTVFSTLSGIPESKVHINAPDIGGGFGNKVGVYPGYVVATVASIVLGRPVKWIEDRIENLSTTAFARDYHMTGELAATEDGRILGLRAYVLADHGAFDACADPSKWPAGFFNICTGSYDIKTAYARVDGVYTNKTPGGVAYRCSFRVTEACYFIERMI…
WP_091788614.1	Burkholderia sp. yr281	Bacteria	Proteobacteria	Gammaproteobacteria	Betaproteobacteriales	Proteobacterial	MGNLDTNLDRLAALEGMGCSRKRREDPRFIQGKGTYVDDIRMPGMLFGVMVRSPYAHARVKRIDKSRALAHPGVHAVLTADDLKPLKLHWMPTLAGDVQAVLADEKVCFQNQEVAFVVADDRYVAADAAELVEVEYEELPVLIDPFAALAADAPVIREDIRDKETGAHGARRHPNHIFTWTMGDKDKTDRMFESADVTVRQDMSYPRVHPCPLETCGCVASFDKVRGDLTVYITSQAPHVVRTVVGLLSSIPESKIRIISPDIGGGFGNKVGVYPGYVTSIVASIVLGRPVKWIESRNENLSTTAFARDYHMTGELAADKDGRIKALRVNVVADHGAFDACADPTKWPAGMFHVCTGSYAIPNAFVSVDGVYTNKFPGGVAYRCSFRVTEAVYLIERMV…
WP_091998780.1	Burkholderia sp. TNe-862	Bacteria	Proteobacteria	Gammaproteobacteria	Betaproteobacteriales	Proteobacterial	MGNLDANLDRLAALEGMGCSRKRREDPRFIQGKGSYVDDIKMPGMLFGVMVRSPYAHARIKSIDKSRALAHPGVHAVLSADDLKPLKLHWMPTLAGDVQAVLADEKVCFQNQEVAFVVADDRYVAADAAELVEVEYEELPALVDPMKALEPDAPVIREDIRDKDTGAHGTRRHPNHIFTWTMGDRDKTDRMFEAAEVTVRQDIVYPRVHPCPLETCGCVASFDKVRGDLTVYITSQAPHVVRTVVGLLSTIPESNIRIISPDIGGGFGNKVGVYPGYVTSIVASIVLGRPVKWIESRSENLSSTAFARDYHMTGELAADKDGRIKALRVNVVADHGAFDACADPTKWPAGMFHVCTGSYAIPNAFVSVDGVYTNKFPGGVAYRCSFRVTEAVYLIERMV…
WP_092029515.1	Bradyrhizobium sp. OK095	Bacteria	Proteobacteria	Alphaproteobacteria	Rhizobiales	Proteobacterial	MNDLTPTREQRTAALEGMGCKRKRVEDIRFTQGRGNYVDDVKLPGMLHGDFVRSPHPHARVKKIDDSEALKVPGVLAVITAETLKTVNLAWMPTLAGDVQMVLADGKVLFQNQEVAFVVATDRYEADDGINKVIVEYEALPPLVDPFKAMDADAPVLREDLVGKTIGAHGPRKHNNHIFEWTVGDKEMTDAAFKKADVTIKEMISYHRTHPSPLETCQCVCSFDKIKGELTIYGTFQAPHVIRTVVALIAKIPEHKIHVIAPDIGGGFGNKVGAYPGYICAAVASIVTGKPVKWVEDRIENLTATSFARDYHMTTEVAATKDGKVTGLRVHVLADHGAFDACADPSKWPAGFFNIVTGSYDFPTAHLAVDGVYTNKAPGGVAYRCSFRVTEAAYCIERA…
WP_092079429.1	Poseidonocella sedimentorum	Bacteria	Proteobacteria	Alphaproteobacteria	Rhodobacterales	Proteobacterial	MKDEVDTREDRVANLKGMGCSRKRVEDARFTQGKGNYVDDIKLDGMLFGDFVRSPYAHARITSIDIEEALKVPGVLAVLTAADLEPLGLHWMPTLAGDKQMVLADGKVLFQGQEVAFVVAEDRYAAADGIEAVVVEYEELPVIVDPFESLKSDVVLREDTVGEDSAPIDGAHGPRKHHNHIFTWEAGDKAPTEEVIANAEVVAEETMYYHRTHPCPLETCGCVASMDKVNGKLTLWGTFQAPHAIRTVVSLISGIEEHNIRVISPDIGGGFGNKVGAYPGYVCSVVASIVTGKPVKWIEDRMDNLMTTAFARDYWMSGKISATPEGKITALRCQVTADHGGFDACADPTKFPAGFMNICTGSYDIPTAYLEVDGVYTNKAPGGVSYRCSFRVTEAVYFI…
WP_092138750.1	Cupriavidus sp. YR651	Bacteria	Proteobacteria	Gammaproteobacteria	Betaproteobacteriales	Proteobacterial	MEKDDASLDRLAALEGMGCARKRREDPRFIQGKGTYIDDIKMPGMLFGVMVRSPYAHARVKTIDKSRALAHPGVHAVLTADDLKPLKLHWMPTLAGDVQAVLADEKVCFQNQEVAFVVADDRYVAADAAELVEVEYEELPVVVDALAALAPDAPVIREDIRDKQTGAHGARHHPNHIFTWNVGDKDKTDRVFDSADVTVTQHMWYPRVHPCPLETCGCVASFDKVRGDLTVYLTSQAPHVVRTVVGLLSAIPESKIRVVSPDIGGGFGNKVGVYPGYVTAIVASIVLGRPVKWIESRTENLSSTAFARDYHMTGELAADRDGRIKALRVHVTADHGAFDACADPTKWPAGMFHVCTGSYAIPNAFVSVDGVYTNKFPGGVAYRCSFRVTEAVYLIERMV…
WP_092428353.1	Yangia pacifica	Bacteria	Proteobacteria	Alphaproteobacteria	Rhodobacterales	Proteobacterial	MKDEVQSPEERSAGLKGLGCSRKRVEDVRFTQGRGNYVDDIKLDGMLTGDFVRSPYAHARILSINTEAALAVPGVLAVLTAKDLEPLGLHWMPTLAGDKQMVLADGKVLFQGQEVAYVVATDRYAAADGVAAVEVDYEDLPVVTDPFKAMDPDAPVLREDLAGQTEGAHGPRRHHNHIFTWEQGDKAATEAVLAEADVVAEEMVYYHRTHPMPLETCGCVASMDKVTGKLTLWGTFQAPHAVRTVASLISGIAEHNIRVISPDIGGGFGNKVGVYPGYVCSIVASIVTGKPVKWVESRMDNLMSTAFARDYWMQGKIAATKEGKITGLWCHTTADHGGFDACADPTKFPAGFMNICTGSYDIPVAYLAVDGVYTNKAPGGVAYRCSFRVTEAAYFIERM…
WP_092464894.1	Donghicola eburneus	Bacteria	Proteobacteria	Alphaproteobacteria	Rhodobacterales	Proteobacterial	MKDDAGVTREQRVEALGGMGCKRKRVEDARFTQGKGNYVDDIKMPGMLFGDFVRSPYAHARIKSIDTSAALALDGVVAVLTADDLRPLGLHWMPTLAGDKQMVLADGKVLFQGQEVAYVVAKDRYIAADAVELIDVDYEELPVIVDPFESMKSDTVLREDLVAEDGSLPDGAHGPRKHHNHIFTWEVGEKEATSQVIDSAQVVAEETMYYHRTHPCPLETCGCVASMDKVNGKLTLYGTFQAPHAIRTVVSLISGIEEHNIRVISPDIGGGFGNKVGAYPGYVCSVVASIVTGVPVKWVEDRMENLMTTAFARDYWMKGKISATPEGKITGLWCEVTADHGGFDACADPTKFPAGFMNICTGSYDIPTAYLAVDGVYTNKAPGGVSYRCSFRVTEAVYF…
WP_092497210.1	Albidovulum xiamenense	Bacteria	Proteobacteria	Alphaproteobacteria	Rhodobacterales	Proteobacterial	MTDQTMTPEERAASLEGMGCRRKRVEDVRFTQGKGNYVDDIKLPGMLFGAFVRSPYAHARVKSINADAAKALPGVVAVLTAEDLAPLGLHWMPTLAGDKQMVLADGKVLFQGQEVAFVVAEDRYTAADAVELVEVEYEELPVVTDPFRALEPDAPVLREDIKDQKEGAHGPRKHHNHIFTWEQGDREATEKVLEEADVVAEEMIYYHRTHPCPLETCGCVASMDKVTGKLTVWGTFQAPHAIRTVVSLISGIAEHNIRIISPDIGGGFGNKVGAYPGYVCSVVASIVTGRPVKWVENRMENLMSTAFARDYWMKGRIAATKDGRITGLWCHVTADHGGFDACADPTKFPAGFFNICTGSYDIPVAYLCVDGVYTNKAPGGVAYRCSFRVTEAAYFIERM…
WP_092515295.1	Afipia sp. GAS231	Bacteria	Proteobacteria	Alphaproteobacteria	Rhizobiales	Proteobacterial	MNDMTPTREQREAKLEGMGCKRKRVEDIRFTQGKGNYVDDVKLPGMLHGDFVRSPHAHARVKSINSEEALKVPGVLAVITAETLKTVNLAWMPTLAGDVQMVLADGKVLFQNQEVAFVVATDRYAADDGINKVVVEYEQLTPLIDPFKAMDADAPVLREDLAGKMTGAHGPRKHHNHIFEWTVGDKDLTDAAFRKAEVTIKEMISYHRTHPSPLETCQCVCSFDKIKGELTIWGTFQAPHVIRTVVALIAKIPEHKIHVIAPDIGGGFGNKVGAYPGYICAAVASIVTGKPVKWVEDRIENLTATSFARDYHMTTEIASTREGKVTGLRVHVLADHGAFDACADPSKWPAGFFNIVTGSYDFPTAHLSVDGIYTNKAPGGVAYRCSFRVTEAAYCIERG…
WP_092834313.1	Roseovarius lutimaris	Bacteria	Proteobacteria	Alphaproteobacteria	Rhodobacterales	Proteobacterial	MNDLTPDRDDRVAKLKGLGCSRKRVEDARFTQGKGNYVDDIKMPDMLHGDFVRSPYAHARVVSIDASAALALDGVVAVLTAKDLEPLGLHWMPTLAGDKQMVLADGKVLFQGQEVAYVVARNRYVAADAVELVEVEYEELEVLVDPFKALQSDVTLREDIAGETSGAHGERRHPNHIFLWEEGDKAATEQVIDSADVVAEEMIYYHRTHPCPLETCGCVASMDKVNGKLTLYGTFQAPHVVRTVASLLSGIEEHNIRVVSPDIGGGFGNKVGVYPGYVCSIVASIVTGKPVKWVEDRMDNLMATAFARDYWMKGRISATKDGKITALEAKVTADHGAFDACADPTKFPAGFFHICTGSYDIPVAYVGVDGVYTNKAPGGVAYRCSFRVTEAAYFIERMI…
WP_093030591.1	Roseovarius azorensis	Bacteria	Proteobacteria	Alphaproteobacteria	Rhodobacterales	Proteobacterial	MNDLTPDRDDRTAKLKGIGCARKRVEDARFTQGKGNYVDDIKLPGMLFGDFVRSPYAHARVKSIDTSAALALDGVVAVLTARDLEPLGLHWMPTLAGDKQMVLADGKVLFQGQEVAFVVARDRYVAADAVELVAVEYEELPVLTNPFEAMQSDIVLREDLTPGTDGAHGPRRHHNHIFLWEEGDRTATEQVIASADVVAEEMVYYHRTHPCPLETCGCVASMDKVNGKLTVYGTFQAPHVVRTVASLLSGIEERNIRIVSPDIGGGFGNKVGVYPGYVCSIVASIVTGVPVKWVEDRMDNLMATAFARDYWMKGRIAATKEGRITGLWCHVTADHGAFDACADPTRFPAGFFHICTGSYDIPVAYVGVDGVYTNKAPGGVAYRCSFRVTEAAYFIERMI…
WP_093031585.1	Ruegeria marina	Bacteria	Proteobacteria	Alphaproteobacteria	Rhodobacterales	Proteobacterial	MNDMTPEREERVAGLKGLGCSRKRVEDARFTQGKGNYVDDLKLPGMLHGDFVRSPYAHARVKSINTEAAMALDGVVAVLTAADLAPLGLHWMPTLAGDKQMVLADGKVLFQGQEVAYVIARDRYVAADAVELVEVEYEELPVLTDPFEALKSDVVLREDLDPAAPGAHGPRKHHNHIFTWEAGDKTATEQVFAEADVVAEEMIYYHRTHPCPLETCGCVASMDKVNGKLTLWGTFQAPHAIRTVVSLISGIEEHNIRVISPDIGGGFGNKVGAYAGYVCSVVASIVTGQPVKWVEDRMENLMTTAFARDYWMQGKIAATKEGKITGLWCHTTADHGGFDACADPTKFPAGFMNICTGSYDIPTAYLAVDGVYTNKAPGGVAYRCSFRVTEAAYFIERMI…
WP_093165519.1	Variovorax sp. YR216	Bacteria	Proteobacteria	Gammaproteobacteria	Betaproteobacteriales	Proteobacterial	MNAPIDPALLERSAALQGLGDSRLRKEDARFIQGKGNYVDDIKMPGMLHMDIVRSPLAHARVKKIDKTEALKVPGVIAVLTADDLKPLKLHWMPTLAGDVQAVLADEKVHFQMQEVAVVIAEDRYAAADGVEAVQVEYEELPVVIDPFAALEPGAPVLREDLAGKTEGAHGKRDHHNHIFTWEAGDKAAADAAFASAPVTVAERIFYPRVHPCPLETCGCVASFDPVRGELTTYMTSQAPHVVRTVVSLLSGLPESKIRIVSPDIGGGFGNKVGVYPGYVCAIVASIVLGKPVKWIEDRIENISSTAFARDYHMDGELAATQDGRILGLRVNVIADHGAFDACADPTKYPAGLFHICSGSYDIAAAWCSVKGVYTNKAPGGVAYRCSFRVTEAVYLIER…
WP_093255681.1	Rubrimonas cliftonensis	Bacteria	Proteobacteria	Alphaproteobacteria	Rhodobacterales	Proteobacterial	MNEMIPPAGDRAAALKGLGSSRKRVEDVRFTQGKGAYVDDIKLKDMVFGDFVRSPYAHARVVSVNKEAALAVPGVIAVLTAEDLAPLGLHWMPTLAGDRQMVLADGKVLYQGQEVAFVVAENRYACADAIELVEVDYEALPVVTDPFKALEPDAPVLREDLAGKTEGAHGPRRHHNHIFLWEQGDRAATEAVIDGADVVAEERIHYHRTHPCPLETCGCVASMDKITGKLTLWGTFQAPHAVRTVASLISGIAEHNIRVISPDIGGGFGNKVGVYPGYVCSIVASIVTGRPVKWVEDRMDNLMTTAFARDYWMDGRIAATKDGRITGLWCHVTADHGGFDACADPTKFPAGFFNICTGSYDIPVAYVGVDGVYTNKAPGGVAYRCSFRVTEAAYFIERM…
WP_093963850.1	Ruegeria arenilitoris	Bacteria	Proteobacteria	Alphaproteobacteria	Rhodobacterales	Proteobacterial	MNDQTMTPEERAANLKGMGSSRKRVEDVRFTQGKGNYVDDIKLDGMLFGAFVRSPYAHARVVSVNKEAALAVPGVVAVLTAEDLAPLGLHWMPTLAGDKQMVLADGKVLFQGQEVAYVVAEDRYVAADAVELVEVEYEELPVLTDPFEALKSDVVLREDLEGQTEGAHGPRKHHNHIFTWEQGDKDATEAVLAEADVVAEEMVYYHRTHPCPLETCGCVASMDKVTGKLTLYGTFQAPHAIRTVVSLISGLAEHNIRVISPDIGGGFGNKVGAYAGYVCSVVASIVTGKPVKWVENRMENLMSTAFARDYWMQGKIAATKDGKITGLWCHTTADHGGFDACADPTKFPAGFMNICTGSYDIPTAYLAVDGVYTNKAPGGVAYRCSFRVTEAAYFIERMI…
WP_093965913.1	Confluentimicrobium lipolyticum	Bacteria	Proteobacteria	Alphaproteobacteria	Rhodobacterales	Proteobacterial	MNDLTPTREERTAKLKGLGTSRKRVEDVRFTQGKGNYVDDVKLPGMLHGDFVRSPYAHARVKSINIDAAMALPGVIAVLTAKDLEPLSLHWMPTLAGDKQMVLADGKVLFQGQEVAFVVAEDRYIAADAVELVEVDYEELPVITDPFKALEPDATVLREDLEPGADGAHGPRKHHNHIFLWEEGDAEATNQAIDSAEVVAEEMVYYHRTHPCPLETCGSVASMDKVNGKLTLWGTFQAPHVVRTVASLLSGIEEHNIRVISPDIGGGFGNKVGVYPGYVCSIVASIVTGRPVKWIEDRMDNLMATAFARDYWMKGKISATKDGKITGLHCHVTADHGAFDACADPTKFPAGFFHICTGSYDIPVAYVGVDGVYTNKAPGGVAYRCSFRVTEAAYFIERM…
WP_094021936.1	Maliponia aquimaris	Bacteria	Proteobacteria	Alphaproteobacteria	Rhodobacterales	Proteobacterial	MKDEVATPEARSAGLKGMGCSRKRVEDVRFTQGKGNYVDDIKLDGMLFGDFVRSPYAHAKVVSINTEEALKVPGVLAVLTAADLAPLGLHWMPTLAGDKQMVLADGKVLFQGQEVAYVVATDRYAASDGVEAVEVEYDELPVLTNPFEALESDVVLREDLAGQTEGAHGPRKHHNHIFTWEQGDKAATEQVLAEADVVAEEMIYYHRTHPCPLETCGCVASMDKVTGKLTLYGTFQAPHAIRTVVSLISGIAEHNIRVISPDIGGGFGNKVGAYAGYVCSVVASIVTGKPVKWVEDRMDNLMSTAFARDYWMQGKIAATKEGKITGLWCHTTADHGGFDACADPTKFPAGFMNICTGSYDIPVAYLSVDGVYTNKAPGGVAYRCSFRVTEAAYFIERMI…
WP_094070766.1	Labrenzia sp. VG12	Bacteria	Proteobacteria	Alphaproteobacteria	Rhizobiales	Proteobacterial	MNDMTPTREQREAALEGMGCKRKRVEDVRFTQGQGQYVDDLKLPGMVFGDFVRSPYAHAKITKIDASEALKIPGVIAVLTAEDLKGVNLAWMPTLAGDVQMVLADGKVLYQNQEVAFVVAENRYIADDAIQLVEVEYEELPVLTDPFKSMDADAPVLRPDLDGKMEGAHGPRKHHNHIFTWEVGDKDETSKAFSEADVTIKELISYHRTHPSPLETCQCVASMDKVKGELTVWGTFQAPHVIRTVASLLSTIPEHKIHVIAPDIGGGFGNKVGAYPGYICSIVASIVTGVPVKWVEDRMENLSTTSFARDYHMTTEIAAKSDGTVTGLKVHVLADHGGFDACADPSKWPAGFFNIVTGSYDFPTAHLEVDGVYTNKAPGGVAYRCSFRVTEAAYCIERA…
WP_095596951.1	Actibacterium pelagium	Bacteria	Proteobacteria	Alphaproteobacteria	Rhodobacterales	Proteobacterial	MNKELSREERTDALGGMGCKRKRVEDARFTQGKGNYVDDIKLPGMLHGDFVRSPYAHARVVSINTDAAMALDGVIAVLTAADLAPLGLHWMPTLAGDKQMVLADGKVLFQGQEVAFVVAKDRYIAADAVELVEVEYEELPVLTDPFAALESDVVLREDLDPTADGAHGPRKHHNHIFTWEVGEKDATEQVLDEADVVAEEMVYYHRTHPCPLETCGCVASMDKVNGKLTLHGTFQAPHAIRTVVSLISGIEEHNIRVISPDIGGGFGNKVGAYPGYVCSVVASIVTGVPVKWVEDRMENLMTTAFARDYWMKGKISATKEGKITGLWCHTTADHGGFDACADPTKFPAGFMNICTGSYDIPTAYLAVDGVYTNKAPGGVSYRCSFRVTEAAYFIERMIE…
WP_095883516.1	Yangia sp. SAOS 153D	Bacteria	Proteobacteria	Alphaproteobacteria	Rhodobacterales	Proteobacterial	MKDEVQSPEERSAGLKGMGCSRKRVEDVRFTQGKGNYVDDIKLDGMLTGDFVRSPYAHARIKSIDTEAALAVPGVLAVLTAKDLEPLGLHWMPTLAGDKQMVLADGKVLFQGQEVAYVVATDRYAAADGVAAVEVDYEDLPVVTDPFKAMDPDAPVLREDLAGQTEGAHGPRRHHNHIFTWEQGDRAATEAVLAEADVVAEEMVYYHRTHPMPLETCGCVASMDKVTGKLTLWGTFQAPHAVRTVASLISGIAEHNIRVISPDIGGGFGNKVGVYPGYVCSIVASIVTGKPVKWVESRMDNLMSTAFARDYWMQGKIAATKEGKITGLWCHTTADHGGFDACADPTKFPAGFMNICTGSYDIPVAYLAVDGVYTNKAPGGVAYRCSFRVTEAAYFIERM…
WP_096502724.1	Burkholderia sp. IDO3	Bacteria	Proteobacteria	Gammaproteobacteria	Betaproteobacteriales	Proteobacterial	MGNVETQFERVAALEGMGCSRKRREDPRFIQGKGTYVDDVKMPGMLFGAMVRSPYAHARILKIDTSRALAHPGVHAVLTAEDLKPLKLHWMPTLAGDVQAVLADGKVSFQNQEVAFVVADDRYVAADAAELVDVEYEELPPVVDALHALDPDAPVIREDIRDRDTGAHGPRRHPNHIFTWTIGDKDKTARAFDNAEVTVTQQMWYPRVHPCPLETCGCVASFDKARGDLLVYITSQAPHVVRTVVGLLSSIPESKIRIVSPDIGGGFGNKVGVYPGYVTSIVASIVLGRPVKWIESRAENLSSTAFARDYHMTGELAADATGRIKALRVQVTADHGAFDACADPSKWPAGMFHVCTGSYDIPNAFVAVDGVYTNKFPGGVAYRCSFRVTEAVYLIERMI…
WP_096668268.1	Polaromonas sp. AET17H-212	Bacteria	Proteobacteria	Gammaproteobacteria	Betaproteobacteriales	Proteobacterial	MNAPMSDREKALMGMGESRLRKEDARFIQGKGNYVDDIKLPNMVFMDIVRSPVAHARIKRINKEEALKIPGVLAVLTAEDLKPLKLHWMPTLAGDVQAVLADEKVHFQMQEVAVVIAEDRYAAADGVEAVEVEYEELQAVVDPFEALKPGAPVLREDLAGKTDGAHGKRYHHNHIFTWDAGDKEATDAAFASAAVTVKQDMFYPRVHPCPLETCGAVASFDPVRGELTTWLTSQAPHIVRTVVSMLSGIPESKVRIISPDIGGGFGNKVPIYPGYVCAIVASIVLGRPVKWIEDRIENISSTGFARDYHMTGELAATADGKILALRTNVIADHGAFDACADPTKFPAGMFHICSGSYDIPAAYCKVDGVYTNKAPGGVAYRCSFRVTEAVYLVERMVDV…
WP_096696354.1	Polaromonas sp. AER18D-145	Bacteria	Proteobacteria	Gammaproteobacteria	Betaproteobacteriales	Proteobacterial	MNAPMSDREKALMGMGESRLRKEDARFIQGKGNYVDDIKLPNMVFMDIVRSPVAHARIKRINKEEALKIPGVLAVLTAEDLKPLKLHWMPTLAGDVQAVLADEKVHFQMQEVAVVIAEDRYAAADGVEAVEVEYEELQAVVDPFEALKPGAPVLREDLAGKTDGAHGKRYHHNHIFTWDAGDKEATDAAFANAAVTVKQDMFYPRVHPCPLETCGAVASFDPVRGELTTWLTSQAPHIVRTVVSMLSGIPESKVRIISPDIGGGFGNKVPIYPGYVCAIVASIVLGRPVKWIEDRIENISSTGFARDYHMTGELAATADGKILALRTNVIADHGAFDACADPTKFPAGMFHICSGSYDIPAAYCKVDGVYTNKAPGGVAYRCSFRVTEAVYLVERMVDV…
WP_097109259.1	Hoeflea halophila	Bacteria	Proteobacteria	Alphaproteobacteria	Rhizobiales	Proteobacterial	MNDQTKIDQDRAERTEKLQGMGCKRKRVEDIRFTQGKGSYVDDLKLPGMLFGDFVRSPHAHARIKSIDTSRAKALPGVVAVLTAADLKPLGLHYMPTLAGDVQAVLAEEKVLFQNQEVAFVIAEDRYIASDATELVDVDYEALPCIVDPFRSMDEDAPILREDIQDKMEGAHGPRKHPNHIFEWQIGDKDATDKVFAEADVTIKEMLVDHRTHPSPLETCQSVASFDKVKGELTLWGTFQAPHVIRTVVSLISGLPEHKIHVIAPDIGGGFGNKVGAYAGYVCSVVGSIVLGVPVKWVEDRMENLSTTSFARDYHMTTELAATKDGKIQGMRVHVLADHGAFDACADPSKWPAGFMNICTGSYDIPTAHLVVDGVYTNKASGGVAYRCSFRVTEAVFAI…
WP_097136181.1	Rhizobium subbaraonis	Bacteria	Proteobacteria	Alphaproteobacteria	Rhizobiales	Proteobacterial	MNEMTPPKTERTAALKGLGSARKRVEDARFTQGKGNYVDDIKLPGMLFGDFVRSPYAHARIKSIDAEKAKALPGVIAVLTAADLAPLKLHWMPTLAGDVQMVLADGKVLFQGQEVAFVVAENRYIAADAVELVEVDYEELPVVVDPFKAEAPDAPVLREDLAGKSEGAHGPRRHHNHIFTWEQGDRDATEKVLASADVVAEEMVYYHRTHPCPLETCGCVASMDKVNGKLTVWGTFQAPHAVRTVASLISGIAEHNIRIISPDIGGGFGNKVGVYPGYICSIVASIVTGVPVKWVEDRMENLMATAFARDYWMKGKISATKDGRITGLWCHVTADHGAFDACADPTKFPAGFFNICTGSYDIPVAYLAVDGVYTNKAPGGVAYRCSFRVTEAAYFIERM…
WP_097154671.1	Cohaesibacter gelatinilyticus	Bacteria	Proteobacteria	Alphaproteobacteria	Rhizobiales	Proteobacterial	MADTGIISIEERTDQLEGIGCKRKRVEDIRFTQGRGNYVDDVKLPGMLFGDFVRSPFAHARIKHIDKDSALAVPGVVAVITAEDLIPLNLHYMPTLAGDVQAVLAHEKVLFQNQEVAFIVAKDRYAAADGVEALAVEYEELEPLMDAHKAMDANAPVLREDLAGKTEGAHGPRTHHNHIFTWTAGDEAATQEAFDKADVVVKEYLAHPRVHPCPLETCGSVADMNPITGQLTLWGTFQAPHVVRTVASLISNIPEHKIRVIAPDIGGGFGNKVGVYPGYVMSIVGSIVLKKPVKWIEDRMENLSTTAFARDYHIEAELAATKDGKILGMRSHVLADHGAFDACADPSKYPAGMYHICSGSYDIGAAFCSVTGVYTNKAPGGVSYRCSFRVTEAVYTIER…
WP_097806368.1	Pelagimonas varians	Bacteria	Proteobacteria	Alphaproteobacteria	Rhodobacterales	Proteobacterial	MNDMTPDREERSANLKGMGCSRKRVEDSRFTQGKGNYVDDIKLPGMLHGDFVRSPYAHARVVSINKEAALALPGVVAVLTADDLRPLNLHWMPTLAGDKQMVLADGKVLFQGQEVAFVVASDRYVAADAVELVEVEYEELPVITDPFESLKSDVVLREDLEGQTEGAHGPRKHHNHIFTWEQGDESGTNQVLDNADVVATESMYYHRTHPCPLETCGSVASMDKVNGKLTLWGTFQAPHVVRTVASLLSGIEEHNIRVVSPDIGGGFGNKVGVYPGYVCSIVASIVTGVPVKWVEDRMENLMSTAFARDYHMTGKISATKEGKITGLHCHVTADHGGFDACADPTKFPAGFMNICTGSYDIPVAYLAVDGVYTNKAPGGVSYRCSFRVTEAVYFIERMI…
WP_097928928.1	Monaibacterium marinum	Bacteria	Proteobacteria	Alphaproteobacteria	Rhodobacterales	Proteobacterial	MKDEVISRDDRVANLKGMGCSRKRVEDARFTQGKGNYVDDIKLDGMLFGDFVRSPYAHARIKGINAEEALKIPGVLAVLTAEDLAPLGLHWMPTLAGDKQMVLADGKVLFQGQEVAFVVAEDRYAAADGIELVEVDYEELPVIVDPFESLKSDVVLREDLDPNADGAHGPRKHPNHIFTWEAGDKEPTEEVIANADIVAEESMYYHRTHPCPLETCGSVALMDKVNGKLTLWGTFQAPHAIRTIVSLISGIEEHNIRVISPDIGGGFGNKVGAYPGYVCSVVASIVTGRPVKWIEDRMDNLMTTAFARDYWMKGKISATKEGKITGLQCHVTADHGGFDACADPTKFPAGFMNICTGSYDIPTAYLEVDGVYTNKAPGGVSYRCSFRVTEAVYFIERMI…
WP_099244487.1	Tropicibacter phthalicicus	Bacteria	Proteobacteria	Alphaproteobacteria	Rhodobacterales	Proteobacterial	MKDEITRDDRVANLKGMGCSRKRVEDARFTQGKGNYVDDIKLDGMLFGDFVRSPYAHARIKNIDISAAMEVPGVLAVLTAKDLEPLGLHWMPTLAGDKQMVLADGKVLFQGQEVAFVVAEDRYAAADGIEAVEVDYEELPVIVDPFEALKSDVVLREDTVQDGKPVDGAHGPRKHHNHIFTWEAGDKEPTEEVIANAEVVAEETMYYHRTHPCPLETCGCVASMDKVNGKLTLWGTFQAPHAIRTVVSLISGIEEHNIRVISPDIGGGFGNKVGAYPGYVCSVVASIVTGKPVKWIEDRMDNLMTTAFARDYWMTGKISATKEGKITGLHCHVTADHGGFDACADPTKFPAGFMNICTGSYDIPTAFLEVDGVYTNKAPGGVSYRCSFRVTEAVYFIER…
WP_099306044.1	Zhengella mangrovi	Bacteria	Proteobacteria	Alphaproteobacteria	Rhizobiales	Proteobacterial	MNDMTPSREQRIANLKGMGASRKRVEDVRFTQGKGNYVDDIKLPGMLFGDFVRSPYAHARVKSINTEAAMALPGVIAVLTAADLAPLNLHWMPTLAGDKQMVLADGKVLFQGQEVAFVVATDRYIAADATELVDVEYEELPVVVDPFKALEPEAPVLREDLEGSAEGAHGPRRHHNHIFLWEAGEKEATEQAIDASEVVAEEMVYYHRTHPCPLETCGTVASMDKVNGKLTVYGTFQAPHVVRTVASLLSGIEEHNIRVVSPDIGGGFGNKVGVYPGYVCAIVASIVTGKPVKWIEDRMENLSATAFARDYWMKGRISATKEGRITGLHCHVTADHGAFDACADPTKFPAGFFHICTGSYDIPVAYVGVDGVYTNKAPGGVAYRCSFRVTEAAYFIERM…
WP_099788723.1	Massilia eurypsychrophila	Bacteria	Proteobacteria	Gammaproteobacteria	Betaproteobacteriales	Proteobacterial	MNAPANDREKDLMGMGMSRLRKEDARFIQGKGNYVDDIKLPDMLHMDIVRSPVAHARIVRINKEAALKVPGVIAVLTAQDLKPLKLHWMPTLAGDVQAVLADEKVHFQMQEVAVVIATDRYAAADGVEAVEVEYEELPVVIDPFEALKPGAPVIREDLAGKSAGAHGERYHHNHIFTWDAGDKAATDAAFASAPITVRQDMHYPRVHPCPLETCGAVASFDPVRGELTTWMTSQAPHIVRTVVSMLSGIPESKVRIISPDIGGGFGNKVGIYPGYVCAIVSSIVLGKPVKWIEDRIENLSSTAFARDYHMTGELAATADGKILALRTNVIADHGAFDACADPTKFPAGMFHIVSGSYDIPSAYCRVDGVYTNTAPGGVAYRCSFRVTEAVYLIERMVDV…
WP_099911144.1	Puniceibacterium antarcticum	Bacteria	Proteobacteria	Alphaproteobacteria	Rhodobacterales	Proteobacterial	MNDLSPERDNRIANLKGLGCSRKRVEDVRFTQGKGNYVDDIKMAGMLHGDFVRSPYAHARVVSINTDAAMALDGVIAVLTAKDLEPLGLHWMPTLAGDKQMVLADGKVLFQGQEVAYVVARDRYVAADAVELVEVEYEELPVLVDPFMALESDTVLREDLAGQTSGAHGERRHPNHIFLWEEGDKAATEAVLAEAEVVAEEMIYYHRTHPCPLETCGCVASMDKVNGKLTLYGTFQAPHVVRTVASLLSGIEEHNIRVVSPDIGGGFGNKVGVYPGYVCSIVASIVTGKPVKWVEDRMENLMATAFARDYWMKGRISATKEGKITGLHCHVTADHGAFDACADPTKFPAGFFHICTGSYDIPVAYVGVDGVYTNKAPGGVAYRCSFRVTEAAYFIERMI…
WP_100131435.1	Limnohabitans sp. B9-3	Bacteria	Proteobacteria	Gammaproteobacteria	Betaproteobacteriales	Proteobacterial	MNAPVLSAEARELALAGMGASRLRKEDARFIQGKGNYVDDIKMPGMLHMDIVRSPIAHGRIVKINKEAALAIPGVHAVLTADDLKPLKLHWMPTLAGDVAAVLADEKVHFQMQEVAIVIADDRYIAADAVEAVEVEYEELPVVLDPYAALQPGAPVIRDDLAGKTEGAHGKRDHHNHIFTWDAGDKSAADAAFDKAEVTVSQHMYYPRVHPCPLETCGCVASFDPIKGDLTTFITSQAPHVVRTVVSMLSGIPESKVRIVSPDIGGGFGNKVGIYPGYVCAIVASIVLGRPVKWVEDRIENISSTAFARDYHMDGELAATADGKITGLRVNVVADHGAFDACADPTKFPAGMFHIVSGSYDIPAAHASVKGVYTNKAPGGVAYRCSFRVTEAVYLIERM…
WP_100172575.1	Limnohabitans sp. 15K	Bacteria	Proteobacteria	Gammaproteobacteria	Betaproteobacteriales	Proteobacterial	MNAPVQTAEARELALAGMGASRLRKEDARFIQGKGNYVDDIKMAGMLHMDIVRSPIAHGRIVKINKEAALAIPGVHAVLTADDLKPLKLHWMPTLAGDVAAVLADEKVHFQMQEVAIVIADDRYIAADAVEAVEIEYEELPVVLDPYAALQPGAPVIREDLAGKTEGAHGKRDHHNHIFTWDAGDKSAADAAFDKAEVTVSQHMYYPRVHPCPLETCGCVASFDPIKGDLTTFITSQAPHVVRTVVSMLSGIPESKVRIVSPDIGGGFGNKVGIYPGYVCAIVASIVLGRPVKWVEDRIENISSTAFARDYHMDGELAATADGKITGLRVNVVADHGAFDACADPTKFPAGMFHIVSGSYDIPAAHASVKGVYTNKAPGGVAYRCSFRVTEAVYLIERM…
WP_100369297.1	Yoonia maricola	Bacteria	Proteobacteria	Alphaproteobacteria	Rhodobacterales	Proteobacterial	MKDEVTREERVDNLKGMGCSRKRVEDARFTQGKGNYVDDVKLDGMIFGDFVRSPYAHARIKSIDTAAALEVPGVLAVLTAADLEPLGLHWMPTLAGDKQMVLADGKVLFQGQEVAFVVAEDRYAAADGIEAVEVEYEELPVLVDPFEALKSDVVLREDLVAEDGSIPDGAHGPRKHANHIFTWEAGDKDPTEEVIANADIVAEEEMYYHRTHPCPLETCGCVASMDKVNGKLTLWGTFQAPHAIRTIVSLISGLEEHNIRVISPDIGGGFGNKVGAYPGYVCSVVASIVTGKPVKWIEDRMDNLMTTAFARDYWMKGKISATKEGKITGLHCHVTADHGGFDACADPTKFPAGFMNICTGSYDIPTAYLEVDGVYTNKAPGGVSYRCSFRVTEAVYFIE…
WP_100386076.1	Afipia broomeae	Bacteria	Proteobacteria	Alphaproteobacteria	Rhizobiales	Proteobacterial	MNDMTPTREQREAKLEGMGCKRKRVEDIRFTQGRGNYVDDVKLPGMLHGDFVRSPHAHARVKSINSEEALKVPGVLAVITAETLKTVNLAWMPTLAGDVQMVLADGKVLFQNQEVAFVVATDRYAADDGINKVVVEYEALPPLVDPFKAMDADAPVLREDLAGKTTGAHGPRKHHNHIFEWTVGDKDLTDAAFRKAEVTIKEMISYHRTHPSPLETCQCVCSFDKIKGELTIWGTFQAPHVIRTVVALIAKIPEHKIHVIAPDIGGGFGNKVGAYPGYICAAVASIVTGKPVKWVEDRIENLTATSFARDYHMTTEIAATKEGKVTGLRVHVLADHGAFDACADPSKWPAGFFNIVTGSYDFPTAHLAVDGVYTNKAPGGVAYRCSFRVTEAAYCIERG…
WP_101069031.1	Roseovarius salinarum	Bacteria	Proteobacteria	Alphaproteobacteria	Rhodobacterales	Proteobacterial	MKDFEDREQRTAALKGLGCSRKRVEDARFTQGKGNYIDDVTLPGMLFGDFVRSPHAHARIKSIDTEAAMKVPGVVAVLTAADLEPLGLHWMPTLAGDKQMVLADGKVLFQGQEVAYVVAEDRYAAADGVEAVEVEYEDLEVITDPFKSLESDVVLREDLEAGADGAHGPRRHHNHIFLWEEGDKDATAQAIGEAEVVAEEMVYYHRTHPCPLETCGCVASMDKINGKLTLWGTFQAPHVVRTVASLLSGIEEHNIRVISPDIGGGFGNKVGVYPGYICSIVASIVTGKPVKWVEDRMDNLMSTAFARDYWMKGKIAATKEGKITALDCHVTADHGAFDACADPTKFPAGFFHICTGSYDIPAAYVGVDGVYTNKAPGGVAYRCSFRVTEAAYFIERMIE…
WP_101181301.1	Glaciecola sp. 33A	Bacteria	Proteobacteria	Gammaproteobacteria	Enterobacterales	Proteobacterial	MDTVADKQKREDSLNGVGCSRKRKEDARFIQGKGNYTDDIKMPGMLFADMVRSPYAHARIISINTEKALALPGVHAVLTAADLKPLNLHWMPTLAGDVQAVLADEKVHFQYQEVALVVADDRYIAADAIDLVEVEYEELPVLVDPHKAMTTEAPILREDLVGKMEGAHSTRKHDNHIFNWQAGEKDATDRVFDAAEVTVSQDMVYHRVHPCPLETCGCVASMDKINGKLTVYLTSQAPHVVRTVVSMLSGLPESSVRIVSPDIGGGFGNKVGIYPGYVASIVASIVLGVPVKWVEDRMENISTTAFARDYHMRGELAADSNGIIKALRVNVLADHGAFDSCADPSKFPAGFMHICTGSYDIPVAHLNVDGVYTNKAPGGVSYRCSFRVTEAVYVIERTI…
WP_101922513.1	Tabrizicola sp. TH137	Bacteria	Proteobacteria	Alphaproteobacteria	Rhodobacterales	Proteobacterial	MNDLTPTREERIANLKGLGSSRKRVEDARFTQGKGNYVDDIKMPGMLFGDFVRSPYAHARVKSINADAAKAIPGVIAVLTAADLAPLNLHWMPTLAGDKQMVLADGKVLFQGQEVAFVVATDRYIAADAIEKVEVDYEELPVITDPFKALEPDAAVLREDLNGIMSGAHGPRRHHNHIFLWETGDKEATEQALDAAEVVAEEMVYYHRTHPCPLETCGCVASMDKVNGKLTVWGTFQAPHVVRTVASLLSGIEEHNIRVVSPDIGGGFGNKVGVYPGYVCAIVASIVTGKPVKWVEDRMDNLMATAFARDYWMKGRISATKDGKITALHCHVTADHGAFDACADPTKFPAGFFHICTGSYDIPVAYVGVDGVYTNKAPGGVAYRCSFRVTEAAYFIERM…
WP_102129303.1	Burkholderia sp. WAC0059	Bacteria	Proteobacteria	Gammaproteobacteria	Betaproteobacteriales	Proteobacterial	MGHLDADLERLAALEGMGCSRKRREDPRFIQGKGTYVDDVKMPGMLFGVMVRSPYAHARVKKIDKSRALAYPGVHAVLTADDLKPLKLHWMPTLAGDVQAVLADEKVCFQNQEVAFVVADDRYVAADAAELVEVEYEELPAVVDPFRALSPDAPVIREDIRDKQAGAHGARRHPNHIFTWNVGDKDKTDRAFENAEVTVKQDMLYPRVHPCPLETCGCVASFDKARGDLTVYITSQAPHVVRTVVGMLSSIPESKIRIVSPDIGGGFGNKVGVYPGYVTAIVASIVLGRPVKWIESRSENLSSTAFARDYHMTGELAADRDGRIKALRVHVTADHGAFDACADPSKWPAGMFHVCTGSYAIPNAFVSVDGVYTNKFPGGVAYRCSFRVTEAVYLIERMV…
WP_103223406.1	Labrenzia marina	Bacteria	Proteobacteria	Alphaproteobacteria	Rhizobiales	Proteobacterial	MNDMTPTREQREAALEGMGCKRKRVEDIRFTQGKGNYVDDVKLPGMLFGDFVRSPYAHAKVTKIDATEALKLPGVIAVLTAEDLKGVNLAWMPTLAGDVQMVLADGKVLYQNQEVAFVVAEDRYIADDAIQLVEVEYEELPVLVDPFKSMDADAPVLRPDLEGKTEGAHGPRKHHNHIFTWEVGDKDETARAFKDADVTIKEMISYHRTHPSPLETCQCIASMDKITGELTVWGTFQAPHVIRTVASLLSTIPEHKIHVIAPDIGGGFGNKVGAYPGYICAIVASIVTGVPIKWVEDRMENLSTTSFARDYHMTAEIAAKNDGTVTGLKVHVLADHGGFDACADPSKWPAGFFNIVTGSYDFPTAHLEVDGVYTNKAPGGVAYRCSFRVTEAAYCIERG…
WP_103704740.1	Paraburkholderia eburnea	Bacteria	Proteobacteria	Gammaproteobacteria	Betaproteobacteriales	Proteobacterial	MGNIDANLDRLAALEGMGCSRKRREDPRFIQGKGTYVDDVKMPGMLFGAMVRSPYAHARILKIDKSRALAHPGVHAVLTADDLKPLKLHWMPTLAGDVQAVLADEKVVFQNQEVAFVVADDRYVAADAAELVEVEYEELPVVVDPLKALEPDAPVIREDIRDKQTGAHGARKHPNHIFTWNVGDKDKTARAFDNADVTVRQDMLYPRVHPCPLETCGCVASFDKVRGDLTVYITSQAPHVVRTVVGMLSSIPESKIRIISPDIGGGFGNKVGVYPGYVVAIVASIVLGRPVKWIESRAENLSSTAFARDYHMTGELAADSNGRIKALRVHVTADHGAFDACADPTKWPAGMFHVCTGSYDIPNAFVSVDGVYTNKFPGGVAYRCSFRVTEAVYLIERMV…
WP_103909750.1	Thalassococcus halodurans	Bacteria	Proteobacteria	Alphaproteobacteria	Rhodobacterales	Proteobacterial	MKDELTQDQRSANLKGMGSSRKRVEDVRFTQGKGRYVDDIKLDGMLFGDFVRSPYAHARVTSINTEAAMAIPGVVAVLTAKDLEPLGLHWMPTLAGDKQMVLADGKVLFQGQEVAYVIANDRYAAADGVEAVEVEYEELPVIVNPFEALKSNVVLREDLEGQTEGAHGPRKHHNHIFTWEQGDKEGTEKVLEEADVVAEEMVYYHRTHPCPLETCGCVASMDKVTGKLTLYGTFQAPHAIRTVVSLISGIAEHNIRVVSPDIGGGFGNKVGAYAGYVCSVVASIVTGKPVKWVEDRMENLMTTAFARDYWMQGKIAATKEGKITGLWCHTTADHGGFDACADPTKFPAGFMNICTGSYDIPTAYLAVDGVYTNKAPGGVSYRCSFRVTEAAYFIERMIE…
WP_104018938.1	Roseovarius nitratireducens	Bacteria	Proteobacteria	Alphaproteobacteria	Rhodobacterales	Proteobacterial	MNDMTPEGREERRGKLKGLGHARRRVEDARFTQGKGNYIDDINLSGMLFGDFVRSPHAHARITSIDASAALELPGVVAVLTADDLRPLDLHWMPTLAGDKQMVLADGKVLFQGQEVAFVVARDRYVAADAVDLVEIEYEELPVITDPFESLQSDVVLREDLDPEAPGSHGPRRHHNHIFLWEEGDKAATEQAIESSEVVAEEMIYYHRTHPCPLETCGSVASMDKVNGKLTLWGTFQAPHVVRTVASILSGIEEHNIRVISPDIGGGFGNKVGVYPGYVCSIVASIVTGSPVKWVEDRMENLMSTAFARDYWMKGRISATKDGRITGLHCHVTADHGAFDACADPTKFPAGFFHICTGSYDIPVAYVAVDGAYTNKAPGGVAYRCSFRVTEAAYMIERM…
WP_104704814.1	Labrenzia sp. EL143	Bacteria	Proteobacteria	Alphaproteobacteria	Rhizobiales	Proteobacterial	MNDMTPTREQREAALEGMGCKRKRVEDVRFTQGKGQYVDDLKLPGMVFGDFVRSPYPHAKITRIDASEALKLPGVIAVLTAEDLKGVNLAWMPTLAGDVQMVLADGKVLYQNQEVAFVVAEDRYIADDAIQLVEVDYEELPVLTDPFKSMDSDAPVLRPDLEGKMEGAHGPRKHHNHIFNWEVGDKDETAKAFAEADVTINEMISYHRTHPSPLETCQCVASMDKVKGELTVWGTFQAPHVIRTVASLLSTIPEHKIHVIAPDIGGGFGNKVGAYPGYICSIVASIVTGVPVKWVEDRMENLSTTSFARDYHMTTEIAAKSDGTVTGLKVHVLADHGGFDACADPSKWPAGFFNIVTGSYDFPTAHLEVDGVYTNKAPGGVAYRCSFRVTEAAYCIERG…
WP_106267992.1	Donghicola tyrosinivorans	Bacteria	Proteobacteria	Alphaproteobacteria	Rhodobacterales	Proteobacterial	MKDEVTTRESRVDALGGMGCKRKRVEDARFTQGKGNYVDDIKLKGMLFGDFVRSPYAHARIKSIDTSAALALDGVIAVLTAEDLRPLGLHWMPTLAGDKQMVLADGKVLFQGQEVAYVVAKDRYIAADAVELVEVDYEELPVIVDPFEALKSDVVLREDLVAEDGSLPDGAHGPRKHHNHIFTWEVGEKEATTQVLDSAEVVAEETVYYHRTHPCPLETCGCVASMDKVNGKLTLWGTFQAPHAIRTVVSLISGIEEHNIRVISPDIGGGFGNKVGAYPGYVCSVVASIVTGVPVKWIEDRMENLMTTAFARDYWMTGKISATKEGKITGLQCHVTADHGGFDACADPTKFPAGFMNICTGSYDIPTAYLAVDGVYTNKAPGGVSYRCSFRVTEAVYFI…
WP_106607322.1	Shimia abyssi	Bacteria	Proteobacteria	Alphaproteobacteria	Rhodobacterales	Proteobacterial	MKDEVPTTEERVANLKGMGSSRKRVEDVRFTQGRGNYVDDIKLDGMLFGDFVRSPYAHARVTTIHTEEAMKVPGVLAVITAADLEPLGLHWMPTLAGDKQMVLADGKVLFQGQEVAFVVATDRYAAADGVEAVEVDYEELPVVVDPFKAMEPDAPVLREDLEGQTEGAHGPRRHHNHIFTWEQGDKDATEAVMAEADVVAEEMIYYHRTHPSPLETCGSVASMDKVTGKLTLWGTFQAPHAIRTVVSLISGIAEHNIRVISPDIGGGFGNKVGAYAGYVCSVVASIVTGKPVKWVEDRMENLMSTAFARDYWMQGKIAATKEGKITGLWCHTTADHGGFDACADPTKFPAGFMNICTGSYDIPTAYLAVDGVYTNKAPGGVAYRCSFRVTEAAYFIERM…
WP_106722526.1	Mesorhizobium soli	Bacteria	Proteobacteria	Alphaproteobacteria	Rhizobiales	Proteobacterial	MNDITLTREEREAKLEGLGCRRKRVEDIRFTQGKGNYVDDLKLPGMLHGDFVRSPYAHARIKSINKDAALKVPGVLAVLTAEDLKGVNLAWMPTLAGDVQMVLADGKVLFQGQEVAFVVATDRYAADDGVVAVDVEYEALPVLIDPFKALEPDAPVLREDIKDKMDGAHGPRRHPNHIFEWTVGDKELTDAAFSKAEVAIKELISYQRVHPSPLETCQCVCSFDKIKGELTIWGTFQAPHVIRTVVALIAKLPEQKIHVISPDIGGGFGNKVGAYPGYICAAVASIVTGKPVKWVEDRIENLTATSFARDYHMTAEIAATKEGKVTALRVHVLADHGAFDACADPSKWPAGFFNIVTGSYDFPTAYVSVDGIYTNKAPGGVAYRCSFRVTEAAYCIERA…
WP_106751879.1	Pannonibacter carbonis	Bacteria	Proteobacteria	Alphaproteobacteria	Rhizobiales	Proteobacterial	MNDMTLTKEQREARLEGMGCKRKRVEDIRFTQGKGQYVDDIKMPGMLFGDFVRSPYPHARVKKIDASRALALPGVIAVLTAEDLKGVNLAWMPTLAGDVQMVLADGKVLYQNQEVAFVLAEDRYLADDAIQLVDVEYEELPVLVDPFKSMDSDAPVLREDLVGKTSGAHGPRKHHNHIFTWDVGDKDLTDKAFHEADVTIKELISYHRTHPSPLETCQCVAAMDKVKGELTLYGTFQAPHVIRTVASLLSTIPEHKIHVIAPDIGGGFGNKVGAYPGYICAIVASIVTGRPVKWVEDRMENLSTTSFARDYHMTTEIAARKDGTVTSLRVHVLADHGGFDACADPSKWPAGFFNIVTGSYDFPVAHLSVDGVYTNKAPGGVAYRCSFRVTEAAYCIERA…
WP_107846800.1	Litoreibacter ponti	Bacteria	Proteobacteria	Alphaproteobacteria	Rhodobacterales	Proteobacterial	MKDEVTSREDRVANLKGMGCSRKRVEDARFTQGKGNYVDDIKLDGMLFGDFVRSPYAHARIKSIDTAAALEVPGVLAVLTADDLRPLGLHWMPTLAGDKQMVLADGKVLFQGQEVAFVVAEDRYAAADGIELVEVDYEELPVIVDPFEALQSDVVLREDLVAEDGSIPDGAHGPRKHHNHIFTWEAGDKAPTEEVIANAEVVAEESMYYHRTHPCPLETCGCVASMDKVNGKLTLWGTFQAPHAIRTVVSLISGIEEHNIRVISPDIGGGFGNKVGAYPGYVCSVVASIVTGKPVKWIEDRMDNLMTTAFARDYHMTGKISATKDGKITGLHCHVTADHGGFDACADPTKFPAGFMNICTGSYDIPTAFLEVDGVYTNKAPGGVSYRCSFRVTEAVYFI…
WP_107991462.1	Breoghania corrubedonensis	Bacteria	Proteobacteria	Alphaproteobacteria	Rhizobiales	Proteobacterial	MNDMTVPREEREAKLEGMGCKRKRVEDVRFTQGKGNYVDDIKLKDMVFGDFVRSPYPHARVKSIDTSAAEALPGVLAVLTAETLKTVNLAWMPTLAGDVQMVLADGKVLFQNQEVAFVIAEDRYIAADAVDLVEVEYEELPVLVDPFKAMEPDAPVLREDLEGKTEGAHGARKHHNHIFEWTVGDSEATDLAFSKAEVTVKELFSYHRCHPCPLETCACVASMDKIKGELTLWGTFQAPHVVRTVASLLSTIPEHKIRVISPDIGGGFGNKVGVYPGYVCSIVGSIVLGRPVKWVEDRIENLSATAFARDYHMTTELAATAEGKITGLRCHVLADHGGFDACADPSKWPAGFFNIITGSYDIPTAHVAVDGVYTNKAPGGVAYRCSFRVTEAVYAMERA…
WP_108323746.1	Limnohabitans sp. MMS-10A-192	Bacteria	Proteobacteria	Gammaproteobacteria	Betaproteobacteriales	Proteobacterial	MNAPVQTAEARELALAGMGASRLRKEDARFIQGKGNYVDDIKMPGMLHMDIVRSPIAHGRIVKINKEAALAIPGVHAVLTADDLKPLKLHWMPTLAGDVAAVLADEKVHFQMQEVAIVIADDRYIAADAVEAVEIEYEELPVVLDPYAALQPGAPVIRDDLAGKTEGAHGKRDHHNHIFTWDAGDKSAADAAFANAEITVSQHMHYPRVHPCPLETCGCVASFDPIKGDLTTFITSQAPHVVRTVVSMLSGIPESKVRIVSPDIGGGFGNKVGIYPGYVCAIVASIVLGRPVKWVEDRIENISSTAFARDYHMDGELAATADGKITGLRVNVVADHGAFDACADPTKFPAGMFHIVSGSYDIPAAHASVKGVYTNKAPGGVAYRCSFRVTEAVYLIERM…
WP_108329432.1	Limnohabitans sp. 2KL-1	Bacteria	Proteobacteria	Gammaproteobacteria	Betaproteobacteriales	Proteobacterial	MNAPVQTAEARELALAGMGASRLRKEDARFIQGKGNYVDDIKMPGMLHMDIVRSPIAHGRIVKINKEAALAMPGVHAVLTADDLKPLKLHWMPTLAGDVAAVLADGKVHFQMQEVAIVIADDRYIAADAVEAVEIEYEELPVVLDPYAALQPDAPVIREDLAGKTEGAHGKREHHNHIFTWDAGDKSAADAAFDKAEVTVSQHMYYPRVHPCPLETCGCVASFDPIKGDLTTFITSQAPHVVRTVVSMLSGIPESKVRIVSPDIGGGFGNKVGIYPGYVCAIVASIVLGRPVKWVEDRIENISSTAFARDYHMDGELAATADGKITGLRVNVVADHGAFDACADPTKFPAGMFHIVSGSYDIPAAHASVKGVYTNKAPGGVAYRCSFRVTEAVYLIERM…
WP_108376175.1	Limnohabitans sp. T6-5	Bacteria	Proteobacteria	Gammaproteobacteria	Betaproteobacteriales	Proteobacterial	MNAPVLSAEARELALAGMGASRLRKEDARFIQGKGNYVDDIKMPGMLHMDIVRSPIAHGRIVKINKEAALAIPGVHAVLTADDLKPLKLHWMPTLAGDVAAVLADEKVHFQMQEVAIVIADDRYIAADAVEAVEIEYEELPVVLDPYAALQPGAPVIREDLAGKTEGAHGKRDHHNHIFTWDAGDKSAADAAFDKAEVTVSQHMYYPRVHPCPLETCGCVASFDPIKGDLTTFITSQAPHVVRTVVSMLSGIPESKVRIVSPDIGGGFGNKVGIYPGYVCAIVASIVLGRPVKWVEDRIENISSTAFARDYHMDGELAATADGKITGLRVNVVADHGAFDACADPTKFPAGMFHIVSGSYDIPAAHASVKGVYTNKAPGGVAYRCSFRVTEAVYLIERM…
WP_108377083.1	Limnohabitans sp. WS1	Bacteria	Proteobacteria	Gammaproteobacteria	Betaproteobacteriales	Proteobacterial	MNAPVQTAEARELALAGMGASRLRKEDARFIQGKGNYVDDIKMPGMLHMDIVRSPIAHGRIVKINKEAALAIPGVHAVLTADDLKPLKLHWMPTLAGDVAAVLADEKVHFQMQEVAIVIADDRYIAADAVEAVEIEYEELPVVLDPYAALQPGAPVIRDDLAGKTEGAHGKRDHHNHIFTWDAGDKSAADAAFDKAEVTVSQHMYYPRVHPCPLETCGCVASFDPIKGDLTTFITSQAPHVVRTVVSMLSGIPESKVRIVSPDIGGGFGNKVGIYPGYVCAIVASIVLGRPVKWVEDRIENISSTAFARDYHMDGELAATADGKITGLRVNVVADHGAFDACADPTKFPAGMFHIVSGSYDIPAAHASVKGVYTNKAPGGVAYRCSFRVTEAVYLIERM…
WP_108412610.1	Limnohabitans sp. Jir72	Bacteria	Proteobacteria	Gammaproteobacteria	Betaproteobacteriales	Proteobacterial	MNAPVQTAEARELALAGMGASRLRKEDARFIQGKGNYVDDIKMPGMLHMDIVRSPIAHGRIVKINKEAALAIPGVHAVLTADDLKPLKLHWMPTLAGDVAAVLADEKVHFQMQEVAIVIADDRYIAADAVEAVEIEYEELPVVLDPYAALQPGAPVIREDLAGKTEGAHGKRDHHNHIFTWDAGDKSAADAAFDKAEVTVSQHMYYPRVHPCPLETCGCVASFDPIKGDLTTFITSQAPHVVRTVVSMLSGIPESKVRIVSPDIGGGFGNKVGIYPGYVCAIVASIVLGRPVKWVEDRIENISSTAFARDYHMDGELAATADGKITGLRVNVVADHGAFDACADPTKFPAGMFHIVSGSYDIPAAHASVKGVYTNKAPGGVAYRCSFRVTEAVYLIERM…
WP_108421854.1	Limnohabitans sp. MMS-10A-178	Bacteria	Proteobacteria	Gammaproteobacteria	Betaproteobacteriales	Proteobacterial	MNAPVQTAEAREIALAGMGASRLRKEDARFIQGKGNYVDDIKMPGMLHMDIVRSPIAHGRIVKINKEAALAIPGVHAVLTADDLKPLKLHWMPTLAGDVAAVLADEKVHFQMQEVAIVIADDRYIAADAVEAVEVEYEELPVVMDPYAALLPDAPVIRDDLAGKTEGAHGKRDHHNHIFTWDAGDKSAADAAFANAEVTVSQHMYYPRVHPCPLETCGCVASFDPIKGDLTTFITSQAPHVVRTVVSMLSGIPESKVRIVSPDIGGGFGNKVGIYPGYVCAIVSSIVLGRPVKWVEDRIENISSTAFARDYHMDGELAATADGKITGLRVNVVADHGAFDACADPTKFPAGMFHIVSGSYDIPAAHASVKGVYTNKSPGGVAYRCSFRVTEAVYLIERM…
WP_108791778.1	Ruegeria mediterranea	Bacteria	Proteobacteria	Alphaproteobacteria	Rhodobacterales	Proteobacterial	MNKELTREERTDALGGMGCKRKRVEDARFTQGKGNYVDDIKLPGMLHGDFVRSPYAHAKVVSINTDAAMALDGVVAVLTAADLAPLGLHWMPTLAGDKQMVLADGKVLFQGQEVAYVVAKDRYIAADAVELVEVEYEELPVLTDPFAAMESDVVLREDLMGEGGALPDGAHGPRKHHNHIFTWEVGEKEATQQVLDEADVVAEEMVYYHRTHPCPLETCGCVASMDKVNGKLTLHGTFQAPHAIRTVVSLISGIEEHNIRVISPDIGGGFGNKVGAYPGYVCSVVASIVTGVPVKWVEDRMENLMTTAFARDYHMHGKISATKEGKITGLWCHTTADHGGFDACADPTKFPAGFMNICTGSYDIPTAYLAVDGVYTNKAPGGVSYRCSFRVTEAAYFIE…
WP_108835752.1	Tateyamaria sp. Alg231-49	Bacteria	Proteobacteria	Alphaproteobacteria	Rhodobacterales	Proteobacterial	MKDEITREERVDNLKGMGCSRKRVEDARFTQGKGNYVDDIKLDGMLFGDFVRSPYAHARIKSIDTAAALEVPGVLAVLTAADLEPLGLHWMPTLAGDKQMVLADGKVLFQGQEVAYVVAEDRYAAADGIEAVEVEYDELPVIVNPFESLKSDVVLREDLVAEDGSIPDGAHGPRKHPNHIFTWEAGDKDPTEEVIANAEVVATESMYYHRTHPCPLETCGCVASMDKVNGKLTLWGTFQAPHAIRTVVSLISGIEEHNIRVISPDIGGGFGNKVGAYPGYVCSVVASIVTGKPVKWIEDRMDNLMTTAFARDYHMTGKIAATPEGKITGLQCHVTADHGGFDACADPTKFPAGFMNICTGSYDIPTAHLSVDGVYTNKAPGGVSYRCSFRVTEAVYFIE…
WP_108860469.1	Ruegeria sp. Alg231-54	Bacteria	Proteobacteria	Alphaproteobacteria	Rhodobacterales	Proteobacterial	MNDQTLTPEERVANLKGMGSSRKRVEDVRFTQGKGNYVDDIKMDGMLFGAFVRSPYAHARVVSVNKEAALAIPGVVAVLTAEDLAPLGLHWMPTLAGDKQMVLADGKVLFQGQEVAYVVAENRYIAADAAELVEVDYEELPVLTNPFEALKSDVVLREDLAGQTEGAHGPRKHHNHIFTWEQGDKDATEAVLSQADVVAEEMVYYHRTHPCPLETCGCVASMDKVTGKLTLYGTFQAPHAIRTVVSLISGLAEHNIRVISPDIGGGFGNKVGAYAGYVCSVVASIVTGQPVKWVENRMENLMSTAFARDYWMQGKIAATKDGKITGLWCHTTADHGGFDACADPTKFPAGFMNICTGSYDIPTAYLAVDGVYTNKAPGGVAYRCSFRVTEAAYFIERMI…
WP_108880794.1	Anderseniella sp. Alg231-50	Bacteria	Proteobacteria	Alphaproteobacteria	Rhizobiales	Proteobacterial	MNEMTPTKSERAAALKGLGTSRKRVEDSRFTQGKGNYIDDIKMPGMVFGDFVRSPYAHARVKSINAERALELPGVIAVLTAADLEPLSLHWMPTLAGDKQMVLADGKVLFQGQEVAFVVAEDRYIAADAIELVEVDYEELPVLVDPMKAELDDAPILREDIADQKTGAHGARRHPNHIFTWEQGEKEATEAVLSGADVVAEETVYYHRTHPCPLETCGCVASMDKVNGKLTLYGTFQAPHVVRTVASLLSGIAEHNIRVVSPDIGGGFGNKVGVYPGYVCSIVASIVTGVPVKWVEDRMDNLMATAFARDYWMTGKIAATKEGKITGLWCHTIADHGAFDACADPTKFPAGFMNICTGSYDIPTAYLAVDGIYTNKAPGGVAYRCSFRVTEAAYFIERM…
WP_108884847.1	Primorskyibacter insulae	Bacteria	Proteobacteria	Alphaproteobacteria	Rhodobacterales	Proteobacterial	MKDLNEEQQERAAGLKGLGCSRKRVEDARFTQGKGNYVDDIKMPGMLHGDFVRSPYAHARVKSINTDAAMALDGVVAVLTAKDLEPLSLHWMPTLAGDKQMVLADGKVLFQGQEVAFVVARDRFIAADAVELVEVEYEELPVIVNPFEALQSDVVLREDLAGQTEGAHGPRKHHNHIFTWEVGEKDATEQVLGDAEVVAEETVYYHRTHPCPLETCGAVASMDKVNGKLTVWGTFQAPHVVRTVASLLSGIEEHNIRVVSPDIGGGFGNKVGVYPGYVCAIVASIVTGVPVKWIEDRMENLMSTAFARDYWMTGKISATKEGKITGLHCHVTADHGAFDACADPTKFPAGFMNICTGSYDIPTAYLAVDGVYTNKAPGGVSYRCSFRVTEAAYFIERMI…
WP_108892541.1	Palleronia abyssalis	Bacteria	Proteobacteria	Alphaproteobacteria	Rhodobacterales	Proteobacterial	MKDEITREDRVDALGGMGCKRKRVEDARFTQGKGKYVDDIKLPGMLFGDFVRSPYAHARIKSIDTSAALAVDGVVAVLTADDLRPLGLHWMPTLAGDKQMVLADGKVLFQGQEVAYVVARDRYIAADAVELVEVEYEDLPVLVDPFEALKSDVVLREDLVAEDGSLPDGAHGPRKHPNHIFTWEVGEKEATAQVIDSAEIVAEESMYYHRTHPCPLETCGCVASMDKVNGKLTLWGTFQAPHAIRTIVSLISGIEEHNIRVISPDIGGGFGNKVGAYAGYVCSVVASIVTGVSVKWIEDRMENLMTTAFARDYWMKGRISATPEGKITGLWCEVTADHGGFDACADPTKFPAGFMNICTGSYDIPTAYLAVDGVYTNKAPGGVSYRCSFRVTEAVYFIE…
WP_109313029.1	Ruegeria sp. AU67	Bacteria	Proteobacteria	Alphaproteobacteria	Rhodobacterales	Proteobacterial	MNDQTLTPEERVANLKGMGSSRKRVEDVRFTQGKGNYVDDIKMDGMLFGAFVRSPYAHARVVSVNKEAALAIPGVVAVLTAEDLAPLGLHWMPTLAGDKQMVLADGKVLFQGQEVAYVVAENRYIAADAAELVEVDYEELPVLTDPFEALKSDVVLREDLAGQTEGAHGPRKHHNHIFTWEQGDKDATEAVLGEADVVAEEMVYYHRTHPCPLETCGCVASMDKVTGKLTLYGTFQAPHAIRTVVSLISGLAEHNIRVISPDIGGGFGNKVGAYAGYVCSVVASIVTGQPVKWVENRMENLMSTAFARDYWMQGKIAATKDGKITGLWCHTTADHGGFDACADPTKFPAGFMNICTGSYDIPTAYLAVDGVYTNKAPGGVAYRCSFRVTEAAYFIERMI…
WP_109422988.1	Maritimibacter sp. 55A14	Bacteria	Proteobacteria	Alphaproteobacteria	Rhodobacterales	Proteobacterial	MNEMTPSREERTANLKGTGCARKRVEDARFTQGKGNYVDDVKLPGMLFGDFVRSPHAHARVTSIDPAAALALPGVVAVLTAKDLEPLNLHWMPTLAGDRQMVLADGKVLFQGQEVAFVVAEDRYIAADAVDLVEVEYEDLPVVVDPYKALEDDAPVLREDLEGQDEGAHGPRRHHNHIFRWEAGDREAAEAAIGGSEVVVSERIYYQRTHPCPLETCGCVASMDKVNGKLTVRGTFQAPHVVRTVASLLSGIDEHNIRVISPDIGGGFGNKVGVYPGYVCAIVASIVTGVPVKWVEDRMENLMATAFARDYWMDGTISATKDGRITGLKAHVIADHGAFDACADPTKFPAGFFHICTGSYDIPAAHVAVDGVYTNKAPGGVAYRCSFRVTEAAYMIERL…
WP_109460258.1	Rhizobium sp. NS-104	Bacteria	Proteobacteria	Alphaproteobacteria	Rhizobiales	Proteobacterial	MNDMTLTKEQREARLEGMGCKRKRVEDIRFTQGRGNYVDDVKLPGMLHGDFVRSPHPHARIRSINKDAALKVPGVLAVLTADDLKGVNLAWMPTLAGDVQMVLADGKVLFQNQEVAFVVATDRYAADDGVNAVEVDYEPLPVLVDPFKSMDADAPVLREDLEGKMTGAHGPRKHHNHIFEWTVGDRDLTDAAFRKAEVTIKEMISYHRTHPSPLETCQSVCSFDKIKGELTIWGTFQAPHVIRTVVALISKIPEHKIHVIAPDIGGGFGNKVGAYPGYICSAVASIVTGRPVKWVEDRIENLTSTSFARDYHMTTEIAATKEGKVTGLRVHVLADHGAFDACADPSKWPAGFFNIVTGSYDFPTAHLAVDGVYTNKAPGGVAYRCSFRVTEAAYCIERG…
WP_109483916.1	Paraburkholderia sp. C35	Bacteria	Proteobacteria	Gammaproteobacteria	Betaproteobacteriales	Proteobacterial	MGNLDTNLDRLAALEGMGCSRKRREDPRFIQGKGTYVDDIKMPGMLFGVMVRSPYAHARVKRIDKSAALAHPGVHAVLTADDLKPLKLHWMPTLAGDVQAVLADEKVCFQNQEVAFVVADDRYVAADAAELVEIEYEELPAIVDPFSALEPDAPVIREDIRDKETGAHGARRHPNHIFTWTMGDRDKTDRMFENADVTVKQHMLYPRVHPCPLETCGCVASFDKVRGDLTVYITSQAPHVVRTVVGLLSSIPESKIRIISPDIGGGFGNKVGVYPGYVTAIFASIVLGRPVKWIESRNENLSSTAFARDYHMTGELAADKDGRIKALRVNVVADHGAFDACADPTKWPAGMFHVCTGSYAIPNAFVSVDGVYTNKFPGGVAYRCSFRVTEAVYLIERMV…
WP_109574864.1	Aminobacter sp. AP02	Bacteria	Proteobacteria	Alphaproteobacteria	Rhizobiales	Proteobacterial	MNDMAPTREQREAKLEGMGCKRKRVEDARFTQGKGNYVDDLKLPGMLHGDFVRSPYAHARVKSINTEAALKVPGVLAVITAETLKTVNLAWMPTLAGDVQMVLADGKVLFQNQEVAFVVATDRYAADDGINAVDVEYEALPVVIDPFHAMDADAPVLREDIAGKMTGAHGPRKHANHIFEWSVGDKDLTDVAFRKADVSIKEMLSYQRVHPCPLETCQCVASFDKVSGDLTIWGTFQAPHVIRTVVALIASLPEQKIHVISPDVGGGFGNKVGAYPGYICAAVASIVTGKPVKWVEDRIENLTSTSFARDYHMTTEIAATKEGKVTGLRVHVLADHGAFDACADPSKWPAGFFNIVTGSYDFPTAHVCVDGIYSNKAPGGVAYRCSFRVTEASYCIERG…
WP_109670015.1	Roseicyclus mahoneyensis	Bacteria	Proteobacteria	Alphaproteobacteria	Rhodobacterales	Proteobacterial	MTDQTPISREDRVEKLKGVGSQRKRVEDARFTQGKGNYVDDIKMPGMLFGDFVRSPYAHARVVSINTEAALKVPGVLAVLTAADLAPLGLHWMPTLAGDKQMVLADGKVLYQGQEVAFVVATDRYAAADGIEAVEVEYSELPVVVDPFKALLPDAPVLREDLEGKMVGAHGPRKHHNHIFTWEQGDKDATEAVLAGADVVAEEMVYYHRTHPCPLEPCGCVASMDKVNGKLTLYGTFQAPHAIRTVVSLISGIEEHNIRVISPDIGGGFGNKVGAYPGYVCSVVASIVTGKPVKWVEDRMDNLMTTAFARDYWMKGKIAATKEGKITGLWCHVTADHGGFDACADPTKFPAGFFNICTGSYDIPVAYLAVDGVYTNKAPGGVAYRCSFRVTEAAYFIER…
WP_109679107.1	Spiribacter sp. E85	Bacteria	Proteobacteria	Gammaproteobacteria	Nitrococcales	Proteobacterial	MASTAEDLARSEKLGGVGCRRKRTEDARFIQGRGHYVDDIQRPGMLFGDFVRSPHAHARIKAIHKDKALALPGVHAVLTAEDLAPLNLHWMPTLAGDKQMVLADGKVCFQNQEVAMVVADDRYIAADAIDLVEVEYEPLPALVDPHQSMAEDAPVIRDDLQGQDEGAHGKRVHHNHIFTWEVGEKDATDRVFDEAEVTVREQMLYPRVHPCPLETCGCVADFDKVRGELTVHLTSQAPHVVRTVFSQLSGIPESKVHINAPDIGGGFGNKVGVYPGYVVATVASIVLGRPVKWIEDRIENLSTTAFARDYHMTGELAATKDGKILGLRAHVLADHGAFDACADPSKWPAGFFNICTGSYDIRTAYARVDGVYTNKAPGGVAYRCSFRVTEACYLIERMI…
WP_109921662.1	Zavarzinia compransoris	Bacteria	Proteobacteria	Alphaproteobacteria	Rhodospirillales	Proteobacterial	MNDMAVTREQREEKLQGMGCKRKRVEDIRFTQGRGNYVDDIKLPGMLFGDFYRSPFAHARIKKLDISKAKALPGVRAVLTAADLKPLNLHYMPTLAGDVQAVLADEKVLFQNQEVVFIVADDRYIAADAVELIEAEYEELPVLVDPWVSMAPDAPLLREDIKDKTEGAHGPRKHYNHIFDWQIGDKAETDAVFASAPVTTKEVFYYHRTHPSPLETCQALASMDKIKGELTLYGTFQAPHVIRTVVSLISGLPEHKIHVIAPDIGGGFGNKVGAYAGYVCAVVASIVLGKPVKWVEDRMENLSTTSFARDYHMTTELASTEDGRLLGMRCHVLADHGAFDACADPSKWPAGFMNICTGSYDIPVAHLAVDGVYTNKASGGVAYRCSFRVTEAVYAIERA…
WP_110034362.1	Hoeflea marina	Bacteria	Proteobacteria	Alphaproteobacteria	Rhizobiales	Proteobacterial	MNDQTRIDQDRAERTEKLQGMGCKRKRVEDIRFTQGKGSYVDDLKLPGMLFGDFVRSPHAHARIKSIDTSRAKALPGVIAVLTAADLKPLGLHYMPTLAGDVQAVLAEEKVLFQNQEVAFVIAVDRYIASDATELVDVEYEALPCIVDPFKSMLPDAPILREDIQDKMTGAHGPRKHPNHIFEWMIGDKEATDAVFANADVTIKEMLVDHRTHPSPLETCQSVASFDKVKGELTLWGTFQAPHVIRTVVSLISGLPEHKIHVIAPDIGGGFGNKVGAYAGYVCSVVGSIVLGVPVKWVEDRMENLSTTSFARDYHMTTELAATKEGKILAMRVHVLADHGAFDACADPSKWPAGFMNICTGSYDIPVAHLAVDGVYTNKASGGVAYRCSFRVTEAVFAI…
WP_110266092.1	Sinimarinibacterium flocculans	Bacteria	Proteobacteria	Gammaproteobacteria	Nevskiales	Proteobacterial	MGILEDQQARIDQLGGIGCGRKRKEDARFIQGKGNYVDDVKLPGMLHADFVRSPYGHARIKSIDTSKALALPGVRAVLTAKDLAPLKLHWMPTLAGDVQAVLADEKVGFQYQEVAFVVADDRYIAADAVDLVKVEYEELPSITDPFHSMDPDAPVIRPDLDGKDTGAHGKRKHYNHIFTWEVGDKAETDRVFETAPVTVKEQIWYPRNHGMPLETCGSVASFDKVNGELKVWVTSQAPHVVRTVVSLLSGLDESKVHVVAPDIGGGFGVKVGVYPGYVCSIVASIVLGKPVKWIEDRVEHLAATAFGRDYHMTGELAADADGRIQAARFYVLADHGAFDSCADPTKWPAGFFNICTGSYDIKAAHVTVDGVYTNKTPGGVSYRCSFRVTEGSYVIERMI…
WP_110386662.1	Paraburkholderia silvatlantica	Bacteria	Proteobacteria	Gammaproteobacteria	Betaproteobacteriales	Proteobacterial	MNHPDANLERLAALEGMGCSRKRREDPRFIQGKGSYVDDIKMPGMLFGVMVRSPYAHARVKRIDKARALAHPGVHAVLTADDLKPLKLHWMPTLAGDVQAVLADEKVCFQNQEVAFVVADDRYVAADAAELVEVEYEALPALVDPMKALAPDAPVIREDIRDKDSGAHGARRHPNHIFTWTMGDRDKTDRMFENAEVTVRQDIVYPRVHPCPLETCGCVASFDKVRGDLTVYITSQAPHVVRTVVGLLSSIPESNIRIISPDIGGGFGNKVGVYPGYVTSIVASIVLGRPVKWIESRNENLSSTAFARDYHMTGELAADKDGRIKALRVNVVADHGAFDACADPTKWPAGMFHVCTGSYAIPNAFVSVDGVYTNKFPGGVAYRCSFRVTEAVYLIERMV…
WP_111484130.1	Paraburkholderia sp. PDC91	Bacteria	Proteobacteria	Gammaproteobacteria	Betaproteobacteriales	Proteobacterial	MGNLDANLAPNLERLAALEGMGCSRKRREDPRFIQGKGTYVDDVKMPGMLFGAMVRSPYAHARIKSIDKSRALAHPGVHAVLTADDLKPLKLHWMPTLAGDVQAVLADEKVCFQNQEVAFVVADDRYVAADAAELVEVEYDELPAVVDPHKALEADAPVIREDIRDKETGAHGKRRHPNHIFTWTMGDRDKTDRMFETADVTVKQDMLYPRVHPCPLETCGCVASFDKVRGDLTVYITSQAPHVVRTVVGLLSTIPESKIRIISPDIGGGFGNKVGVYPGYVTSIVASIVLGRPVKWIESRNENLSSTAFARDYHMSGELAADKDGRIKALRVNVVADHGAFDACADPTKWPAGMFHVCTGSYAIPNAFVSVDGVYTNKFPGGVAYRCSFRVTEAVYLI…
WP_112131217.1	Mesorhizobium sp. CNPSo 3140	Bacteria	Proteobacteria	Alphaproteobacteria	Rhizobiales	Proteobacterial	MNDMSLTREEREAKLEGMGCKRKRVEDIRFTQGKGNYVDDVKLPGMLHGDFVRSPHAHARVKSINSEKALKVPGVLAVITAETLKTVNLAWMPTLAGDVQMVLADGKVLFQNQEVAFVVATDRYAADDGVAAVEVEYEPLPVLVDPFKALDPDAPLLREDIKDKKDGAHGPRKHHNHIFEWTVGDRELTDAAFNKADVTIKEMISYHRTHPSPLETCQCVCSFDKVKSELTIWGTFQAPHVIRTVVSLIAKLPEQKIHVIAPDIGGGFGNKVGAYPGYICAAVASIVTGKPVKWVEDRIENLTATSFARDYHMTTEIAATKEGKVTGLRVHVLADHGAFDACADPSKWPAGFFNIVTGSYDFPVAYLAVDGIYTNKAPGGVAYRCSFRVTEAAYCIERA…
WP_112188808.1	Piscinibacter caeni	Bacteria	Proteobacteria	Alphaproteobacteria	Betaproteobacteriales	Proteobacterial	MNAPERIAALQGLGDSRLRKEDARFIQGKGNYVDDIKLPGLLHMDIVRSPLAHARIKSIDKTEALKVPGVIAVLTAEDLKPLKLHWMPTLAGDVAAVLADGKVHFQMQEVAVVIAEDRYAAADGVEAVQVEYEELPVVIDPFAALEPGAPVLREDLAGKTEGAHGKREHHNHIFTWEAGDKAAADAAFANAPVTVKERIFYPRVHPCPLETCGCVASFDPVRGELTTFMTSQAPHVVRTVVSLLSGLPESKIRIVSPDIGGGFGNKVGVYPGYVCAIVASIVLGKPVKWIEDRIENISTTAFARDYHMDGELAATADGKILGLRVDVIADHGAFDACADPTKYPAGLFHICSGSYDIPAAWCRVKGVYTNKAPGGVAYRCSFRVTEAVYVIERMVDILA…
WP_113775466.1	Loktanella sp. D2R18	Bacteria	Proteobacteria	Alphaproteobacteria	Rhodobacterales	Proteobacterial	MKDEITREERVDNLKGMGCSRKRVEDARFTQGKGNYVDDVKLDGMLFGDFVRSPYAHARITNIDTAAALEVPGVLAVLTAADLEPLGLHWMPTLAGDKQMVLADGKVLFQGQEVAYVVAEDRYAAADGIEAVVVDYEELPVIVDPFKSLQSDVILRPDTVDENGKATDGAHGPRKHPNHIFTWEAGDKAPTEEVIANADVVAEEEMYYHRTHPCPLETCGCVASMDKVNGKLTLWGTFQAPHAIRTIVSLISGIEEHNIRVISPDIGGGFGNKVGAYPGYVCSVVASIVTGKPVKWIEDRMDNLMTTAFARDYWMKGKISATPEGKITGLHCHVTADHGGFDACADPTKFPAGFMNICTGSYDIPTAYLAVDGVYTNKAPGGVSYRCSFRVTEAVYFIE…
WP_113791277.1	Ruegeria sp. A3M17	Bacteria	Proteobacteria	Alphaproteobacteria	Rhodobacterales	Proteobacterial	MNDQTLTPEERVANLKGMGSSRKRVEDVRFTQGKGNYVDDIKMDGMLFGAFVRSPYAHARVVSVNKEAAMAIPGVVAVLTAEDLAPLGLHWMPTLAGDKQMVLADGKVLFQGQEVAYVVAENRYVAADAAELVEVDYEELPVLTDPFEALKSDVVLREDLAGQTEGAHGPRKHHNHIFTWEQGDKDATEAVLGEADVVAEEMVYYHRTHPCPLETCGCVASMDKVTGKLTLYGTFQAPHAIRTVVSLISGLAEHNIRVISPDIGGGFGNKVGAYAGYVCSVVASIVTGQPVKWVENRMENLMSTAFARDYWMQGKIAATKDGKITGLWCHTTADHGGFDACADPTKFPAGFMNICTGSYDIPTAYLAVDGVYTNKAPGGVAYRCSFRVTEAAYFIERMI…
WP_114275975.1	Sulfitobacter sp. DFL-14	Bacteria	Proteobacteria	Alphaproteobacteria	Rhodobacterales	Proteobacterial	MKDEITREERVAGLKGMGCSRKRVEDARFTQGKGNYVDDIKLPGMLHGDFVRSPYAHARVKSINIDAAMALPGVVAVLTAKDLEPLNLHWMPTLAGDKQMVLADGKVLFQGQEVAFVVASDRYIAADAVELVEVDYEELEVLVDPFKSLESDVVLREDLDPKAPGAHGPRKHHNHIFTWEVGEEVATNQVIDNAEVVAESEMYYHRTHPCPLETCGSVASMDKVNGKLTVYGTFQAPHVVRTVASLLSGIEEHNIRVVSPDIGGGFGNKVGVYPGYICSIVASIVTGVPVKWVEDRMENLMSTAFARDYWMKGKISATKEGKITGLHCHVTADHGAFDACADPTKFPAGFMNICTGSYDIPVAYLGVDGVYTNKAPGGVSYRCSFRVTEAVYFIERMIE…
WP_114287387.1	Aquimixticola sp. Bin25-node5	Bacteria	Proteobacteria	Alphaproteobacteria	Rhodobacterales	Proteobacterial	MNDLTPDSAARAAKLKGLGCSRKRVEDVRFTQGKGNYVDDIKLPDMLFGDFVRSPYAHARIKSINIDAAMALPGVIAVLTAKDLEPLGLHWMPTLAGDKQMVLADGKVLFQGQEVAFVIAEDRYINADAIELVEVEYEELPVLTDANKAMDADAVVLREDLAGQTSGAHGERRHHNHIFRWEAGDEAATNEVLEAADVVVEETVYYHRTHPCPLETCGSVASMDKTTGKLTLWGTFQAPHVVRTVASLISGIEEHNIRVISPDIGGGFGNKVGVYPGYVCSIVASIVTGRPVKWVEDRMDNLMATAFARDYWMKGKISATKEGKITGLHCHVVADHGAFDACADPTKFPAGFMSICTGSYDIPTAWLGVDGVYTNKAPGGVSYRCSFRVTEAAYFIERM…
WP_114869203.1	Sulfitobacter sp. JL08	Bacteria	Proteobacteria	Alphaproteobacteria	Rhodobacterales	Proteobacterial	MKDEITRDERVDNLKGLGCSRKRVEDARFTQGKGNYVDDIKLDGMLFGDFVRSPYAHARIKNIDTAAALEVPGVLAVLTAADLEPLGLHWMPTLAGDKQMVLADGKVLFQGQEVAFVVAEDRYAAADGIEAVEVEYEELPVIVNPFEALQSDVVLREDLVGEDGSIPDGAHGPRKHPNHIFTWDAGDKGPTEEVIANAEVVASESMYYHRTHPCPLETCGCVASMDKVNGKLTLWGTFQAPHAIRTVVSLISGIEEHNIRVISPDIGGGFGNKVGAYPGYVCSVVASIVTGKPVKWIEDRMDNLMTTAFARDYHMTGKISATKEGKITGLQCHVTADHGGFDACADPTKFPAGFMNICTGSYDIPTAYLEVDGVYTNKAPGGVSYRCSFRVTEAVYFIE…
WP_114878287.1	Sulfitobacter sp. SK011	Bacteria	Proteobacteria	Alphaproteobacteria	Rhodobacterales	Proteobacterial	MKDEITREERVAGLSGMGCSRKRVEDARFTQGKGNYVDDIKLPGMLHGDFVRSPYAHARVKSINTDAAMALPGVVAVLTAKDLEPLNLHWMPTLAGDKQMVLADGKVLFQGQEVAFVVASDRYVAADAVELVEVDYEELEVIVDPFKSLQSDVVLREDLVAEDGSIPNGAHGPRKHPNHIFTWEAGEEEATNQVIDNAEVVATEEMYYHRTHPCPLETCGSVASMDKVNGKLTLWGTFQAPHVVRTVASLLSGIEEHNIRVVSPDIGGGFGNKVGVYPGYVCSIVASIVTGVPVKWVEDRMENLMSTAFARDYWMKGKISATKEGKITGLHCHVTADHGAFDACADPTKFPAGFMNICTGSYDIPVAYLGVDGVYTNKAPGGVSYRCSFRVTEAVYFIE…
WP_114884964.1	Sulfitobacter sp. SK012	Bacteria	Proteobacteria	Alphaproteobacteria	Rhodobacterales	Proteobacterial	MKDEITREERVAGLKGMGCSRKRVEDARFTQGKGNYVDDIKLPGMLHGDFVRSPYAHARIKSINIDAAMALPGVTAVLTAKDLEPLGLHWMPTLAGDKQMVLADGKVLFQGQEVAFVVASDRYVAADAVELIEVDYEELEVIVDPFKSLQSDVVLREDLVAEDGSIPNGAHGPRKHPNHIFTWEAGEEVATNQVIDNAEVVATEEMYYHRTHPCPLETCGSVASMDKVNGKLTLWGTFQAPHVVRTVASLLSGIEEHNIRVVSPDIGGGFGNKVGVYPGYVCSIVASIVTGVPVKWVEDRMENLMSTAFARDYWMKGKISATKEGKITGLHCHVTADHGAFDACADPTKFPAGFMNICTGSYDIPVAYLGVEGVYTNKAPGGVSYRCSFRVTEAVYFIE…
WP_115393194.1	Rhodovulum sp. 12E13	Bacteria	Proteobacteria	Alphaproteobacteria	Rhizobiales	Proteobacterial	MKDLPESAERAEKLKGLGSSRKRVEDARFTQGKGNYVDDITLPGMLFGDFVRSPHAHARVTAIHTEEAMKVPGVLAVITAKDLEPLGLHWMPTLAGDKQMVLADGKVLFQGQEVAFVVATDRYAAADGIEAVEVEYEDLPVVVDPFKALEPDAPVLREDLEGKTEGAHGPRKHHNHIFTWEQGDREATEQVIAEADVVAEEMIYYHRTHPCPLEPCGCVASMDKVNGKLTIWGTFQAPHAIRTVVSLISGIEEHNIRIVSPDIGGGFGNKVGAYPGYICSAVASIVTGKPVKWVEDRMDNLMTTAFARDYWMKGRIAATKEGKITGLWCHVTADHGGFDACADPTKFPAGFFNICTGSYDIPTAYLSVDGVYTNKAPGGVAYRCSFRVTEAAYFIERMI…
WP_115834954.1	Methylovirgula ligni	Bacteria	Proteobacteria	Alphaproteobacteria	Rhizobiales	Proteobacterial	MNDMAIPSANERAEKLQGMGCKRKRVEDIRFTQGRGNYVDDVKLPGMLFGDFVRSPFAHARIKSIDTSRAKALPGVVAVLTAADLKPLNLHYMPTLAGDVQAVLADEKVLFQNQEVAFVIATDRYIAADAIELVQVEYDQLPVLVDPFKSMDPDAPLLREDIKDKMDGAHGPRKHYNHIFTWEVGDQTATDVAFENAEVTIKELITYHRVHPSPLETCQCLASFDKIKGELTVWGTFQAPHVVRTVVSLLSKIPEHKIHVIAPDIGGGFGNKVGVYPGYVCSIVASIVTGLPVKWVEDRVENLSSTSFARDYHMTTEIAATKDGRVTGLRVHVLADHGAFDACADPMKWPAGFFNIVTGSYDFPVAHCAVDGVYTNKASGGVAYRCSFRVTEAAYCIER…
WP_116069757.1	Asanoa ferruginea	Bacteria	Proteobacteria	Alphaproteobacteria	Rhizobiales	Proteobacterial	MTTVEERPHTGFGRTLRKEDVRLVRGKGNYVDDVRLPGMLHGALLRSPYAHARILSIDTSAAEAMPKVLAVITGETLKGLGLAWMPTLSYDVQAVLATDKVRYQGQEVAFVIAEDHYAARDAVELIEVDYEPLPAVIDAKKALDPDSPVIRDDKENQADNHIFDWEAGDQAKTDEVFANAEVVVAEDILYPRVHPAPLETCGSVADMDPVTGKLTLYTTSQAPHAHRTVYALVAGLPEHKIRVIAPDIGGGFGNKVGIYPGYVMSIVGSIVTGKPVKWVEDRSEHLMSTAFARDYHMRGEIAATKDGKILGLRVKVIADHGAFNATAQPTKFPAGFFHVFTGSYDLQAAHCSVTGVYTNKAPGGVAYACSFRITEAVYLVERMVDVLAYELKADPAELR…
WP_116697942.1	Labrenzia sp. 011	Bacteria	Proteobacteria	Alphaproteobacteria	Rhizobiales	Proteobacterial	MNDLTPTREQREAALEGMGCKRKRVEDVRFTQGKGQYVDDVKLPGMVFGDFVRSPYAHAKVTKIDATEALKLPGVIAVLTAEDLKGVNLAWMPTLAGDVQMVLADGKVLYQNQEVAFVVAENRYIADDAIQLVEVEYEELPVIVDPFKSMDPDAPVLRPDLEGKTEGAHGPRKHHNHIFTWEVGDKDETARAFDEADVTIKEKISYHRTHPSPLETCQCIASMDKVKGELTIWGTFQAPHVIRTVASLLSTIPEHKIHVVAPDIGGGFGNKVGAYPGYICSIVASIVTGVPVKWVEDRMENLSTTSFARDYHMTAEIAAKSDGTVTGLKVHVLADHGGFDACADPSKWPAGFFNIVTGSYDFPVAHLEVDGVYTNKAPGGVAYRCSFRVTEAAYCIERA…
WP_117337218.1	Paraburkholderia sp. DHOC27	Bacteria	Proteobacteria	Gammaproteobacteria	Betaproteobacteriales	Proteobacterial	MGKIDANLDRLAALEGMGCSRKRREDPRFIQGKGTYVDDVKMPGMLFGAMVRSPYAHARIKSIDKSRALAHPGVRAVLTADDLKPLKLHWMPTLAGDVQAVLADQKVSFQNQEVAFVVADDRYVAADAAELVEVEYEELPPVVDPHAALDADAPVVREDIQDKLTGAHGARRHPNHIFTWNIGDKDKTDRVFENADVTVKQDMLYPRVHPCPLETCGCVASFDKVRGDLTVYITSQAPHVVRTVVGLLSAIPESKIRVISPDIGGGFGNKVGVYPGYVVAIVASIVLGRPVKWIESRAENLSSTAFARDYHMTGELAADSDGRIKALRVHVVADHGAFDACADPTKWPAGMFHVCTGSYAIPNAFVSVDGVYTNKFPGGVSYRCSFRVTEAVYLIERMV…
WP_117412031.1	Breoghania sp. L-A4	Bacteria	Proteobacteria	Alphaproteobacteria	Rhizobiales	Proteobacterial	MNDMTLPREEREAKLEGMGCKRKRVEDVRFTQGKGNYVDDIKLPGMLFGDFVRSPYAHARIKSIDTSAAEALPGVKAVLTAETLKTVNLAWMPTLAGDVQMVLADGKVLFQMQEVAFVIAEDRYIAADAVELVEVEYEDLPVVIDPFKAMDADAPVLREDLEGKMEGAHGPRKHHNHIFEWTVGQKEETDAIFASAAVTTKDLISYHRCHPCPLETCCCVASMDKIQGDLTLWGTFQAPHVVRTVASLLSTIPEHKIRVISPDIGGGFGNKVGVYPGYICAIVGSIVLGQPVKWVEDRIENLAATAFARDYHMTTELAATADGKITGLRCHVLADHGAFDACADPTKWPAGFFNIVTGSYDIPTAHVAVDGIYTNKAPGGVAYRCSFRVTEAAYAIERA…
WP_117871577.1	Ruegeria sp. AD91A	Bacteria	Proteobacteria	Alphaproteobacteria	Rhodobacterales	Proteobacterial	MKDDISREERVDNLKGMGCSRKRVEDARFTQGKGNYVDDIKLDGMLFGDFVRSPYAHARIKSIDTAAALEVPGVLAVLTAADLEPLGLHWMPTLAGDKQMVLADGKVLFQGQEVAYVVAEDRYAAADGIEAVEVDYEELPVIVNPFESLQSDVVLREDLVGEDGSIPDGAHGPRKHPNHIFTWDAGDKGTTDEVIANAEVVATESMYYHRTHPCPLETCGCVASMDKVNGKLTLWGTFQAPHAIRTVVSLISGIEEHNIRVISPDIGGGFGNKVGAYPGYVCSVVASIVTGKPVKWIEDRMDNLMTTAFARDYHMTGKISATKDGKITGLHCHVTADHGGFDACADPTKFPAGFMNICTGSYDIPTAYLEVDGVYTNKAPGGVSYRCSFRVTEAVYFIE…
WP_119782069.1	Oleomonas sp. K1W22B-8	Bacteria	Proteobacteria	Alphaproteobacteria	Rhodospirillales	Proteobacterial	MNEIVITKEERTEKLQGMGCKRKRVEDIRFTQGRGNYVDDIKLPGMLFGDFYRSPFAHARIKSLDVSKAKALPGVYAVLTAADLKPLNLHYMPTLAGDVQAVLAEEKVLFQNQEVAFVVAADRYIAADAIELIEAEYEELPVIVDPWQSMAPDAPLLREDIKDKMTGAHGPRKHYNHIFNWQIGDKPGTDDVFARAPVTTKDTFLYHRTHPSPLETCQALASMDKVKGELTLYGTFQAPHVIRTVVSLISGLPEHKIHVIAPDIGGGFGNKVGAYAGYVCAVVASIVLGRPVKWVEDRMENLSTTSFARDYHMTTELAATADGRILGMRCHVLADHGAFDACADPSKWPAGFMNICTGSYDIPVAHLEVDGVYTNKASGGVAYRCSFRVTEAVYAIERA…
WP_120495611.1	Kiloniella sp. EL199	Bacteria	Proteobacteria	Alphaproteobacteria	Kiloniellales	Proteobacterial	MNAQSPISRKDRINKLQGLGCSRKRVEDARFTQGKGNYVDDIKLPGMLFGDFVRSPYGHARIISIDKEAALAVPGVVAVLTADDLKPLNLHYMPTLAGDVQAVLADEKVLFQNQEVAFVIAKDRYAAADAVELVDVEYEELPVINDAFKALDEDAPLLREDIKDKMEGAHGRRKHHNHIFLWEEGDKAATEQALDSSEIIAEELITYQRVHPCPLETCGCVASMDKINGKLTLWGTFQAPHAVRTVASLITEIPEHNIRVISPDIGGGFGNKVGVYPGYICSAVASIVTGQPVKWVEDRIENLTSTAFARDYHMTGKIASTRDGKITGLWVHVLADHGAFDACADPTKFPAGFFHICTGSYDIPVAYVGVDGVYTNKAPGGVAYRCSFRVTEAAYLIER…
WP_120633102.1	Ruegeria sp. EL01	Bacteria	Proteobacteria	Alphaproteobacteria	Rhodobacterales	Proteobacterial	MNDQTLTPEERAANLKGMGSSRKRVEDVRFTQGKGNYVDDIKLDGMLFGDFVRSPYAHARVKNVKKEAALALPGVIAVLTAEDLSPLGLHWMPTLAGDKQMVLADGKVLFQGQEVAYVVAEDRYIAADAVELVEVDYEELPVLTDPFEALKSDVVLREDLDGQTEGAHGPRKHHNHIFTWEQGDKDATEAILAEADVVAEEMVYYHRTHPCPLETCGCVASMDKVTGKLTLYGTFQAPHAIRTVVSLISGIAEHNIRVISPDIGGGFGNKVGAYAGYVCSVVASIVTGQPVKWVEDRMENLMSTAFARDYWMQGKIAATKDGKITGLWCHTTADHGGFDACADPTKFPAGFMNICTGSYDIPTAYLAVDGVYTNKAPGGVAYRCSFRVTEAAYFIERMI…
WP_120706810.1	Rhizobium jaguaris	Bacteria	Proteobacteria	Alphaproteobacteria	Rhizobiales	Proteobacterial	MNEMTVTREQREAKLEGMGCKRKRVEDIRFTQGKGNYVDDVKLPGMLHGDFVRSPYPHARIKSIDKDKALKVPGVLAVLTAEDLKGVNLAWMPTLAGDVQMVLADGKVLFQNQEVAFVVATDRYAADDGINAVEVEYEALPVLIDPFHSMDPDAPVLREDIKDKKDGAHGPRKHPNHIFEWTVGDKDLTDAAFRKAEVTIKELISYHRTHPSPLETCQCLCSFDKVKGELTIWGTFQAPHVIRTVVALISKIPEHKIHVISPDIGGGFGNKVGAYPGYICSAVASIVTGKPVKWVEDRIENLTSTSFARDYHMTAEIAATKEGKVTGLRVHVLADHGAFDACADPSKWPAGFFNIVTGSYDFPTAHLAVDGVYTNKAPGGVAYRCSFRVTEAAYCIERA…
WP_121440980.1	Alkalispirillum mobile	Bacteria	Proteobacteria	Gammaproteobacteria	Ectothiorhodospirales	Proteobacterial	MATPAEELERSEKLGGIGCSRKRKEDPRFIQGKGHYVDDIQLPGMLVGDFVRSPHAHARIKAIHKDKALAHPGVHAVLTAEDLAPLNLHWMPTLAGDKQMVLADGKVCFQNQEVAMVIADDRYIAADATELVEVEYEPLEVLVDPHQAMDDDAPVIRDDLEGQTEGFHSKRVHHNHIFTWDVGDKDATDKVFDEAEVTVTEKMLYQRVHPCPLETCGCVADFDKVKGELTVHITSQAPHVVRTVFSQLSGIAESKVHINAPDIGGGFGNKVGIYPGYVVATVASIVLGRPVKWVEDRIENLSTTAFARDYHMTGELAATSDGKILGLRTHVLADHGAFDACADPAKWPAGFFNICTGSYDIKTAYARVDGVYTNKCPGGVAYRCSFRVTEACYLIERMI…
WP_124151112.1	Paraburkholderia sp. DHOA04	Bacteria	Proteobacteria	Gammaproteobacteria	Betaproteobacteriales	Proteobacterial	MGNQDANLDRVAALEGMGCSRKRREDPRFIQGKGTYVDDIKMPGMLFGVMVRSPYAHARVKRIDKSRALSHPGVHAVLTADDLKPLKLHWMPTLAGDVQAVLADEKVCFQNQEVAFVVADDRYVAADAAELVEVEYEELPALVDPLKALEPDAPVIREDIRDKEIGAHGTRRHPNHIFTWTMGDRDKTDRVFESAPVTVKQDIVYPRVHPCPLETCGCVASFDKVRGDLTVYITSQAPHVVRTVVGLLSSIPESNIRIISPDIGGGFGNKVGVYPGYVTSIVASIVLGRPVKWIESRSENLSTTAFARDYHMTGELAADQDGRIKALRVNVVADHGAFDACADPTKWPAGMFHVCTGSYAIPNAFVSVDGVYTNKFPGGVAYRCSFRVTEAVYLIERMV…
WP_125404065.1	Rhodovulum robiginosum	Bacteria	Proteobacteria	Alphaproteobacteria	Rhizobiales	Proteobacterial	MKDLPDTEERKAGLKGLGCSRKRVEDARFTQGKGNYVDDIKMAGMLHGDFVRSPYAHARVKSINAEAALALPGVIAVLTAKDLEPLGLHWMPTLAGDKQMVLADGKVLFQGQEVAFVVATDRYIAADAVDLVEVDYEDLPVVVDPFKAQDPDAPVLREDLEGVTEGAHGPRRHHNHIFTWEAGDEAGANAAIDGAEVVAEETIYYHRTHPCPLETCGCVASMDKVNGKLTLYGTFQAPHVVRTVASLLSGIDEHNIRVVSPDIGGGFGNKVGVYPGYVCSIVATIVTGKPVKWVEDRMENLMATAFARDYWMTGRIGATKDGRITGLHAHVTADHGAFDACADPTKFPAGFFHICTGSYDIPAAYCAVDGIYTNKAPGGVAYRCSFRVTEAAYFIERMI…

## Sheet: FASTA
>WP_003401866.1 - Mycobacterium orygis (Actinobacteriota | Corynebacteriales)
MTTIESRPPSPEDLADNAQQPCGHGRMMRKEDPRFIRGRGTYVDDVALPGMLHLAILRSPYAHARIVRIDVTAAQAHPKVKAVVTGADLAAKGLAWMPTLANDVQAVLATDKTRFQGQEVAFVVAEDRYSARDACELVDVDYEPRDPVVDARTALDPSAPVIRTDLEGKSDNHIFDWETGDAAATEAVFAKADVVVQQEIVYPRVHPAPMETCGAVADLDPVTGKLTLWTTSQAPHAHRTLYALVAGLPEHKIRVISPDIGGGFGNKVPIYPGYVCAIVASLLLDKPVKWMEDRSENLTSTGFARDYIMVGEIAANRDGKILAIRSNVLADHGAFNAQAAPAKYPAGFFGVFTGSYDIEAAYCHMTAVYTNKAPGGVAYACSFRITEAVYFVERLVDCL…
>WP_003892166.1 - Mycobacterium smegmatis (Actinobacteriota | Corynebacteriales)
MTTLENPVERPEDTAVNDAKPCGHGRMLRKEDPRFIRGRGNYVDDVKLPGMLHLAILRSPYAHATINSIDVTAAQAHPKVKAVVTGADLAAKGLAWMPTLSNDVQAVLATDKVRFQGQEVAFVVAEDRYSARDALELIDVDYEPLDPVIDARHALDPGAPVIRTDLDGKTDNHCFDWETGDAAATDAVFAKADVVVKQEMVYPRVHPAPMETCGAVADLDPVTRKLTLWSTTQAPHAHRTLYALVAGLPEHKIRVISPDIGGGFGNKVPIYPGYVCAIVGSLLLGKPVKWMEDRSENLTSTGFARDYIMVGEIAATRDGKILAIRSNVLADHGAFNGTAAPVKYPAGFFGVFTGSYDIEAAYCHMTAVYTNKAPGGVAYACSFRITEAVYFVERLVDCL…
>WP_003901841.1 - Mycobacterium tuberculosis (Actinobacteriota | Corynebacteriales)
MTTIESRPPSPEDLADNAQQPCGHGRMMRKEDPRFIRGRGTYVDDVALPGMLHLAILRSPYAHARIVRIDVTAAQAHPKVKAVVTGADLAAKGLAWMPTLANDVQAVLATDKTRFQGQEVAFVVAEDRYSARDACELVDVDYEPRDPVVDARTALDPSAPVIRTDLEGKSDNHIFDWETGDAAATEAVFAKADVVVQQEIVYPRVHPAPMETCGAVADLDPVTGKLTLWTTSQAPHAHRTLYALVAGLPEHKIRVISPDIGGGFGNKVPIYPGYVCAIVASLLLDKPVKWMEDRSENLTSTGFARDYIMVGEIAANRDGKILAIRSNVLADHGAFNAQAAPAKYPAGFFGVFTGSYDIEAAYCHMTAVYTNKAPGGVAYACSFRITEAVYFVERLVDCL…
>WP_003926693.1 - Mycobacterium thermoresistibile (Actinobacteriota | Corynebacteriales)
MTTLESNPAARPDDFENNDQKPCGHGRMLRKEDPRFIRGRGRYVDDVQLPGMLHLAILRSPYAHARIAGIDTSAAQAHPKVKAVVTGADLAEKGLAWMPTLSNDVQAVLATDKVRFQGQEVAFVVAEDHYSARDALELIDVDYDPLDPVVDVRRALEPDAPVIRTDLDGKTDNHCFDWETGDPAATEAAFAKADVVVEQEIVYPRVHPAPMETCGAVADLDPVTGKLTLWSTSQAPHAHRTLYALVAGLPEHKIRVIAPDIGGGFGNKVPIYPGYVCAIVGSLLLGKPVKWVEDRSENLTSTGFARDYIMVGEIAATRDGRILAIRSHVLADHGAFNGTAAPVKYPAGFFGVFTGSYDLEAAYCHMTAVYTNKAPGGVAYACSFRITEAVYLVERLVDC…
>WP_003936857.1 - Rhodococcus ruber (Actinobacteriota | Corynebacteriales)
MTAVDPTPELLDTVDNDEKPCGHGRMLRKEDPRFIRGHGRFVDDVQLPGMLHLAILRSPVAHARILGIDTSAAQAHPKVRAVVTGADLADKGLAWMPTLSNDVQAVLATDKVRFQGQEVAFVVAEDRYSARDALELIDVEYDILDPVVDVRRALAPEAPVIRTDLEGKADNHCFDWETGDAAATEAAFAKADVITRQEMVYPRVHPAPMETCGAVADYDRITGKLTLWSTSQAPHAHRTLYALVAGLPEHKIRVIAPDIGGGFGNKVPIYPGYVCAIVASLVTGKPVKWMEDRSENLVSTGFARDYVMVGEIAATREGKILAIRTQVLADHGAFNGTAAPVKYPAGFFGVFTGSYDIEAAYCHMTAVYTNKAPGGVAYACSFRITEAVYLVERLVDCLA…
>WP_004434061.1 - Bacillus methanolicus (Firmicutes | Bacillales)
MALQQNELRPMGKSIIRKEDPRFIRGKGRYVDDVILPNMLYMSILRSPYAHARIRRIDTSAALAAPGVKLVLTGEDLAKMNLAWMPTLNGDKQMVLAVGKVLFQYQEVAAVIAETRAQAEDALQLIEVDYDPLPVVVDPFKALEPDAPILREDREKKSNHIWHWESGDREETEIVFREAPVVVKQDVRFQRVHPSPLEPCGCVADHNTATGRLTFYVTSQAPHVLRTVTAMISGIPEHQIRVISPDVGGGFGNKVGVYPGYVCAIVASLKLGVPVKWIETRTENITSTSFARDYHMTCEIAASEDGKVLGLRVKTIGDHGAFDAAANPTKFPAGLFNIVTGSYDFKAAFVEVDGVYTNKAPGGVAYRCSFRVTEAAYLIERTMDILAQRLKIDPAELRF…
>WP_005243653.1 - Rhodococcus sp. SC4 (Actinobacteriota | Corynebacteriales)
MTTVESRPPSGDADVVDNDKKPCGHGRMLRKEDPRFIRGLGNYVDDITLPGMLHLAILRSPVAHARIVSIDTTAAQEHPKVTAVVTGADLAAKNLAWMPTLSNDVQAVLATDKVRFQGQEVAFVIAEDRYSARDALELIDVEYDMLDPVVDARAALSPDAPVIRDDLEGKTDNHCFDWETGDAAATEAVFAKADVVVKQEIVYPRVHPAPMETCGAIADVDKVSGKLTLYTTSQAPHAHRTIYALVSGIPEHKIRVVSPDIGGGFGNKVPIYPGYVCAIVASLVTGKPVKWMEDRSENLMSTGFARDYIMVGEIAATSEGKILAIRTKVLADHGAFNGTAAPVKYPAGFFGVFTGSYDIEAAHCAMTAVYTNKAPGGVAYACSFRITEAVYLVERLVDC…
>WP_005258490.1 - Rhodococcus opacus (Actinobacteriota | Corynebacteriales)
MTTVESRPPSGGADIVDNDKKPCGHGRMLRKEDPRFIRGLGNYVDDITLPGMLHLAILRSPVAHARIVSIDTTAAQEHPKVTAVVTGADLAAKNLAWMPTLSNDVQAVLATDKVRFQGQEVAFVIAEDRYSARDALELIDVEYDMLDPVVDARAALSPDAPVIRDDLEGKKDNHCFDWETGDAAATEAVFARADVVVKQEIVYPRVHPAPMETCGAIADVDRVSGKLTLYTTSQAPHAHRTIYALVSGIPEHKIRVVSPDIGGGFGNKVPIYPGYVCAIVASLVTGKPVKWMEDRSENLMSTGFARDYIMVGEIAATSEGKILAIRTKVLADHGAFNGTAAPVKYPAGFFGVFTGSYDIEAAHCAMTAVYTNKAPGGVAYACSFRITEAVYLVERLVDC…
>WP_005447201.1 - Saccharomonospora azurea (Actinobacteriota | Corynebacteriales)
MTTADVPTQRSNPIGYGSMPRKEDERFLRGHGRYVDDITLPGMLHGAVLRSPHAHARIVSIDTSAAQAHPKVRAVITGHTLEGLNLAWMPTLSHDVQAVLATDKVRFQGQEVAFVVAEDRYAARDALELIDVEYDPLPPVVDATRALDADAPVIRDDIEGRADNRIFDWETGDAAATDSVFARADVVAAQDMLYPRVHPAPMETCGAVADMDPVTGKLTVWTTTQAPHAHRTVYALVAGLPEHKIRVVSPDIGGGFGNKVGIYPGYVCAVVGSIVTGKPVKWVEDRSENLMSTSFARDYHMHGEIAATRDGRILGLRVKVLADHGAFNGTAQPSKFPAGFFGVFTGSYDLQAAHCELTGVYTNKAPGGVAYACSFRITEAVYLVERLVDVLARDLGMDP…
>WP_005453467.1 - Saccharomonospora cyanea (Actinobacteriota | Corynebacteriales)
MSTTDIPSQRSTPVGYGSMPRKEDERFLRGHGRYVDDVVLPGMLHGAVLRSPHAHARIVSVDTSAAQAHPKVRAVITGHTLEGLDLAWMPTLSHDVQSVLATDKVRFQGQEVAFVVAEDRYAARDALELVDVEYEPLPPVVDARRALDADAPVVRDDVEGRTDNRIFDWETGDREATDAVFARADVVAAQDMLYPRVHPAPMETCGAVADMDPVTGKLTVWTTTQAPHAHRTLYALVAGLPEHKIRVISPDIGGGFGNKVGIYPGYVCAVVGSIVTGKPVKWVEDRSENLMSTSFARDYHMHGEIAATRDGKILGLRVKVLADHGAFNGTAQPTKFPAGFFGVFTGSYDLRAAHCELTGVYTNKAPGGVAYACSFRITEAVYLVERMVDVLAHDLGMDP…
>WP_005461556.1 - Saccharomonospora glauca (Actinobacteriota | Corynebacteriales)
MTTTDIPSQRSTPVGHGSMPRKEDERFLRGHGRYVDDITLPGMLYGAVLRSPHAHARIVSLDTSAAQAHPKVRAVITGRTLEGLNLAWMPTLSHDVQAVLATDKVRFQGQEVAFVVAEDRYAARDALELIDVEYEPLTPVVDATRALDDDAPVIRDDVEGRTDNRVFDWETGDAAATDAVFASADVVATQDMLYPRVHPAPMETCGAVADMDPVTGKLTVWTTTQAPHAHRTLYALVAGLPEHKIRVISPDIGGGFGNKVGIYPGYVCAVVSSIVTGKPVKWVEDRSENLMSTSFARDYHMHGEIAATRDGTILGLRVKVLADHGAFNGTAQPSKFPAGFFGVFTGSYDLRAAHCRVTGVYTNKAPGGVAYACSFRITEAVYLVERMVDVLARELDMDP…
>WP_005512167.1 - Rhodococcus hoagii (Actinobacteriota | Corynebacteriales)
MTTLDHPQTDPDRPVNDGKPCGHGRMLRKEDPRFIRGQGRYVDDVQLPGMLHLAILRSPVAHARVVRIDTTAAQAHPKVAAVVTGVDLAEKGLAWMPTLSNDVQAVLATDKVRFQGQEVAFVVAEDRYSARDALELIDVEYEILDPVIDARRALAADAPVIRTDLDGKTDNHCFDWETGDSAATAAVFDRADVVVRQEMVYPRVHPAPMETCGAVADYDAVDGKLTLWSTSQAPHAHRTLYALVAGLPEHKIRVVSPDIGGGFGNKVPIYPGYVCAIVGSLLTGKPVKWMEDRSENLTSTGFARDYIMVGEIAATREGKILAIRTDVLADHGAFNGTAAPVKYPAGFFGVFTGSYDLEAAYCHMTAVYTNKAPGGVAYACSFRITEAVYLVERLVDCLA…
>WP_005566271.1 - Rhodococcus wratislaviensis (Actinobacteriota | Corynebacteriales)
MTTVESRPPSGGADIVDNDKKPCGHGRMLRKEDPRFIRGLGNYVDDITLPGMLHLAILRSPVAHARIVSIDTTAAQEHPKVTAVVTGADLAAKNLAWMPTLSNDVQAVLATDKVRFQGQEVAFVIAEDRYSARDALELIDVEYDMLDPVVDARAALSPDAPVIRDDLEGKTDNHCFDWETGDAAATEAVFAKADVVVKQEIVYPRVHPAPMETCGAIADVDRVSGKLTLYTTSQAPHAHRTIYALVSGIPEHKIRVVSPDIGGGFGNKVPIYPGYVCAIVASLVTGKPVKWMEDRSENLMSTGFARDYIMVGEIAATSEGKILAIRTKVLADHGAFNGTAAPVKYPAGFFGVFTGSYDIEAAHCAMTAVYTNKAPGGVAYACSFRITEAVYLVERLVDC…
>WP_006009537.1 - Glaciecola pallidula (Proteobacteria | Enterobacterales)
MDTVADKQKREDSLNGVGCSRKRKEDARFIQGKGNYTDDIKMPGMLFADMVRSPYAHARIISINTEKALALPGVHAVLTAADLKPLNLHWMPTLAGDVQAVLADEKVHFQYQEVALVVADDRYIAADAIDLVEVEYEELPVLVDPHKAMTAEAPILREDLVGKMEGAHSTRKHDNHIFNWQAGEKDATDRVFDAAEVTVSQDMVYHRVHPCPLETCGCVASMDKINGKLTVYLTSQAPHVVRTVVSMLSGLPESSVRIVSPDIGGGFGNKVGIYPGYVASIVASIVLGVPVKWVEDRMENISTTAFARDYHMRGELAADSNGIIKALRVNVLADHGAFDSCADPSKFPAGFMHICTGSYDIPVAHLNVDGVYTNKAPGGVSYRCSFRVTEAVYVIERTM…
>WP_006067999.1 - Natronorubrum bangense (Halobacterota | Halobacteriales)
MSSDSERFAEAEDGGPQPEKHCGHGRGGMGEDVKRKEDQRFITGRGNYVDDIKKPGMLHCEIVRSPHAHARIENIDKSRALDVDGVVAVLTADDLREYDLATMPTLMADTQDVLVNDKVKFQSQEVAAVIATDRYTAKDGAQKVVVDYDVLEPVVDAEKSLEDDAPLIRDDIEDKTDNHCLDWETGDEEATAEAFEEADVTVKEDMLYQRLHPAPIETCGAVGDYDPGKDKLTVHMTSQAPHIHRTLFAQVSGIPEHKIRIVSPDVGGGFGNKVPIYPGYVVAAAASYVLEQPVKWVEERSENIQSTGFARDYDMTGELAATDDGEILAVRTDVLADHGAYNAVAQPSKFPAGFFNIFTGSYDIDTAYGSLTAAYTNTAPGGVAYRCSFRVTEAVYLIE…
>WP_006092369.1 - Natronorubrum tibetense (Halobacterota | Halobacteriales)
MSSDSERFAEAEDGGPQPEKHCGHGRGGMGEEVKRKEDQRFITGRGNYVDDIKKPGMLHCELVRSPHAHARIENIDKSRALDVDGVVAVLTAEDLLEYDLATMPTLMDDTQDVLVNDKVKFQSQEVAAVIATDRYTAKDGSQKVVVDYDVLDPVVDAEKALEDDAPLIRDDIEGQEDNHCLDWETGDEEATAEAFDEAPVTVKEQMLYQRLHPAPIETCGAVGDFDPGKDKLTVHMTSQAPHIHRTLFSQVSGIPEHKVRIVSPDVGGGFGNKVPIYPGYVVAAAASYVLEQPVKWVEERSENIQSTGFARDYDMQGELAATEDGEILAVRTDVLADHGAYNAVAQPSKFPAGFFNIFTGSYDIDTAYGSLTAAYTNTAPGGVAYRCSFRVTEAVYLIE…
>WP_006237883.1 - Saccharomonospora xinjiangensis (Actinobacteriota | Corynebacteriales)
MTTTDVPAQRTTPVGHGSMPRKEDERFLRGHGRYVDDVVLPGMLHGAVLRSPHAHARIVSLDTSAAQAHPKVRAVITGQTLQGLNLAWMPTLSHDVQAVLATDKVRFQGQEVAFVVAEDRYAARDALELIDVEYEPLAPVVDARRALDSDAPVIRDDLEGRTDNRIFDWETGDRAATDGVFADADVVATQDMIYPRVHPAPMETCGAVADMDPVTGKLTIWTTTQAPHAHRTLYALVAGLPEHKIRVISPDIGGGFGNKVGIYPGYVCAIVASIVTGKPVKWVEDRSENLMSTSFARDYHMHGEIAATSDGTILGVRVKVLADHGAFNGTAQPSKFPAGFFGVFSGSYDLRAAHCEVTGVYTNKAPGGVAYACSFRITEAVYLVERMVDVLAHELGMDP…
>WP_006247553.1 - Mycobacterium tusciae (Actinobacteriota | Corynebacteriales)
MTTVEVRPEETADNDQKPCGYGRMLRKEDPRFIRGRGNYVDDVQLPGMLHCAILRSPYAHANIVSIDTAAAQAHPKVKAVVTGADLAAKGLAWMPTLSNDVQAVLATDKVRFQGQEVAFVVAEDRYSARDALELIDVEYDPLDPVIDVRKALDPDAPVIRSDLEGKADNHCFDWETGDAAATEAVFKNADVVVKQEIIYPRVHPAPMETCGAVADLDPVSGKLTLWSTTQAPHAHRTLYALVAGLPEHKIRVISPDIGGGFGNKVPIYPGYVCAIVGSLLLGKPVKWMEDRSENLTSTGFARDYIMVGEIAATKKGKILAIRSNVLADHGAFNGTAAPVKYPAGFFGVFTGSYDIEAAYCHMTAVYTNKAPGGVAYACSFRITEAVYFVERLVDCLAFD…
>WP_006337626.1 - Gordonia rhizosphera (Actinobacteriota | Corynebacteriales)
MTITTPPEPAAADLVDNNQKPVGYGRMLRKEDPRFIRGLGRYVDDVQLPGMLHMAILRSPVAHARIVSIDTSAAEALPKVKAVITGETLKGLGLDWMPTLSNDVQAVLATDKVRFQGQEVAAVVAEDRYAARDALELIDVDYDILEPVWDVRKALDESAPVIRDDLEGKTDNHVFDWETGDKAETEAVFAKADVVVTQDMVYPRVHPAPMETCGAVADFDRVEGKLTLWSTSQAPHAHRTLYAIVAGLPEHKIRVISPDIGGGFGNKVPIYPGYVCAIVGSIVTGKPVKWMEDRTENLTSTGFARDYVMRGEIAATKDGRILAIRTNVLADHGAFNGVAAPVKYPAGFFGVFTGSYQLEAAYCSMTAVYTNKAPGGVAYACSFRITEAVYLVERLVNCL…
>WP_006551114.1 - Rhodococcus pyridinivorans (Actinobacteriota | Corynebacteriales)
MTAVEPDTRPEEQDNDGKPCGHGRMLRKEDPRFVRGRGNYVDDVRLPGMLHLAVLRSPVAHARINGIDTSAALAHPKVRAVITGADLAEKGLAWMPTLSNDVQAVLATDKVRFHGQEVAFVVADDHYSARDALELIDVDYEMLDPVVDVRTALSPEAPVIRTDLDGKTDNHCFDWETGDAAATDAVFAKADVVTRQEIVYPRVHPAPMETCGAVADYDRISGKLTLWSTTQAPHAHRTLYALVAGLPEHKIRVISPDIGGGFGNKVPIYPGYVGAIVASLVTGHPVKWMEDRSENLMSTGFARDYIMVGEIAATKEGRILAIRSRVLADHGAFNATAAPVKYPAGFFGVFTGSYDIEAAYSHMTAVYTNKAPGGVAYACSFRITEAVYFVERLVDCLAY…
>WP_006611353.1 - Bradyrhizobium sp. ORS 285 (Proteobacteria | Rhizobiales)
MNDMTPTREQREAALEGMGCRRKRVEDIRFTQGKGNYVDDVKLPGMLHGDFVRSPHAHARVKAIHTEDALKVPGVLAVITAETLKTVNLAWMPTLAGDVQMVLADGKVLFQNQEVAFVVATDRYAADDGVSKVVVDYEPLPVLVDPFKAMDPDAPVLREDLTGKTSGAHGPRKHHNHIFEWSVGDKELTDAAFKKADVTIKEMISYHRTHPSPLETCQCVCSFDKIKGELTIWGTFQAPHVIRTVVSLIAKLPEQKIHVIAPDIGGGFGNKVGAYPGYICAAVASIVTGKPVKWVEDRIENLTATAFARDYHMTTEIAATRDGKVTGLRVHVLADHGGFDACADPSKWPAGFFNIVTGSYDFPVAHLVVDGVYTNKAPGGVAYRCSFRVTEAAYCIERA…
>WP_006903629.1 - Thermaerobacter subterraneus (Firmicutes | Thermaerobacteriales)
MAVAERVLGQPVKRKEDPRFIQGAGRYLDDIVLPRMLYMAIVRSPYAHARVKAVPKEAALSVPGVVAVITGEDLEKAGLAWMPTLAGDKQMVLAVGKVLFQGQEVAAVVAETREAAFDGAHALAQVVEYEPLPVVVDPFKALEPDAPILREDREQKTNHIWHWEVGDRDRTERAFAEAEVVVRQEVYYPRVHPAPLEPCGCIADYNKATERLTFYVTSQAPHAHRTLLALVSGLPEHKIRVISPDVGGGFGNKVPVYSGYVCAVVASLQLGRPVKWVETRTENLQSTHFARDFHMTCEIAADRDGRVKALRVKTIADHGAFDAAANPSKFPAGLFSIVTGSYDFPTAFVEVDAVYTNTAPGGVAYRCSFRVTEASYLIERTMDVLADELGMDPVELRLK…
>WP_006934453.1 - Labrenzia aggregata (Proteobacteria | Rhizobiales)
MNDMTPTREQREAALEGMGCKRKRVEDIRFTQGKGQYVDDLKLPGMVFGDFVRSPYAHAKITRIDASEALKLPGVIAVLTAEDLKGVNLAWMPTLAGDVQMVLADGKVLYQNQEVAFVVAENRYIADDAIQLVEVEYEELPVLTDPFKSMDADAPVLRPDLDGKMEGAHGPRKHHNHIFTWEVGDREETDKAFSEADVTIKELISYHRTHPSPLETCQCVASMDKIKGELTVWGTFQAPHVIRTVASLLSTIPEQKIHVIAPDIGGGFGNKVGAYPGYICAIVASIVTGVPVKWVEDRMENLSTTSFARDYHMTAEIAAKNDGTVTGLKVHVLADHGGFDACADPSKWPAGFFNIVTGSYDFPAAHLEVDGVYTNKAPGGVAYRCSFRVTEAAYCIERA…
>WP_006946619.1 - Rhodococcus sp. EsD8 (Actinobacteriota | Corynebacteriales)
MTAVDPTPELLDTVDNDKKPCGHGRMLRKEDPRFIRGHGRFVDDVQLPGMLHLAILRSPVAHAKILGIDTTAAQAHPKVRAVVTGADLADKGLAWMPTLSNDVQAVLATDKVRFQGQEVAFVVADDRYSARDALELIDVEYDILDPVVDVRRALAPEAPVIRTDLEGKTDNHCFDWETGDAAATEAAFAKADVIARQEMVYPRVHPAPMETCGAVADYDRISGKLTLWSTSQAPHAHRTLYALVAGLPEHKIRVIAPDIGGGFGNKVPIYPGYVCAIVASLVTGKPVKWMEDRSENLVSTGFARDYVMVGEIAATREGKILAIRTQVLADHGAFNGTAAPVKYPAGFFGVFTGSYDIEAAYCHMTAVYTNKAPGGVAYACSFRITEAVYLVERLVDCLA…
>WP_007167484.1 - Mycobacterium parascrofulaceum (Actinobacteriota | Corynebacteriales)
MTTIESRPPSPEDTADNDQKPCGHGRMLRKEDPRFIRGRGTYVDDVALPGMLHLAILRSPYAHARIASIDTTAALAHPKVKAVVTGADLAEKGLAWMPTLSNDVQAVLATDKVRFQGQEVAFVVAEDRYSARDALELIDVDYDPLDPVVDVRRALDPSAPVIRTDLENKTDNHIFDWETGDAAATEAVFAKADVVIKQEMVYPRVHPAPMETCGAVADLDPVTGKLTLWTTSQAPHAHRTLYALVAGLPEHKIRVISPDIGGGFGNKVPIYPGYVCAIVGSLLLGKPVKWMEDRSENLTSTSFARDYIMVGEIAATKDGKILALRSNVLADHGAFNGQAAPTKYPAGFYGVFTGSYDLEAAYCHMTAVYTNKAPGGVAYACSFRITEAVYFVERLVDCL…
>WP_007181871.1 - Burkholderia sp. Ch1-1 (Proteobacteria | Betaproteobacteriales)
MGNLDTNLDRLAALEGMGCSRKRREDPRFIQGKGTYVDDVKMPGMLFGVMVRSPYAHARVKKIDKSRALAHPGVHAVLTADDLKPLKLHWMPTLAGDVQAVLADEKVCFQNQEVAFVVADDRYVAADAAELVEVEYEELPAVVDPLTALAADAPVIREDIQDKQAGAHGARKHPNHIFTWQVGDKDKTDRVFDNAEVTVTQDMLYPRVHPCPLETCGCVASFDKARGDLTVYITSQAPHVVRTVVGLLSAIPESKIRIISPDIGGGFGNKVGVYPGYVTSIVASIVLGRPVKWIESRAENLSSTAFARDYHMSGELAADRDGRIKALRVHVTADHGAFDACADPTKWPAGMFHVCTGSYAIPNAFVSVDGVYTNKFPGGVAYRCSFRVTEAVYLIERMV…
>WP_007299163.1 - Rhodococcus imtechensis (Actinobacteriota | Corynebacteriales)
MTTVESRPPSGGADIVDNDKKPCGHGRMLRKEDPRFIRGLGNYVDDITLPGMLHLAILRSPVAHARIVSIDTTAAQEHPKVTAVVTGADLAAKNLAWMPTLSNDVQAVLATDKVRFQGQEVAFVIAEDRYSARDALELIDVEYDMLDPVVDARAALSPDAPVIRDDLEGKKDNHCFDWETGDAAATEAVFARADVVVKQEIVYPRVHPAPMETCGAIADVDRVSGKLTLYTTSQAPHAHRTIYALVSGIPEHKIRVVSPDIGGGFGNKVPIYPGYVCAIVASLVTGKPVKWMEDRSENLMSTGFARDYIMVGEIAATSEGKILAIRTKVLADHGAFNGTAAPVKYPAGFFGVFTGSYDIEAAHCAMTAVYTNKAPGGVAYACSFRITEAVYLVERLVDC…
>WP_007909428.1 - Ktedonobacter racemifer (Chloroflexota | Ktedonobacterales)
MASEIHAHHGLGEPYKRKEDARFIRGQGTYVDDVQLPGMLYGDIVRSPYAHALIRNIDSSEAMKVPGVVAVITGKDLEAAGLAWMPTLSADMEAVLAVDRVLYQMQEVAFVVATSRYAAADGVAAVDVDYEPLPVVVDPKKALDPEAPLLRPDKKEKQPTNQIYHWETGDEDATNAAFAEAERNGVVIKQDLYIPRIHPAPIETCGCVANYHKATGKLTVWLTSQAPHAHRTLFAMVAGLPEHRIRIISPDVGGGFGNKVPIYPGYVCAVVASVTTGKPVKWIEDRSENIGSTGFARDYHIHAEIAADKDGMVNALRVHTLADHGAFDAAAQPTKFPAGLFHICTGSYDFKHAFVDVDAVHTNKAPGGIAYRCSFRVTEASYLIERMMDTLAHDLGKDP…
>WP_008163357.1 - Natronorubrum sulfidifaciens (Halobacterota | Halobacteriales)
MSSDSERFAEAEDGGPQPEKHCGHGRGGMGEDVKRKEDQRFITGRGNYVDDIKKPDMLHCEIVRSPHAHARIENIDKSRALDVDGVVAVLTADDLREYDLATMPTLMADTQDVLVNDKVKFQSQEVAAVIATDRYTAKDGAQKVVVDYDVLEPVVDAEESLEDDAPLIRDDIEGQEDNHCLDWETGDEEATAEVFEEADVTVKEQMLYQRLHPAPIETCGALGDYDPGKDKLTVHMTSQAPHIHRTLFAQVSGIPEHKIRIVSPDVGGGFGNKVPIYPGYVVAAAASYVLEQPVKWVEERSENIQSTGFARDYDMTGELAATDDGEILAVRTDVLADHGAYNAVAQPSKFPAGFFNIFTGSYDIDTAYGSLTAAYTNTAPGGVAYRCSFRVTEAVYLIE…
>WP_008188701.1 - Labrenzia alexandrii (Proteobacteria | Rhizobiales)
MNDITPTREQREAALEGMGCKRKRVEDVRFTQGQGQYVDDIKLPGMVFGDFVRSPYPHARITKIDATEALKIPGVIAVLTAEDLKGVNLAWMPTLAGDVQMVLADGKVLYQNQEVAFVVAENRYIADDAIQLVEVDYEELPVLIDPFKAMDPDAPVLREDLEGKMEGAHGPRDHHNHIFKWHVGDSEETAKAFSEADVTIKEMISYHRTHPSPLETCQCVASMDKVKGELTLWGTFQAPHVIRTVASLLSTIPEHKIHVIAPDIGGGFGNKVGAYPGYICSIVASIVTGVPVKWVEDRMENLSTTSFARDYHMTTELAAKADGTVTGLKVHVLADHGGFDACADPSKWPAGFFNIVTGSYDFPTADLTVDGVYTNKAPGGVAYRCSFRVTEAAYCIERA…
>WP_008206628.1 - Roseobacter sp. SK209-2-6 (Proteobacteria | Rhodobacterales)
MKDDITRDERVENLKGMGCSRKRVEDARFTQGKGNYVDDIKLDGMLFGDFVRSPYAHARITNIDAAAALEVPGVIAVLTAADLEPLGLHWMPTLAGDKQMVLADGKVLFQGQEVAFVVAEDRYAAADGIEAVEVEYEELPVVVDPFAALQSDVVLREDLVAEDGSLPDGAHGPRKHHNHIFTWEAGDKEPTEQVIDTAEVVAEETMYYHRTHPCPLETCGSVASMDKVNGKLTLWGTFQAPHAIRTIVSLISGIEEHNIRVISPDIGGGFGNKVGAYPGYVCSVVASIVTGKPVKWIEDRMDNLMTTAFARDYHMTGKISATRDGKITGLHCHVTADHGGFDACADPTKFPAGFMNICTGSYDIPTAYLAVDGVYTNKAPGGVSYRCSFRVTEAVYFIE…
>WP_008229887.1 - Roseobacter sp. GAI101 (Proteobacteria | Rhodobacterales)
MKDEVTREERVTNLKGLGCSRKRVEDARFTQGKGNYVDDINLPGMLTGDFVRSPYAHARIKSINTDAAMALDGVIAVLTAKDLEPLGLHWMPTLAGDKQMVLADGKVLFQGQEVAFVVAKDRYIASDAVELVEVDYEELPVIVDPFKSMQSDVVLREDLDPKAPGAHGPRKHHNHIFTWEVGDEDGTNAVIDDADIVAEESMYYHRTHPCPLEPCGAVASMDKVNGKLTLWGTFQAPHVVRTVASLLSGIEEHNIRVVSPDIGGGFGNKVGVYPGYVCSIVASIVTGVPVKWVEDRMENLMSTAFARDYWMKGKISATKEGKITGLHCHVTADHGAFDACADPTKFPAGFMNICTGSYDIPIAYLGVDGVYTNKAPGGVSYRCSFRVTEAVYFIERMIE…
>WP_008280464.1 - Roseovarius sp. TM1035 (Proteobacteria | Rhodobacterales)
MNDLTPDRDDRTAKLKGIGCARKRVEDARFTQGKGNYVDDIKMPGMLFGDFVRSPYAHARVKSIDTSAAMALDGVVAVLTAKDLEPLGLHWMPTLAGDKQMVLADGKVLFQGQEVAFVVARDRYVAADAVELVDVEYEELPVITDPFEALNSDTVLREDLVPGADGAHGPRRHPNHIFLWEQGDKSTTEEVIASADVVAEEMIYYHRTHPCPLETCGCVASMDKVNGKLTLYGTFQAPHVVRTVASLLSGIDEHNIRVVSPDIGGGFGNKVGVYPGYVCSIVATIVTGLPVKWVEDRMENLMATAFARDYWMKGKIAATKEGKITGLWCHVTADHGAFDACADPTKFPAGFFHICTGSYDIPVAYVGVDGVYTNKAPGGVAYRCSFRVTEAAYFIERMI…
>WP_008961551.1 - Bradyrhizobium sp. STM 3809 (Proteobacteria | Rhizobiales)
MNDMTPTREQREAALEGMGCRRKRVEDIRFTQGKGNYVDDVKLPGMLHGDFVRSPHAHARVKAIHTEEALKVPGVLAVITAETLKTVNLAWMPTLAGDVQMVLADGKVLFQNQEVAFVVATDRYAADDGVSKVVVDYEPLPVLVDPSKAMEPDAPVLREDLAGKTSGAHGPRKHHNHIFEWSVGDKELTDAAFKKADVTIKEMISYHRTHPSPLETCQCVCSFDKIKGELTIWGTFQAPHVIRTVVSLIAKLPEQKIHVIAPDIGGGFGNKVGAYPGYICAAVASIVTGKPVKWVEDRIENLTATAFARDYHMTTEIAATRDGKVTGLRVHVLADHGGFDACADPSKWPAGFFNIVTGSYDFPVAHLSVDGVYTNKAPGGVAYRCSFRVTEAAYCIERA…
>WP_008970047.1 - Bradyrhizobium sp. STM 3843 (Proteobacteria | Rhizobiales)
MNDMTPTREQREAALEGMGCKRKRVEDIRFTQGKGNYVDDVKLPGMLHGDFVRSPHAHARVKSINTDEALKVPGVLAVITAETLKTVNLAWMPTLAGDVQMVLADGKVLFQNQEVAFVVATDRYAADDGVSKVVVEYEPLPVLIDPFKAMDPDAPVLREDLAGKTSGAHGPRKHHNHIFEWAIGDKDLTDAAFNKAEVTIKEMISYHRTHPSPLETCQCVCSFDKIKGELTIWGTFQAPHVIRTVVSLIAKLPEQKIHVIAPDIGGGFGNKVGAYPGYICAAVASIVTGKPVKWVEDRIENLTATSFARDYHMTTEIAATKEGKVTGLRVHVLADHGAFDACADPSKWPAGFFNIVTGSYDFPVAHCVVDGIYTNKAPGGVAYRCSFRVTEAAYCIERA…
>WP_009027318.1 - Bradyrhizobium sp. ORS 375 (Proteobacteria | Rhizobiales)
MNDMTPTREQREAALEGMGCRRKRVEDIRFTQGKGNYVDDVKLPGMLHGDFVRSPHAHARVKAIHTEDALKVPGVLAVITAETLKTVNLAWMPTLAGDVQMVLADGKVLFQNQEVAFVVATDRYAADDGVSKVVVDYEPLPVLVDPFKAMDPDAPVLREDLAGKTSGAHGPRKHHNHIFEWSVGDKELTDAAFKKADVTIKEMISYHRTHPSPLETCQCVCSFDKIKGELTIWGTFQAPHVIRTVVSLIAKLPEQKIHVIAPDIGGGFGNKVGAYPGYICAAVASIVTGKPVKWVEDRIENLTATAFARDYHMTTEIAATKDGKVTGLRVHVLADHGGFDACADPSKWPAGFFNIVTGSYDFPVAHLAVDGVYTNKAPGGVAYRCSFRVTEAAYCIERA…
>WP_009152492.1 - Saccharomonospora marina (Actinobacteriota | Corynebacteriales)
MTATEERPTPMGYGPMNRKEDARFVRGHGNYVDDIVLPGMLHGAVLRSPYAHARILSVDTSAAQAHPKVRAVITGETLAGLNLAWMPTLSHDVQAVLATDKVRFQGQEVAFVVAEDRYSARDALELIDVDYEPLPPVVDARKALDADAPVIRDDLEGRTDNHIFDWETGDKAATDDVFDRAEVVAAQDMLYPRVHPAPMETCGAVADLDKITGKLTVYTTTQAPHAHRTVYAMVAGLPEHKIRIVSPDIGGGFGNKVGIYPGYVCAIVGSIVTGKPVKWMEDRSENLMSTSFARDYHMRGEIAATRDGKILGLRVKVIADHGAFNGTAQPTKFPAGFFGVFTGSYDLQAAHCEVTGVYTNKAPGGVAYACSFRITEAVYLVERLVDVLAYDLGVDPAQL…
>WP_009478265.1 - Rhodococcus sp. JVH1 (Actinobacteriota | Corynebacteriales)
MTTVESRPPSGGADIVDNDKKPCGHGRMLRKEDPRFIRGLGNYVDDITLPGMLHLAILRSPVAHARIVNIDTTAAQEHPKVTAVVTGADLAAKNLAWMPTLSNDVQAVLATDKVRFQGQEVAFVIAEDRYSARDALELIDVEYDMLDPVVDARAALSPDAPVIRDDLEGKTDNHCFDWETGDAAATEAVFAKADVVVKQEIVYPRVHPAPMETCGAIADVDRVSGKLTLYTTSQAPHAHRTVYALVSGIPEHKIRVVSPDIGGGFGNKVPIYPGYVCAIVASLVTGKPVKWMEDRSENLMSTGFARDYIMVGEIAATAEGKMLAIRTKVLADHGAFNGTAAPVKYPAGFFGVFTGSYDIEAAHCAMTAVYTNKAPGGVAYACSFRITEAVYLVERLVDC…
>WP_009810137.1 - Roseobacter sp. MED193 (Proteobacteria | Rhodobacterales)
MNDMTPDREERSANLKGLGCSRKRVEDARFTQGKGNYVDDIKLPDMLHGDFVRSPYAHARVVSVNKDAALALPGVVAVLTAEDLAPLNLHWMPTLAGDKQMVLADGKVLFQGQEVAFVVASDRYVAADAVELVEVEYEELEVITDPFEALKSDVVLREDLEGQTEGAHGPRKHHNHIFTWEQGDEAGTNQVLDNAEVVAEETMYYHRTHPCPLETCGSVASMDKVNGKLTLWGTFQAPHVVRTVASLLSGIEEHNIRVVSPDIGGGFGNKVGVYPGYVCSIVASIVTGKPVKWVEDRMENLMSTAFARDYHMTGKISATKEGKITGLHCHVTADHGGFDACADPTKFPAGFMNICTGSYDIPVAYLAVDGVYTNKAPGGVSYRCSFRVTEAVYFIERMI…
>WP_009819350.1 - Roseovarius sp. 217 (Proteobacteria | Rhodobacterales)
MNDLTPDRDDRTAKLKGIGCARKRVEDARFTQGKGNYVDDIKLPGMLFGDFVRSPYAHARVTSIDTSAAMALDGVIAVLTAKDLEPLGLHWMPTLAGDKQMVLADGKVLFQGQEVAFVVARDRYVAADAVELVEVEYEELPVITDPFVSLNSDTVLREDLAPGADGAHGPRRHPNHIFLWEEGDKAATEEVIASADVVAEEMIYYHRTHPCPLETCGCVASMDKVNGKLTVYGTFQAPHVVRTVASLLSGIDEHNIRVASPDIGGGFGNKVGVYPGYVCSIVASIVTGVPVKWVEDRMENLMATAFARDYWMQGKIAATKEGKITGLWCHVTADHGAFDACADPTKFPAGFFHICTGSYDIPVAYVGVDGVYTNKAPGGVAYRCSFRVTEAAYFIERMI…
>WP_009990994.1 - Saccharolobus solfataricus (Crenarchaeota | Sulfolobales)
MEETLPPIGVHGMGHKIRRKEDVRFLMGKGTYVDDIKLPNMAYLVFVRSPYAHAKIKKINVEKAKSIPGVIDIITGEELDKAGLAWIPTLMGDKMMVLPTDKVVFQGQEVVAIIAEDKYAAMDAANQVEIEYEPLEPVIDPKKALEPNSPIVRPDKKSNLVFRWEAGNKEVTEKIFKEADIVVSQDFYYQRLHVAYMEPVGSIAHYDPVSGKLTLWMTTQAPHVVRTVFSMVTKIPENKIRIVSPDIGGGFGGKVYVYPGYVVSAYASVKLGRPVKWINTRSEDMRSTAFARDFHIHGELAAKKDGTILGLRIKVISDHGAFYGDANPSKFPAGLFSICTGAYDIKAAYVEVTGAYTNKPAGGIAYRCSFRVTEASYTIERLVDILAHELHMDPAELRL…
>WP_010437398.1 - Ruegeria conchae (Proteobacteria | Rhodobacterales)
MNEQTMTPGERAANLKGMGSSRKRVEDVRFTQGKGNYVDDIKLDGMLFGAFVRSPYAHARVVNVNKEAALAVPGVVAVLTAEDLAPLGLHWMPTLAGDKQMVLADGKVLFQGQEVAYVVAENRYIAADAAELVEVDYEELPVLTDPFEALKSDVVLREDLAGQTEGAHGPRKHHNHIFTWEQGDKDATEAVLGEADVVAEEMVYYHRTHPCPLETCGCVASMDKVTGKLTLYGTFQAPHAIRTVVSLISGLAEHNIRVISPDIGGGFGNKVGAYAGYVCSVVASIVTGQPVKWVENRMENLMSTAFARDYWMQGKIAATKDGKITGLWCHTTADHGGFDACADPTKFPAGFMNICTGSYDIPTAYLAVDGVYTNKAPGGVAYRCSFRVTEAAYFIERMI…
>WP_010596382.1 - Rhodococcus sp. P14 (Actinobacteriota | Corynebacteriales)
MTAVDPTPELLDTVDNDEKPCGHGRMLRKEDPRFIRGHGRFVDDVQLPGMLHLAILRSPVAHAKILGIDTSAAQAHPKVRAVVTGADLADKGLAWMPTLSNDVQAVLATDKVRFQGQEVAFVVAEDRYSARDALELIDVEYDILDPVVDVRRALAPEAPVIRTDLEGKTDNHCFDWETGDAAATEAAFAKADVITRQEMVYPRVHPAPMETCGAVADYDRITGKLTLWSTSQAPHAHRTLYALVAGLPEHKIRVIAPDIGGGFGNKVPIYPGYVCAIVASLVTGKPVKWMEDRSENLVSTGFARDYVMVGEIAATREGKILAIRTQVLADHGAFNGTAAPVKYPAGFFGVFTGSYDIEAAYCHMTAVYTNKAPGGVAYACSFRITEAVYLVERLVDCLA…
>WP_010950391.1 - Mycobacterium bovis (Actinobacteriota | Corynebacteriales)
MTTIESRPPSPEDLADNAQQPCGHGRMMRKEDPRFIRGRGTYVDDVALPGMLHLAILRSPYAHARIVRIDVTAAQAHPKVKAVVTGADLAAKGLAWMPTLANDVQAVLATDKTRFQGQEVASVVAEDRYSARDACELVDVDYEPRDPVVDARTALDPSAPVIRTDLEGKSDNHIFDWETGDAAATEAVFAKADVVVQQEIVYPRVHPAPMETCGAVADLDPVTGKLTLWTTSQAPHAHRTLYALVAGLPEHKIRVISPDIGGGFGNKVPIYPGYVCAIVASLLLDKPVKWMEDRSENLTSTGFARDYIMVGEIAANRDGKILAIRSNVLADHGAFNAQAAPAKYPAGFFGVFTGSYDIEAAYCHMTAVYTNKAPGGVAYACSFRITEAVYFVERLVDCL…
>WP_011048110.1 - Ruegeria pomeroyi (Proteobacteria | Rhodobacterales)
MKDEVTSREERIENLKGMGCSRKRVEDARFTQGKGNYVDDIKLDGMLFGDFVRSPYAHAKIVNIDTSAALEVPGVLAVLTAKDLEPLGLHWMPTLAGDKQMVLADGKVLFQGQEVAFVVAVDRYAAADGIEAVEVEYEELEVLVDPFKAMQSDVVLRPDTVAEDGSPADGAHGPRKHHNHIFTWEAGDKGPTFETIDNAEVVAEETMYYHRTHPCPLETCGCVASMDKVNGKLTLWGTFQAPHAIRTVVSLISGIEEHNIRVISPDIGGGFGNKVGAYPGYVCSVVASIVTGKPVKWIEDRMDNLMTTAFARDYHMTGRISATKEGKITGLHCHVTADHGGFDACADPTKFPAGFMNICTGSYDIPTAFLEVDGVYTNKAPGGVSYRCSFRVTEAVYFI…
>WP_011455216.1 - Jannaschia sp. CCS1 (Proteobacteria | Rhodobacterales)
MKDEVSREERIDNLKGMGCSRKRVEDARFTQGKGNYVDDIKMDGMLFGDFVRSPYAHARVKSIDISAAMDVPGVLAVLTAADLEPLGLHWMPTLAGDKQMVLADGKVLFQGQEVAFVVAEDRYAAADGIELVEVDYEELPVLVNPFEALQSDVVLREDLVAEDGTIPAGAHGPRKHPNHIFTWEAGDKEPTDQVIADAEVVAEESMYYHRTHPCPLETCGCVASMDKVNGKLTLWGTFQAPHAIRTVVSLISGIEEHNIRVISPDIGGGFGNKVGAYPGYVCSVVASIVTGKPVKWIEDRMDNLMTTAFARDYHMTGQISATKEGKITGLKCHVTADHGGFDACADPTKFPAGFMNICTGSYDIPTAYLEVDGVYTNKAPGGVSYRCSFRVTEAVYFIE…
>WP_011488436.1 - Paraburkholderia xenovorans (Proteobacteria | Betaproteobacteriales)
MGNLDTNLDRLAALEGMGCSRKRREDPRFIQGKGTYVDDVKMPGMLFGVMVRSPYAHARVKKIDKSRALAHPGVHAVLTADDLKPLKLHWMPTLAGDVQAVLADEKVCFQNQEVAFVVADDRYVAADAAELVEVEYEELPAVVDPLTALAADAPVIREDIQDKQAGAHGARKHPNHIFTWQVGDKDKTDRVFDNAEVTVTQDMLYPRVHPCPLETCGCVASFDKARGDLTVYITSQAPHVVRTVVGLLSAIPESKIRIISPDIGGGFGNKVGVYPGYVTSIVASIVLGRPVKWIESRAENLSSTAFARDYHMSGELAVDRDGRIKALRVHVTADHGAFDACADPTKWPAGMFHVCTGSYAIPNAFVSVDGVYTNKFPGGVAYRCSFRVTEAVYLIERMV…
>WP_011557917.1 - Mycobacterium sp. MCS (Actinobacteriota | Corynebacteriales)
MTAVDERPDAQADNDRKPCGYGRMLRKEDPRFVRGRGNYVDDVTLPGMLHLAILRSPYAHARIANIDISAAEAHPKVKAVVTGADLAEKGLAWMPTLSNDVQAVLATDKVRFQGQEVAFVVAEDRYSARDGVELIDVDYEPLDPVIDVRRALDPDAAVIRTDLDGKTDNHCFDWETGDAAATDAAFAKADVVVKQEMVYPRVHPAPMETCGAVADLDPVSGKLTLWSTTQAPHAHRTLYALVAGLPEHKIRVISPDIGGGFGNKVPIYPGYVCAIVGSLLLGKPVKWMEDRSENLTSTGFARDYIMVGEIAATSDGKILAVRSNVLADHGAFNGVAAPTKYPAGFFGVFTGSYDLEAAYCHMTAVYTNKAPGGVAYACSFRITEAVYFVERLVDCLAYE…
>WP_011597435.1 - Rhodococcus jostii (Actinobacteriota | Corynebacteriales)
MTTVESRPPSGGADIVDNDKKPCGHGRMLRKEDPRFIRGLGNYVDDITLPGMLHLAILRSPVAHARIVNIDTTAAQEHPKVTAVVTGADLAAKNLAWMPTLSNDVQAVLATDKVRFQGQEVAFVIAEDRYSARDALELIDVEYDMLDPVVDARAALSPDAPVIRDDLEGKTDNHCFDWETGDAAATEAVFAKADVVVKQEIVYPRVHPAPMETCGAIADVDKVSGKLTLYTTSQAPHAHRTVYALVSGIPEHKIRVVSPDIGGGFGNKVPIYPGYVCAIVASLVTGKPVKWMEDRSENLMSTGFARDYIMVGEIAATAEGKMLAIRTKVLADHGAFNGTAAPVKYPAGFFGVFTGSYDIEAAHCAMTAVYTNKAPGGVAYACSFRITEAVYLVERLVDC…
>WP_011629305.1 - Alkalilimnicola ehrlichii (Proteobacteria | Nitrococcales)
MATPAEELDRNEKLGGIGCSRKRKEDPRFIQGKGHYVDDIQLPGMVFGDFVRSPHAHARIKAIHKDKALAHPGVHAVLTAEDLAPLNLHWMPTLAGDKQMVLADGKVCFQNQEVAMVIADDRYIAADALELVEVEYEPLEPLVDPHRAMDDEAPVIREDLAGQSEGAHSKRVHHNHIFTWDVGDKAATDKLFDEAEVTVSEKMLYQRVHPCPLETCGCVADFDKVKGELTVNLTSQAPHVVRTVFSMLSGIPESKVHINAPDIGGGFGNKVGVYPGYVVATVASIVLGRPVKWIEDRIENLSTTAFARDYHMTGELAATRDGKILGLRAHVLADHGAFDACADPSKWPAGFFNICTGSYDIKTAYARVDGVYTNKAPGGVAYRCSFRVTEACYLIERMI…
>WP_011691885.1 - Arthrobacter sp. FB24 (Actinobacteriota | Actinomycetales)
MTVTHHRPGNPAAGDADRPIGYGRIQRKEDPRFVRGMGHYVDDIVLPGMLHGAILRAPVAHARLVSIDTTNALAHPKVLAVITGKDLLALNLAWAPTLSADVQAVLVTDKVRFQGQEVAFVVAENRYAARDALELIDVEYDLLPPVIDARKALDPDAPLIRDDLEGRTDNRIFDWEMGDEAETEAVFAAADVVVAQEVVYPRVHPAPMETCGAVADFDAVSGKLTLYETTQAPHAHRTLFAIVAGIPEHKIRIVSPDIGGGFGNKVGIYPGYILAVVGSIVTGKPVKWVEDRSENLMSTSFARDYIMQGEIAATKDGKILALRTSVLADHGAFNATAQPTKNPAGFFSIFTGSYDLKAAFCKVRGVYTNKAPGGVAYACSFRVTEAVYLVERMVDILAR…
>WP_011738501.1 - Mycobacterium ulcerans (Actinobacteriota | Corynebacteriales)
MTTIESRPEDLADNDQKPCGHGRMLRKEDPRFIRGRGNYVDDVALPGMLHLAIFRSPYAHARIVSIDVTAALAHPKVKAVVTGADLAEKGLAWMPTLSNDVQAVLATDKVHFQGQEVVFVVAEDRYSARDALELIDVEYDPLDPVVDVRKALHPSAPVIRTDLDGKQDNHIFDWETGDAAATDAVFAKADVVIKQEMVYPRVHPAPMETCGAVADLDPVTGKLTLWTTSQAPHAHRTLYALVAGLPEHKIRVISPDIGGGFGNKVPIYPGYVCAIVGSSVLGKPVKWMEDRSENLTSTSFARDYIMVGEIAATNEGKILALRSHVLADHGAFNGQAAPTKYPAGFYGVFTGSYDLEAAYCHMTAVYTNKAPGGVAYACSFRITEAVYFVERLVDCLAFE…
>WP_011753720.1 - Nocardioides sp. JS614 (Actinobacteriota | Propionibacteriales)
MTATVPIGHGRMLRKEDRRFVRGRGKYLDDIALPGMLHLAVLRSPVAHARILSIDTLAAEAHPKVKAVVTGALLAERGLAWMPTLSGDVQAVLATDKVRFQGQEVAFVVAEDRYSARDALELIDVEYDVLPPVVDVRRALDADAPLIRDDVAGKTDNHCFDWETGDAAATDAVFDRAEVVVRQEIVFPRVHPAPLETCGAVADYDRVEQKLTLWATTQAPHAHRTLYSMFAGLPEHKIRVISPDIGGGFGNKVPIYPGYVCAIVGSMVTGRPVKWTEDRTENLVASGFARDYVMQGEIAATRDGRILALRSHVLADHGAFNGTAAPRKFPGGFFGVFTGSYDIEAAYCSMTAVHTNKAPGGVAYACSFRIAEAVYLVERMVDLLADELGIDPVELRLRN…
>WP_012029576.1 - Bradyrhizobium sp. ORS 278 (Proteobacteria | Rhizobiales)
MNDMTPTREQREAALEGMGCRRKRVEDIRFTQGKGNYVDDVKLPGMLHGDFVRSPHAHARVKAIHTEEALKVPGVLAVITAETLKTVNLAWMPTLAGDVQMVLADGKVLFQNQEVAFVVATDRYAADDGVSKVVVDYEPLPVLVDPFKAMDPDAPVLREDLAGKTTGAHGPRKHHNHIFEWSVGDKELTDAAFKKADVTIKEMISYHRTHPSPLETCQCVCSFDKIKGELTIWGTFQAPHVIRTVVSLIAKLPEQKIHVIAPDIGGGFGNKVGAYPGYICAAVASIVTGKPVKWVEDRIENLTATAFARDYHMTTEIAATKDGKVTGLRVHVLADHGGFDACADPSKWPAGFFNIVTGSYDFPVAHLAVDGVYTNKAPGGVAYRCSFRVTEAAYCIERA…
>WP_012041988.1 - Bradyrhizobium sp. BTAi1 (Proteobacteria | Rhizobiales)
MNDMTPTREQREAALEGMGCRRKRVEDIRFTQGKGNYVDDVKLPGMLHGDFVRSPHAHARVKAIHTEEALKVPGVLAVITAETLKTVNLAWMPTLAGDVQMVLADGKVLFQNQEVAFVVATDRYAADDGVSKVVVEYEPLPVLVDPFKAMDPDAPVLREDLAGKTVGAHGPRKHHNHIFEWSVGDKELTDAAFKKAEVTIKEMISYHRTHPSPLETCQCVCAFDKIKGELTIWGTFQAPHVIRTVVSLIAKIPEQKIHVIAPDIGGGFGNKVGAYPGYICAAVASIVTGKPVKWVEDRIENLTATAFARDYHMTTEIAATKDGKVTGLRVHVLADHGGFDACADPSKWPAGFFNIVTGSYDFPVAHLSVDGVYTNKAPGGVAYRCSFRVTEAAYCIERA…
>WP_012177884.1 - Dinoroseobacter shibae (Proteobacteria | Rhodobacterales)
MNDMTPPTREERVEKLKGLGSSRKRVEDARFTQGKGNYVDDIKLPGMLHGDFVRSPYAHARVVSINAEAALALPGVVAVLTAKDLEPLSLHWMPTLAGDKQMVLADGKVLFQGQEVAFVVAEDRYIAADAVELVEVEYEELPVLVDPFEALQSDVVLREDLEPGADGAHGPRRHHNHIFLWEEGDKAATEQVIENAEVVVEEMVYYHRTHPCPLETCGSVASMDKVNGKLTLWGTFQAPHVVRTVASLLSGIEEHNIRVISPDIGGGFGNKVGVYPGYVCSIVASIVTGKPVKFIEDRMDNLMATAFARDYWMKGRISATKEGKITGLHCHVTADHGAFDACADPTKFPAGFFHICTGSYDIPVAYVGVDGVYTNKAPGGVAYRCSFRVTEAAYFIERM…
>WP_012392616.1 - Mycobacterium marinum (Actinobacteriota | Corynebacteriales)
MTTIESRPEDLADNDQKPCGHGRMLRKEDPRFIRGRGNYVDDVALPGMLHLAILRSPYAHARIVSIDVTAALAHPKVKAVVTGADLAEKGLAWMPTLSNDVQAVLATDKVRFQGQEVAFVVAEDRYSARDALELIDVEYDPLDPVVDVRKALDPSAPVIRTDLDGKQDNHIFDWETGDAAATDAVFAKADVVIKQEMVYPRVHPAPMETCGAVADLDPVTGKLTLWTTSQAPHAHRTLYALVAGLPEHKIRVISPDIGGGFGNKVPIYPGYVCAIVGSLVLGKPVKWMEDRSENLTSTSFARDYIMVGEIAATNEGKILALRSHVLADHGAFNGQAAPTKYPAGFYGVFTGSYDLEAAYCHMTAVYTNKAPGGVAYACSFRITEAVYFVERLVDCLAFE…
>WP_012642423.1 - Thermomicrobium roseum (Chloroflexota | Thermomicrobiales)
MTATAVRGIGVPVKRKEDPRFIRGKGTYVDDVKLPGMLYMDIVRSPYAHARIKRIDVSKARAMPGVIDVITGEELAKANLAWMPTLMGDRQMVLPTDRVVYYAQEVAAVIATDRYIAADAVLAVEVEYEPLPPVLDPFEALKPDAPLVRPDRDQKTNHIWHWEAGDKEKTDRIFQEAEVVVAQDLYIPRIHVASIETCGCVANYDPATDKLTIWMTSQAPHAHRTVFSLVTGIPEHKIRVISPDIGGGFGGKVPVYPGYVIATYATLKHKKPIKWIEDRSENLQADSFARDYHIHAELAANRDGKIRALRVKVLADHGAFDAAANPSRFPAGLFSVCTGSYDMEAAHVEVDGVYTTKPPGGVAYRCSFRVTEAVHTIERMVDILADELGMDPAEIRFKN…
>WP_012715912.1 - Sulfolobus islandicus (Crenarchaeota | Sulfolobales)
MAVEETLPPVGVHGMGHKIRRKEDMRFLVGKGTYVDDIKLPNMVYLAFVRSPYAHARIKRINVEKAKSIPGVIDIITGEELEKAGLAWIPTLMGDKMMVLPTEKVVFQGQEVVAVIAEDKYAAWDAVNQIEIDYEPLEPVIDPKKALEPNSPIVRPDKNSNLVFRWEAGNKELTEKIFKEADIVVSQDFYYQRLHVTYMEPVGCIAHYDPVSGKLTLWMTTQAPHVVRTVFSLVAKIPENKIRIISPDIGGGFGGKVYVYPGYVVAAYAAIKLGRPVKWINTRSEDMKSTAFARDFHIHGELAAKKDGTILGLRIKVISDHGAFYGDANPSKFPAGLFSICTGAYDIKAAYVEVTGAYTNKPAGGIAYRCSFRVTEAAYTIERLVDILAHELGMDPAEL…
>WP_012827153.1 - Haliangium ochraceum (Myxococcota | Kofleriales)
MATPKQAPKKKLCGIGHPLKRKEDGRFLRGRGNYVDDVQLPRMLHMVILRSPMAHARIVDIDTSAALELPGVVAVLTGKDLEAHNLAWMPTLSGDTQAVLATDKVRFQGQEVAAVIATSAYIAADALELIDVEYEELTPVVDPKFALTPEAPLIRDEKEGQTDNRSYHWETGEREKVDALFAQADHVVKLDTLYPRCHPAPLETCGCVADVNGATGKATIYLTSQAPHAHRTLFSMVSGLPEQQVRIISPDIGGGFGNKVPIYPGYVVATAASLVLDRPVKWIETRSENLISTGFARDYHMSGELALKADGTMLALRVSLISDHGAFYADAQPTKFKAGLFHIVTGSYDIQAAHIVADGAFTNKAPGGVAYRCSFRVTEASYLIERLVQNASLVLGMDP…
>WP_012845246.1 - Rhodothermus marinus (Bacteroidota | Rhodothermales)
METEVRTPPTICGMGHRMKRKEDARFLFGKGRYVDDIKLPGMLYMDIVRSPFAHARIKSINAERALAMDGVVAVITGKDLEKYNLHWMPTLMGDTQMVLPTDRVMYQAQEVAAVIATDRYIAADAVEAIEVEYEPLEPVVDPFRALEPDAPVLRTDKGKTDNHIWHWEVGDREATERAFQEADVVVKQQIYIPRIHVASIETCGCIADYNPAEGKLTVYMTTQAPHVVRTALALVAGHVGLSEEKIRVISPDIGGGFGGKVPTYPGYVIAIAASVLLGKPVKWIEDRSENLQADSFARDYHITAELAATKDGKITALRIKTLADHGYTDAAANPSKFPAGLFSICTGSYDIKHAFVEVDAVYTNKPPGGVAYRCSFRVTEAVHAIERMVDVLAQKLGMD…
>WP_012873228.1 - Sphaerobacter thermophilus (Chloroflexota | Thermomicrobiales)
MTATERAAIGGLGHSVKRKEDPRFIRGKGTYVDDVKLPGMLYLDILRSPYAHARITKLDTSKALAMPGVVAVITGKDLEAAGLAWMPTLMSDRQMVLPTDRVVYYAQEVAAVIAEDRYTAADAVLAIDVEYEPLEPVVDPFRALEPDAPLVRPDREQKTNHIWNWQAGDKEATDRIFEEAEVVVSQKMYIPRIHVSSIETCGCVASFDKVSGKLTVWLTSQAPHAHRTVFSLVSGIPETKIRVISPDIGGGFGGKVPVYPGYVLAIVVSLQTGRPVKWIEDRSENLQADSFARDYHIHAEIAATRDGTMRALRVHTVADHGAFDAAANPSKFPAGLFSIGTGSYDLEAAHFSVDGVYTNKAPGGVAYRCSFRVTEAVHMIERMVDVLADELDMDPAEIR…
>WP_012934497.1 - Conexibacter woesei (Actinobacteriota | Solirubrobacterales)
MSVTEEAAVGFGRLRRKEDARFIRGQGRFVDDLRLPGMLHGGILRSPVAHARIVSIDVSAALQHPKVHAVITGRELEALGLAWMPTLSADTQAVLATDKVRFQGQEVAFVIADDRYAARDALELIDVEYDVLPAVVNARRALDPDAPVIRDDQEGRTDNHIFDWESGDRAATDAVFARADVVVAQDMLYPRVHPAPMETCGAVADMDAVNGKLTIWCTTQAPHAHRTLYALVARLPEHKIRVISPDIGGGFGNKVGIYPGYVCAVVGSIVTGRPVKWVEDRSENLMSTSFARDYVMHGEIAATRDGTILGVRVDVIADHGAFNSTAQPSKFPAGFFHVFTGSYDLAAAHCAVHGVYSNKAPGGVAYACSFRVTEAVYLVERMVDLLARELDADPAELRL…
>WP_013013659.1 - Meiothermus ruber (Deinococcota | Deinococcales)
MAVQTPNLEPKGIQGLGKAIKRKEDARFIVGKGNYLDDINLPGMLYMALVHSPYAHAKILNIDTSEALKIPGVKAVITAKDLAAAGLSWIPTLAGDKQMVLADGKVLYQHQEVAAVYAETRQAAADGAAAVQVEYEPLPVVVDPYKATAPDAPVLREDIKDQMSGAHGPRRHPNHIWTWEVGSKDETEKALAQSEVRIKQHMVYPRSHPAPLEPCGCIGDMNKATGRLTVYMTTQAPHAIRTVLSLVTKIPENNIRVISPDIGGGFGNKVPVYPGYVCAIVGSIVLGAPVKWVETRTENLTTTGFARDFHMDIEIGATKDGKVTAMKVYTLADHGAFDAAADPSKYPAGLFSICTGSYDFQKAYAQVEAVYTNKAPGGVAYRCSFRVTEASYLIERSMD…
>WP_013285095.1 - Micromonospora aurantiaca (Actinobacteriota | Corynebacteriales)
MTTVHERVDTFHDNDQKPVGYGRMLRKEDPRFVRGRGRFVDDVRLPGMLHLAILRSPVAHARILSIDTSAAEASPGVKAVVTGAMLAEQGLAWMPTLSNDVQAVLATDKVRFQGQEVAFVVAEDKYAARDALELIDVEYDVLDPVVDARRALEPGAPVIRDDLDGKTDNHCFDWETGDEAATAAVFARADVVVSQDLVYPRVHPAPMETCGAIADFDAVDGKLRLWSTTQAPHAHRTLYALVAGIPEHKIQVISPDIGGGFGNKVPIYPGYVCAIVASIVTGKPVKWMEDRFENLISTGFARDYIMRGEIAATRDGRILAIRTNVLADHGAFNGTAAPVKYPAGFFGVFTGSYDIEAAYCKMTAVFTNKAPGGVAYACSFRITEAVYLVERIVDCLADE…
>WP_013495907.1 - Thermaerobacter marianensis (Firmicutes | Thermaerobacteriales)
MAVAERALGQRIKRKEDPRFIQGAGRYLDDIVLPRMLYMGIVRSPYAHARIRSIRKEAALAVPGVVAVITGEDLDKAGLAWMPTLAGDRQMVLAVGKVLFQGQEVAAVVAETREAAFDGVHALAQEVEYEPLPVVVDPFKALEPGAPLVREDREQKTNHIWHWEVGDRDRTERAFAEAEVVVRQQVYFPRVHPAPLEPCGCIADYHKPTGRLTLYVTSQAPHAHRTLLALVSGLPEHKIRVISPDVGGGFGNKVPVYPGYVCAVVASLQLGRPVKWVETRTENLQSTSFARDYHMTCEIAADRDGRVKALRVKTVADHGAFDAAADPSKFPAGLFSIVTGSYDFPTAFAEVDGVYTNKAPGGVAYRCSFRVTEASYLIERTMDVLADELGMDPVELRMK…
>WP_013653749.1 - Polymorphum gilvum (Proteobacteria | Rhizobiales)
[truncated: 1,285 more rows]
